# Supplementary material for: Genome-wide map of RNA degradation kinetics patterns in dendritic cells after LPS stimulation facilitates identification of primary sequence and secondary structure motifs in mRNAs
Source: BMC Genomics. 2016 Dec 22;17(Suppl 13):1032. doi: 10.1186/s12864-016-3325-7 (PMC5259865; doi:10.1186/s12864-016-3325-7)
Supplement: Additional file 1: — Tag counts and quantile-normalized RPKM values. (XLSX 14403 kb) [file 12864_2016_3325_MOESM1_ESM.xlsx]

## Sheet: Tags
refseq	gene_symbol	LPS0_ActD0	LPS0_ActD0.5	LPS0_ActD1	LPS0_ActD2	LPS0_ActD4	LPS0.5_ActD0	LPS0.5_ActD0.5	LPS0.5_ActD1	LPS0.5_ActD2	LPS0.5_ActD4	LPS1_ActD0	LPS1_ActD0.5	LPS1_ActD1	LPS1_ActD2	LPS1_ActD4	LPS2_ActD0	LPS2_ActD0.5	LPS2_ActD1	LPS2_ActD2	LPS2_ActD4	LPS3_ActD0	LPS3_ActD0.5	LPS3_ActD1	LPS3_ActD2	LPS3_ActD4	LPS4_ActD0	LPS4_ActD0.5	LPS4_ActD1	LPS4_ActD2	LPS4_ActD4	LPS6_ActD0	LPS6_ActD0.5	LPS6_ActD1	LPS6_ActD2	LPS6_ActD4	LPS8_ActD0	LPS8_ActD0.5	LPS8_ActD1	LPS8_ActD2	LPS8_ActD4
NM_029455	4930525F21Rik	0	1	0	0	0	0	0	0	0	1	0	0	0	0	0	0	0	0	0	1	0	0	0	0	0	0	0	0	0	0	0	0	0	0	0	1	0	0	0	0
NM_144958//NM_001159375	Eif4a1	475	500	408.5	274.5	259	552.5	530.5	499	428.5	484.5	600	790.5	548.5	444.5	312.5	543.5	612.5	604.5	497.5	354	585	393.5	265	327.5	280.5	477	357	378.5	306	177.5	361	269	213	257.5	192	236	232.5	205	107	113
NM_028889	Efhd1	0	1	0	0	1	0	0	0	2	0	2	0	0	1	1	1	1	0	2	0	0	0	0	0	1	0	1	1	0	0	0	0	1	2	1	0	1	0	0	0
NM_027154	Tmbim1	86	111	90	60	56	67	71	81	70	68	80	85	77	55	33	41	56	57	44	52	38	34	22	26	36	33	34	27	27	26	50	41	26	41	43	49	34	37	15	27
NM_029777//NM_001122685	Rhbdd1	25	30.5	41	20	25	31	24	23.5	19	31	31.5	35	28.5	18.5	17	25	26	27	23	16	12	12	8	13	13.5	11.5	12	16	22	15	22	20	18	21	11	19	30.5	20	11	7
NM_001130188//NM_011360//NM_001130190//NM_001130189//NM_001130191	Sgce	0	2	1	0	1	0	0	1	0	2.6	0	1	1	0	1	0	0	0	1	0	1	1	1	1	0	0	0	0	0	0	0	0	0	1	0	0	0	1	2	0
NM_172405	Fam175a	4	6	4	3	6	7	3	4	2	4	4	3	0	7	4	6	4	2	0	9	5	2	0	0	1	4	2	3	2	2	1	2	3	3	5	3	3	3	0	6
NM_207141	Olfr955	0	0	0	0	0	0	0	0	0	0	0	0	0	0	0	0	0	0	0	0	0	0	0	0	0	0	0	0	0	0	0	0	0	0	0	0	0	0	0	0
NM_001162368//NM_001162369//NM_026243//NM_001205098	Mgat4c	1	1	1	1	1	0	0	0	0	2	0	1.25	0	0.25	1	2	1	0	0	0	0	0	1	1	0	0	0	0	0	0.25	0	1.25	0	0	1	1	0	0.25	2	1
NM_199449	Zhx2	25	35	27	17	23	28	25	21	13	29	35	40	26	26	18	87	83	68	53	50	84	63	28	29	35	57	34	45	31	25	47	28	18	18	18	38	33	21	12	11
NM_001007583	Best3	0	0	0	0	1	0	0	0	0	1	0	1	0	1	1	0	0	0	1	0	0	1	0	0	1	0	0	3	0	0	0	1	0	0	2	1	0	0	0	3
NM_008117	Gh	0	0	0	0	1	0	1	0	0	1	0	0	0	0	0	0	0	1	0	3	0	0	0	0	0	0	0	0	0	0	0	2	1	0	3	0	0	0	0	1
NM_172420	Ppp1r1c	2	0	1	0	0	1	1	1	1	1	0	0	0	1	0	0	1	3	1	4	1	1	3	1	0	0	0	0	1	2	0	0	0	1	2	0	1	0	0	0
NM_001168290//NM_172755	Sugp2	12	21.5	18	13	17	19	11	8	5	5	10.5	12	11.5	6	6.5	16.5	18.5	12.5	17	11.5	8	8	3	12	11	8	11	6.5	14.5	9.5	15	6.5	7	10	8	8.5	9	10	5	8.5
NM_010910	Nefl	1	0	0	0	1	0	0	0	0	1	0	0	0	0	0	0	0	0	0	5	0	0	2	0	0	0	0	0	0	1	0	0	0	1	1	0	0	3	1	0
NM_001004147	Fbll1	1	0	1	1	1	0	0	0	0	1	0	1	0	1	1	1	1	0	1	0	0	0	0	0	1	0	0	1	0	0	0	0	0	0	0	0	0	1	0	3
NR_037692	4933407L21Rik	0	1	1	1	1	1	0	0	1	0	0	2	1	0	0	0	0	0	1	1	0	1	2	1	2	3	0	0	1	1	1	0	0	0	2	0	1	0	0	1
NM_008555	Masp1	3	0	0	0	1	0	2	0	0	4	0	0	0	2	2	0	2	0	2	3	0	0	0	0	0	0	0	0	0	0	0	1	0	0	1	0	1	1	1	3
NM_001146318//NM_009923	Cnp	17	9	10	9	9.5	14	13.5	17.5	14	12	18	6	13	7	7.5	19.5	16	9	17	11	17	21	13	19	16	25	26.5	29.5	37	30.5	56.5	54.5	47	62	47	78	71.5	75	45.5	31.5
NM_145597	Tmem161a	18	16	17	13	6	15	11	10	11	17	17	8	8	7	9	5	7	8	10	10	6	4	5	8	9	9	5	6	5	4	11	8	9	7	11	10	16	9	3	8
NM_001161797//NM_175306	Phactr4	49	85.5	57	36	45.5	54	30	55	21	24	48	32	24	24	7	11	19	11.5	10	12.5	45	19	18	12.5	11	41	20	18	26	17	41	28	21	20	12	34.5	39	31	12	17.5
NM_144839	Ube2e2	3	5	2	5	1	1	1	0	1	2	1	5	0	2	1	3	2	2	2	1	1	3	0	1	2	1	0	3	1	1	2	3	1	0	1	2	5	0	0	1
NR_038141//NR_038145//NR_038144//NR_038143//NR_038142	1700008K24Rik	0	0	1	0	0	0	0	0	0	0	0	0	0	0	0.2	1	0	0	0	0	0	0	0	1	0	0	0	0	0	0	0	0	0	0	1	1	0	0	0	0
NM_001033438	Gm906	0	0	1	0	1	0	0	0	0	0	0	0	0	0	0	0	0	1	1	0	0	0	0	0	0	0	0	0	0	0	1	1	0	0	0	1	0	1	0	0
NM_001081287//NM_001161620	Mpp7	9.5	6.5	2.5	5	4	8	5.5	4.5	5.5	8	10.5	11.5	9.5	5	6.5	14	21.5	14.5	14.5	8.5	10	9.5	2	4	5.5	7	9.5	9.5	9	2.5	5	2.5	3.5	5	2	4	8	3.5	2	2.5
NM_021483//NM_001163517//NM_001163516	Pex5l	3	0	0	0	1	0	0	0	2	1.33333	0	1	0	0	1.33333	0	0	0	0	0.333333	0	0	0	1	0	1.33333	0	0	0	0	0	0	0	0.333333	1	0	0	0	0	0
NR_002862	Gm5088	1	1	0	0	3	3	0	0	1	0	1	0	0	2	0	0	1	3	1	2	0	1	0	0	0	1	0	0	1	3	0	3	1	1	1	0	1	0	0	0
NM_025701	Trappc5	22	24	23	16	9	13	18	7	9	6	6	6	4	6	2	7	9	5	5	5	11	6	6	5	6	8	14	3	11	7	14	12	5	5	4	11	10	4	5	9
NM_134027//NM_013634//NM_001080118	Med1	45	52.6667	47	32.6667	35.6667	46.6667	40.3333	36.6667	32.3333	44	43.6667	58.3333	33	42	20.3333	66.6667	48.6667	42.6667	46	37.3333	49	38	35	24.3333	35.3333	53.6667	42	40	41	21.6667	46.3333	43.6667	29.3333	35	21.3333	39	36.3333	33.3333	15.6667	15.3333
NR_033520	Tmem181b-ps	34	50	41	35	79	34	41	26	30	96	36	33	21	27	30	46	43	26	34	119	32	17	18	18	30	25	21	18	21	33	32	25	22	30	43	41	33	33	15	45
NM_010381	H2-Ea-ps	0	0	0	0	0	0	0	0	0	0	0	0	0	0	0	0	1	0	0	1	0	0	1	0	0	0	0	0	0	1	0	0	0	0	0	0	0	0	0	1
NM_001114595//NM_001114596//NM_053252//NM_001114597	Ehbp1l1	208.5	182.25	191	111.75	78.75	202.75	138.75	157.5	75	65.75	187.75	157.5	93.75	65.5	39.75	131	86.25	105.5	60.25	62.5	114.75	87.25	50	47.5	37.5	116.5	74.75	71.5	62	48.5	136.25	105.75	80.5	86.25	58.75	132.75	115	95.75	51.75	62.5
NM_019388	Cd86	29	43	32	25	29	62	38	29	28	26	53	69	58	46	30	69	93	94	90	71	86	64	46	45	41	80	63	92	97	57	109	66	77	94	64	95	112	90	38	66
NM_145822	Cd3eap	21	16	9	6	9	15	9	6	1	7	16	8	8	3	4	10	4	4	3	6	13	3	4	0	2	4	3	2	1	3	8	4	3	8	1	2	6	2	3	4
NM_026406	Rnf115	46	59	39	23	35	46	39	28	32	46	47	56	43	32	14	44	58	42	29	32	50	43	28	29	33	68	64	60	50	31	98	68	65	94	70	86	85	87	43	44
NM_023153	Cwc15	26	44	15	19	29	29	31	40	30	44	33	63	42	44	34	41	51	38	45	38	46	30	24	31	52	44	47	44	59	32	46	45	30	63	32	44	41	40	31	29
NM_146177//NM_001115018	Suv420h2	61.5	92.5	50	44	44	49.5	47	43	23	20	45	36.5	27	18	10	12	17	10	9	9.5	14	8	8	3	4	13	11	8	16	11	24	14	17.5	12	10	27.5	28	15.5	10	14
NR_038084//NR_015386//NR_038085//NR_015385//NR_038082//NR_038086//NR_038083//NR_015387	Six3os1	0	0	0.625	1.75	1.75	1.5	0.25	0	0	3.625	0.625	0	0	0.125	2	0.125	0.375	0.125	1.125	3.75	0	0.625	0.25	0.25	0.125	1	0	0	0	1.125	1.375	0.125	0.125	0	0	0.25	0.375	0.25	0	0.75
NM_146433	Olfr994	0	0	0	0	0	0	0	0	0	0	0	0	0	0	0	0	0	0	0	0	0	0	0	0	0	0	0	0	0	0	0	0	0	0	0	0	0	0	0	0
NM_027652	Ept1	23	28	23	13	28	27	27	17	14	19	18	22	13	8	6	12	16	13	10	6	10	6	5	6	4	8	5	9	9	5	13	9	6	10	6	17	12	19	4	10
NM_001166375//NM_001166372//NM_175188	2016-03-01	92.3333	86.3333	61.3333	50.3333	34.6667	78.3333	47.6667	27.3333	36.3333	39.3333	55	69.3333	42.6667	37.3333	25.3333	55.3333	58	64.3333	49.3333	39.3333	126.333	65	59.3333	46	61.3333	114.333	96	106	110.667	83.6667	271.333	172	184.667	205	143.667	289.667	264	225.333	110	128.667
NM_001172069//NM_001172070//NM_001172071//NM_027838//NM_001172068	Senp8	2	7.2	1	1	4	1	1	3	2	1	1	2	0	0	1	1	1.6	0.2	2	0	1.2	0	0	1	0	1	0	1	1	0	1	1	0	2	3	2	7	0.2	0	1
NM_018830	Asah2	9	16	18	3	5	8	8	3	15	13	11	14	7	14	10	7	7	7	7	13	12	5	3	8	5	16	10	14	12	12	30	19	13	24	19	35	35	18	17	27
NM_178061	Mob3b	34	35	32	22	20	32	24	26	28	30	30	30	21	29	10	28	30	31	20	22	23	20	20	15	12	25	14	15	11	9	40	33	26	33	19	38	29	35	21	11
NR_028591//NR_028589//NR_028590	Gm14005	2	1	1.33333	0.666667	1.66667	1	0.333333	1.66667	2	4	4	1	2	7.33333	3.33333	4.66667	4.33333	7.33333	4	3.33333	5	5	3	5.33333	7.66667	4.66667	5.66667	6.66667	4.66667	3.33333	9	4	2	9.33333	6.66667	4	6	6.33333	7.33333	4
NM_026828//NM_001139504//NM_001139503	Dnlz	12.6667	15.6667	15	10	14.3333	12.3333	10.6667	14	11.3333	10	10.6667	12	9.66667	9.66667	9	13	9.66667	6	5	6	11.6667	6	2.66667	2	6	7	9	3	7	3	4	5.33333	13	8.66667	7	9.33333	11.6667	2.66667	5	6.66667
NR_039580	Mir5120	0	0	0	0	0	0	0	0	0	0	0	0	0	0	0	0	0	0	0	0	0	0	0	0	0	0	0	0	0	0	0	0	0	0	0	0	0	0	0	0
NM_146244	Rps6kl1	1	1	0	0	1	3	1	1	0	1	0	0	2	0	0	0	0	1	1	2	1	0	1	1	1	0	1	0	1	0	0	0	0	2	2	1	1	0	0	1
NR_003649	Gm5434	1	0	2	0	2	0	0	0	0	2	1	0	1	0	0	0	0	0	0	2	0	1	0	0	0	0	0	0	0	0	0	0	0	0	0	0	0	1	0	0
NM_212441//NM_016870//NM_212442	Acsm3	1	0	0	1	1	0	1	0	0	1	0.333333	1	0	0	0	0	1	1	0	1	0	0	0	0	1	0	0	1	0	0	0	1	0	1	1	0.333333	2	0	1	0.333333
NM_001199960//NM_001199959_1//NM_001199959//NM_001199960_1//NM_001199961_1//NM_001199961_2	Ccl27b	0	0	0	0	0	0	0	0	0	0	0	0	0	0	0	0	0	0	0	0	0	0	0	0	0	0	0	0	0	0	0	0	0	0	0	0	0	0	0	0
NM_001081124	Mtap7d2	1	0	0	1	0	0	0	0	0	2	0	2	0	0	0	0	2	0	1	2	0	1	0	0	0	0	0	0	0	0	0	0	0	1	1	0	0	0	1	0
NM_146717	Olfr433	0	0	0	0	0	5	0	1	0	1	2	2	2	1	1	0	0	1	0	1	0	2	0	1	0	1	1	0	0	0	0	2	1	1	1	3	2	2	0	0
NM_029770	Unc5b	9	8	13	7	11	14	10	5	14	15	11	7	10	7	9	8	11	11	14	7	10	5	5	10	14	13	11	7	15	9	6	11	6	7	6	9	5	7	5	8
NM_177197	Idi2	2	1	1	0	2	0	1	3	1	3	0	1	0	0	2	2	1	2	1	2	0	0	0	0	2	0	1	0	2	0	2	2	0	1	0	2	1	2	1	2
NM_029420//NR_033446	Slx1b	19	23	15	12	18	16	10	8	7	6	12	11	11.5	4	0	5	11	13.5	15	15	9	6	5	1	8	6	5.5	8	6	4	8	8	5	9	10	12	5	9	3	8
NR_045940	4930402F11Rik	2	1	0	0	0	0	1	0	0	1	1	0	0	0	0	0	0	0	0	2	1	0	0	0	1	0	0	0	0	1	1	0	0	0	1	1	0	1	0	0
NM_009412//NM_001025264//NM_001025263//NM_001025261//NM_001025262	Tpd52	205.8	261.8	255	177.8	197.4	257	223.6	258.6	195.6	255	223.8	298.8	228	228.8	172	213.2	246.4	222.6	241.2	176	177	133.4	103.6	124.8	139.6	142.2	147	158.8	167.8	115	141.6	106.6	115.4	142	84.8	150.2	122	150.2	83.6	112.2
NM_001011753	Olfr115	1	1	0	0	0	0	0	1	0	0	0	0	1	0	0	1	0	0	0	0	0	0	1	0	0	1	1	0	0	0	3	0	0	0	0	3	0	0	0	1
NR_037296	Mir3109	0	0	0	0	0	2	2	0	0	1	2	0	3	0	0	2	1	0	1	0	0	0	1	0	0	2	2	0	0	0	2	1	0	0	0	1	1	2	0	0
NM_001100609_5//NM_001100609_4//NM_001100609_3//NM_001100609_7//NM_001100609_2//NM_001100609_6//NM_001100609_8//NM_001100609_1//NM_001100609	Gm10487	0	0	0	0	0	0	0	0	0	0	0	0	0	0	0	0	0	0	0	0	0	0	0	0	0	0	0	0	0	0	0	0	0	0	0	0	0	0	0	0
NM_198927	Smgc	0	0	0	0	0	0	0	0	0	0	0	0	1	0	0	0	0	1	0	1	0	0	0	0	0	0	0	0	1	2	0	0	0	0	0	0	0	0	0	0
NR_029557	Mir145	0	0	0	0	0	0	0	0	0	0	0	0	0	0	0	0	0	0	0	0	0	0	0	0	0	0	0	0	0	0	0	0	0	0	0	0	0	0	0	0
NM_133892	Lao1	0	0	2	0	0	0	0	0	0	4	0	0	0	0	1	0	0	1	0	4	0	0	0	0	0	0	1	0	1	0	0	0	0	1	0	0	0	1	0	1
NM_009595//NM_001136104	Abl2	100	57	59.5	33.5	27.5	83	61	50	35	39	63	46.5	30	16	14.5	103	80.5	72	46.5	39	125	54	43	36	21	90.5	57	59	33	28	79	54	57	63	25.5	87.5	53.5	55	17	39.5
NR_045516//NM_001252435//NM_001252434//NM_007862//NM_001252433//NM_001252436	Dlg1	40	33.5	32.3333	25.6667	25.8333	46.1667	21.5	31.6667	30	27.8333	36.5	53.5	31.1667	26	22.3333	36.3333	29	30.8333	22.6667	35.1667	44.1667	31.3333	17.6667	16.5	20	22.3333	22.3333	33.1667	16	19.3333	26.8333	25.1667	23.5	20	32.1667	28	19.6667	24.3333	10.6667	8.5
NM_001128180//NM_027712//NM_177639//NM_001128181	Dlgap1	0	1	1	2.5	1.5	2.25	2.5	0.5	2	6.5	0	0.5	1	1	2.5	0	1	0.5	2.5	5	1	0	1.25	2.5	0.5	0	1	1	0.5	1.5	1.5	1.5	0	2	2	1	1	1.5	0	0
NM_146033	Ankmy2	8	9	5	5	3	16	5	6	1	3	5	8	2	0	1	3	0	4	1	4	0	1	1	0	0	1	2	1	0	1	4	0	2	1	1	4	6	1	0	3
NM_001162417//NM_001162418//NM_010852	Myef2	8	4	6.66667	3	3	7.66667	5.66667	5.66667	3	9	3	9	6.66667	5.66667	2	13.6667	10.3333	6	8.66667	4.33333	5	5.33333	3.66667	4	5	3	4.66667	3.33333	5	4	0	3.66667	2.66667	4	2	3	6.33333	7	1.66667	2
NM_001081213	Ermp1	46	34	35	27	31	41	31	22	37	26	24	43	26	22	15	38	25	30	25	29	28	16	14	17	17	30	13	21	26	19	45	34	24	46	27	32	51	32	18	40
NM_001161406//NM_145890	Grhl1	1	2.5	2	2	1	0.5	1.5	1	0.5	4.5	1.5	2	3	2.5	4	4	4	6	4	4	8	2	2	1	5.5	2.5	3	1	0	1	4.5	4.5	4	3.5	2.5	2	4.5	7.5	4	4
NR_045798	1810034E14Rik	3	0	1	1	5	4	1	0	1	4	1	1	0	1	0	2	1	2	1	1	1	1	1	1	1	1	2	0	0	1	1	1	1	3	0	0	0	2	0	0
NM_144903	Aldob	0	2	0	0	0	0	0	0	0	2	0	0	0	0	2	0	0	0	0	2	0	0	0	0	0	0	0	0	0	0	0	1	1	0	0	0	1	0	1	0
NM_001195596	2010003K15Rik	0	0	1	0	0	0	0	0	0	0	0	0	0	0	0	0	1	1	0	0	0	0	1	1	0	0	0	0	0	0	0	0	0	0	0	0	1	0	0	0
NM_145521	Ppapdc3	1	1	1	1	2	0	1	0	1	1	0	1	0	2	1	1	0	0	0	2	1	0	0	1	0	0	0	0	0	0	1	0	0	0	0	0	0	0	1	2
NR_027964	Gm10416	0	2	1	0	0	0	1	1	1	2	1	1	0	0	1	0	1	1	1	1	3	1	0	0	0	0	0	0	0	1	1	0	1	0	0	1	0	1	0	0
NM_001190385//NM_001190386//NM_026769	Caly	0	0.333333	0.666667	0	1	1	0.666667	1	1	1.66667	0	1	0	0	0	0	0	0.333333	0	0.333333	1	0	0	0	0	1	0	0	1	0	1	0.333333	0	0	1.33333	0	0	1	0.333333	0.333333
NM_007428	Agt	0	0	1	0	0	0	0	0	0	2	1	0	0	0	0	0	0	2	1	3	0	2	0	0	0	0	0	0	0	0	0	1	0	1	0	0	0	1	0	0
NM_001136062//NM_007933	Eno3	6	6	8	3	8.5	5	4	1	4	3.5	5	6	10	4	4	4	6	5	5	4	4	0	2	1	0	8	1	5	4	1	2	4	3	3	4	3	1	3.5	2	3
NM_009141	Cxcl5	4	1	3	1	2	9	13	7	7	6	18	13	6	14	12	38	54	54	43	21	31	35	27	22	36	40	28	29	41	24	23	16	13	13	17	4	13	7	3	7
NM_021327//NM_001199276//NM_001199275	Tnip1	73.3333	77.3333	40.3333	25.3333	22	290.667	213	235	175	160.333	486.667	444.333	386.667	236.667	109	684	472.667	509.333	290.333	160.667	720.333	469	278	170.667	142.667	539.333	412.333	317.333	163.333	93	415	253	245	171.333	84	309.333	274	199.333	96	87.3333
NM_001199936	Mup16	0	0	0	0	0	0	0	0	0	0	0	0	0	0	0	0	0	0	0	0	0	0	0	0	0	0	0	0	0	0	0	0	0	0	0	0	0	0	0	0
NM_013522	Frg1	8	20	16	3	8	11	14	6	6	8	15	14	9	9	3	20	14	13	3	6	11	4	5	2	7	13	3	5	3	3	11	6	9	6	6	13	11	10	5	5
NM_001025383_1//NM_001025383	Gm14685	0	0	0.5	0	0	0	0	0	0	0	0	0	0	0	0	0	0	0	0	0.5	0	0	0	0	0	0	0	0	0	0	0	0	0	0	0	0	0	0	0	0
NM_018873	Srcin1	1	1	0	1	6	1	1	0	0	11	0	2	2	3	2	1	4	3	2	3	0	1	1	0	1	1	1	3	1	2	2	2	0	5	3	1	2	1	0	4
NM_175650	Atp13a5	0	0	0	1	1	1	0	0	0	4	0	1	0	1	0	0	0	1	0	5	0	1	0	0	3	0	0	0	0	0	0	0	1	0	1	1	0	1	0	1
NM_001242364//NM_199009//NM_001242363//NM_001242365	Fam160a2	28.5	32.5	27.25	17.25	20.75	34.5	19.5	15.25	13.5	22.5	38.5	17.25	17.25	10.5	7.75	16.75	12.5	12.75	17.5	15.25	20.75	6	4	14	13.5	21	8	12.5	7	8.25	15.25	10.75	8.75	12	9.75	9	26.5	16	3.75	10
NM_001082962//NM_001082961//NM_013670	Snrpn	0	0	0	0	1	1	0	0	1	3	3	1	0	2	0	2	0	0	3	1.33333	1	0	0	2	0	1	0	1	0	0	0	2	0	0	0	1	0	0	0	2
NM_001190352	Tmem132b	0	0	2	4	5	7	4	0	2	2	1	1	4	3	7	3	3	0	1	10	1	1	1	1	1	2	1	0	4	1	1	2	1	1	2	0	4	3	1	4
NM_001166428//NM_001166431//NM_001166427//NM_001166432//NM_133834//NM_001166430//NM_001166429	Hnrnpf	249.857	249.571	177.429	133.571	104.714	235.143	214.571	195.571	167.857	155.714	258.857	296.571	188.714	175.714	97.8571	248.857	210.857	240.143	188.571	116.571	187.286	153.571	115	102.143	97.7143	187	154	156.571	155.714	92	165.714	133.857	137	135.857	85	173.143	168.429	109.714	60.7143	61.7143
NM_001199966_3//NM_001199964_1//NM_001199965_1//NM_001199965_2//NM_001199964//NM_001199966_2	Gm2506	0	0	0	0	0	0	0	0	0	0	0	0	0	0	0	0	0	0	0	0	0	0	0	0	0	0	0	0	0	0	0	0	0	0	0	0	0	0	0	0
NM_175417//NM_001145875	9530008L14Rik	4	6	2	3	8	2	4	1	2	25	4	3	3	9	8	1	8	7	1	10	3	2	0	3	2	0	3	2	5	2	7	2	2	5	6	3	3	3	5	0
NM_001191023//NM_010063//NM_001191027//NM_001191025//NM_001191026	Dync1i1	0	1	0	0	0	0	0	0	0	1	2	0	0	1	1.4	0	0	1	0	2	0	0	0	0	0	0	0	1	0	1	1	0	0	0	1	0	1	0	0	0
NM_001024853//NM_013896//NM_001024854	Timm9	2.33333	0	1.66667	1	1.66667	0	1	0	1.66667	1.66667	3	2	0	0	1.33333	1.33333	1	0	2	0	1	0	0.666667	1	0	0	0	0	3.33333	0.333333	0	0	1	2	1	0	0	0	0	0
NR_045829	4921511I17Rik	1	1	0	0	1	1	2	0	0	0	2	1	1	1	1	0	2	1	1	3	2	0	0	0	1	0	1	0	0	0	2	2	0	1	0	0	0	0	0	0
NM_178774//NR_028280	Prr18	0	1	1.5	0	1	0	3	2	1	0	1	0	0	0.5	3	1	1	0	0	4	0.5	2	0.5	1	1	1	0	0	0	1	1.5	1	2	0.5	3	0	1.5	0	1	3
NM_001202446//NM_011162//NM_001202445	Mapk8ip1	1	0.666667	2.66667	1	2	2	1.66667	0	0	1	3	1	0	1.66667	1	0	1.66667	1	0	0.666667	3	0	1	1.66667	2	1	0	0	1	1.33333	1	0	0	3.66667	0.333333	0	2	0	0	0
NM_010143	Ephb3	1	1	0	2	1	0	2	0	0	4	1	0	0	0	2	0	2	1	3	2	2	3	0	0	1	0	1	0	2	3	1	0	2	5	3	2	1	0	1	3
NM_001009573	Unc13d	52	71	54	42	39	46	44	64	32	41	62	43	39	36	29	39	38	30	25	19	43	30	13	26	24	43	34	30	36	28	65	54	39	46	47	64	64	61	37	55
NM_027139//NM_001015889//NM_027592	Taf9	19.3333	13.6667	13.6667	8	3.66667	12.6667	11.3333	12	6	9.33333	14.6667	16.6667	10.6667	13.6667	12	16.6667	23.3333	21	16.6667	7.66667	14.6667	7	6.33333	7.66667	6	15	9.66667	9.33333	12	5	10.6667	10	7.66667	7.66667	6.66667	14	9	8.66667	6	10
NM_001166595//NM_001166592//NM_181582//NM_001166596//NM_001166593//NM_001166590//NM_001166594//NM_001166589//NM_001166591	Eif5a	232.444	266.333	250.667	204	226.667	251.556	253.333	239.222	213	287	267.222	332.222	250.667	240	204	233.889	300	269.889	291.778	276.667	274.667	206.556	161.889	183	207.444	257.444	186.889	201.333	257.333	219.333	227.778	193	211.222	254.667	214.222	213.667	234	179.556	139.667	169.444
NM_010336//NM_172989	Lpar1	3	6	7	5.5	5.5	12	7	3.5	4	3	7	12	4	4	5	24	20.5	14	15	8	18	8.5	7	6.5	6	12	10	2	3	7	9	10.5	7.5	6.5	5	10	10	13	4	2.5
NR_045947	D230030E09Rik	0	0	3	0	0	0	0	0	1	1	0	0	0	1	0	0	0	1	0	1	0	0	0	0	0	0	0	0	0	0	0	0	0	1	0	0	0	0	0	0
NM_016886	Gria3	2	2	1	2	0	1	2	0	2	0	5	0	2	2	0	0	1	3	1	3	3	0	0	1	2	0	0	0	0	0	0	0	2	0	2	1	0	0	0	0
NM_025488	1700001K19Rik	1	1	0	1	2	0	2	1	1	1	1	1	0	0	1	3	1	2	0	5	6	2	0	1	3	1	1	0	1	1	0	2	2	0	0	2	1	0	2	0
NM_026669//NM_001171034//NM_001171035//NM_001171036	Tmbim6	399.5	399	369.5	333.25	293	438.5	404	352.75	311.75	385	455.75	489.75	339.75	384	297.75	510.75	406.5	499.75	469.5	477.25	590.25	399	369.25	381.5	492.5	501.75	464	438.75	528.5	394.25	656	582.5	552.25	640.5	507.25	627.5	621.5	623.75	361.5	498.25
NM_019659//NM_001168354	Kcnj1	1.5	1	0	1	2	0	0.5	0.5	0	6.5	0	0	4	2	2	2	2.5	0	1.5	3	1	0	1	2	0	0	0	0	2	1	0	1	0	6	0	0	2	2.5	2	3.5
NM_001083918_1//NM_001083918	Gm13139	1	2	3	1	1	5.5	2	1.5	5	2	2	3	3.5	3	0.5	7	3.5	2.5	2.5	4.5	2	1	0.5	0.5	0	2.5	2.5	2	3.5	1.5	5	1.5	2.5	3.5	3	2.5	4	2.5	0.5	1.5
NR_045975	4930519D14Rik	0	0	0	0	0	0	0	1	0	0	0	0	0	0	0	0	0	0	0	0	0	0	0	1	0	0	0	0	0	0	0	0	0	0	0	0	1	0	1	0
NM_010806	Mllt4	128	132	138	90	92	167	150	135	97	133	159	159	122	124	63	94	87	77	54	42	79	60	40	45	39	66	61	56	52	35	105	60	57	71	43	95	90	99	39	50
NM_009529_8//NM_009529_1//NM_009529_4//NM_009529_7//NM_009529_3//NM_009529_6//NM_009529_5//NM_009529_2//NM_009529	Gm4836	0	0	0	0	0	0	0	0	0	0	0	0	0	0	0	0	0	0	0	0	0	0	0	0	0	0	0	0	0	0	0	0	0	0	0	0	0	0	0	0
NM_028977	Lrrc17	0	1	0	3	3	0	0	1	1	5	1	2	1	1	1	1	0	0	0	3	0	0	0	0	0	2	0	0	0	0	0	0	2	3	2	2	0	1	0	0
NR_030555	Mir297c	0	0	0	0	0	0	0	0	0	0	0	0	0	0	0	0	0	0	0	0	0	0	0	0	0	0	0	0	0	0	1	0	0	0	0	0	0	0	0	0
NM_001005506//NM_001199695	Txlna	31	38.5	27	23	20	44	35	38.5	13.5	9	45	40.5	13.5	7.5	2	13.5	15.5	22.5	17	10.5	16	22	16	8	7.5	17	21	16.5	5	8.5	9	15	21.5	9.5	8.5	13	13.5	7.5	7	7
NM_178164//NM_144904	Rod1	169	227.5	178	158	157	233	185.5	178	156.5	181	179	291	190	169	135	292.5	326.5	281	277.5	219.5	219	171.5	141	141	182.5	258	202.5	210.5	269	180	333	244.5	249	338.5	220	269.5	301.5	318	135	131
NM_030052	Cox7b2	0	0	0	0	0	1	0	0	0	0	0	0	0	0	0	0	0	0	0	0	0	0	0	0	0	1	0	0	0	0	1	0	0	0	0	0	0	0	0	0
NM_001011821	Olfr804	0	0	0	0	0	0	0	0	0	1	0	0	0	0	0	0	0	0	0	2	0	0	0	1	0	0	0	0	0	0	0	0	0	0	0	0	0	0	0	0
NM_013933	Vapa	73	97	68	57	42	76	74	61	54	48	69	81	83	80	28	73	89	66	60	50	51	34	36	14	29	58	58	51	51	23	75	51	43	73	35	68	84	68	33	28
NM_010349//NM_001111268	Grik2	1	1	0	0	0	0	1	0	0	2	0	1	1	0	1	0	2	2	2	3	0	0	0	0	0	0	0	0	0	1	0	0	0	0	1	1	0	0	0	0.5
NM_001048005//NR_045551//NM_001253778//NM_001253780//NR_045549//NM_001253788//NM_028624//NM_001253777	1110017D15Rik	0	0	0.5	1	0	0	0.5	0.5	0	1.75	1.5	0.5	1	0	0	0	0	0	0	2.5	0	1.5	0	0	0	0	0	0	0	0	0	0	0	0	0	0.75	0	0	0	0.75
NM_177993//NM_153198	Hbp1	74	72	53.5	31.5	30.5	100	61	63	42.5	31	75	82.5	62.5	36	28	51	81	60.5	60.5	24	76	38.5	34.5	38	20.5	77.5	65.5	48.5	61	32	110.5	82	83.5	86	50	133	114	106.5	53	52.5
NM_177185	Ubn2	105	167	128	120	93	176	127	119	107	115	106	136	103	104	53	87	102	76	80	79	93	75	38	51	55	164	107	113	103	68	158	129	134	147	104	182	178	163	65	82
NM_207282//NM_010075//NM_001136060//NM_001198886	Dpp6	1	0	1.25	0	4.25	1	0.25	2.25	1.5	7.75	1.25	0	2	1.5	2.25	1	2.25	1	1.5	4.75	1	0	0.25	2	2.25	0	0	0.25	0.25	2	0	0.25	1	1	1.5	1	1	0	0	2.25
NM_010588	Jag2	6	0	6	2	2	4	3	8	8	8	6	7	5	6	4	2	4	4	4	6	1	3	1	1	2	1	0	1	1	0	0	0	1	2	2	1	1	1	2	2
NR_037256_4//NR_037256_1//NR_037256//NR_037256_5//NR_037256_2//NR_037256_6//NR_037256_3	Mir467a-5	0	0	0	0	0	0	0	0	0	0	0	0	0	0	0	0	0	0	0	0	0	0	0	0	0	0	0	0	0	0	0	0	0	0.142857	0	0	0	0	0	0
NM_008516	Lrrn1	1	1	1	1	1	0	0	1	1	3	0	0	0	2	1	1	0	0	0	0	0	1	0	1	0	0	0	1	0	1	0	0	0	0	0	0	0	0	0	0
NM_138944	Pou4f2	3	0	1	2	1	0	0	0	2	3	0	0	0	1	4	0	4	0	2	0	1	0	0	0	0	0	0	0	0	1	1	0	0	0	1	0	2	0	0	2
NM_199319	Ssxb5	0	0	0	0	0	0	0	0	0	0	0	0	0	0	0	0	0	0	0	0	0	0	0	0	0	0	0	0	0	0	0	0	0	0	0	0	0	0	0	0
NM_001164320	Chadl	4	0	0	3	0	0	0	1	1	1	0	1	2	0	0	1	1	0	2	1	0	1	1	0	0	1	0	0	0	0	0	1	0	1	2	2	1	0	0	2
NM_010093	E2f3	14	6	6	5	4	11	16	10	7	3	10	10	10	6	2	10	9	9	3	6	17	6	3	3	6	5	9	3	5	7	8	10	6	8	3	9	9	4	5	0
NM_001081419	Dip2a	63	63	48	40	42	81	86	55	59	40	58	61	71	29	29	47	62	36	26	24	35	25	15	17	25	44	21	40	33	20	44	32	27	45	41	47	60	44	20	36
NM_001166748_1//NM_001166748	Vmn1r139	0	0	0	0	0	0	0	0	0	0	0	0	0	0	0	0	0	0	0	0	0	0	0	0	0	0	0	0	0	0	0	0	0	0	0	0	0	0	0	0
NM_027879	Cdc40	44	40	25	23	17	30	39	26	15	20	29	39	27	16	19	25	14	18	8	9	22	17	9	8	3	21	17	15	11	7	25	24	11	10	10	17	18	15	8	3
NM_201388//NM_201391//NM_201387//NM_001164203//NM_001163549//NM_201389//NM_201392//NM_201393//NM_011117//NM_201385//NM_201394//NM_001163542//NM_001163540//NM_201390//NM_201386	Plec	1516.67	1422.47	1217.87	772.133	620.133	1665.47	1410.93	1086	759.133	516.267	1441	1323.47	911.067	678.8	324.2	1464.93	1161.4	1165.13	858.667	617	1352.47	1087.73	794.4	716.333	561.467	1257.13	954.133	803.8	557.333	364.333	922.867	828.733	633.667	525.133	326.2	846.667	816	616.733	361.867	446.6
NM_023116//NM_001252533//NR_045533	Cacnb2	0.333333	1	0.333333	0	2	1.33333	0	0	1	8	4.33333	0.333333	1.33333	0	0.333333	1	2	2.33333	0.333333	1	1.33333	1	0	0.333333	2	3.33333	2.33333	2.33333	2	1.33333	2	2	4	1	1	4	5.33333	1.33333	0.333333	3.33333
NM_007760	Crat	44	90	78	60	55	84	73	73	60	67	74	66	63	74	51	42	46	59	30	53	35	27	27	25	23	25	23	24	20	23	17	18	13	16	20	31	24	18	17	23
NM_153164//NM_178078//NM_001205226	Cnot1	191.333	213.667	163.333	126	118.667	215.667	211.333	164.667	119	96.3333	229.333	221.667	126	116	51.6667	247	171.333	178	133.333	94	198.333	107.333	79	77	81	166.333	120.667	123	103	74	192	130.333	102.333	130.667	74.6667	137.333	143.333	102	63.6667	66
NM_026904	Anapc10	8	7	6	3	8	8	17	9	8	19	12	12	8	18	7	8	14	11	7	12	15	4	1	4	7	13	4	9	4	7	12	6	7	5	6	14	11	8	1	5
NR_027644//NM_177723	Vsig8	10	15	7.5	7.5	13	8	14	13.5	10	15	16	20.5	13.5	11	13	14	14	10	15.5	19.5	14	15.5	5	8.5	12.5	8.5	9.5	11	8	5	5	4.5	10	7	8	12	6.5	3.5	4	7.5
NM_145453	Zcchc9	9	13	13	6	10	11	15	9	7	10	9	17	4	4	0	11	10	14	10	10	7	5	4	3	6	12	3	13	9	4	11	8	8	17	10	8	14	13	6	5
NM_177704	Sytl5	0	0	0	0	0	1	0	0	0	0	0	0	0	1	1	0	0	0	0	0	0	0	0	0	0	0	0	1	0	0	0	0	0	0	1	0	0	1	0	0
NM_052991//NM_052992//NM_019503//NM_194321	Fxyd1	1	0	0	0	0	1	0	1	0	0	0	0	0	0	0	0	1.5	0	0.5	2	1	0	0	0	0	0	0	1	1	0	0	0	1.5	0	0	0	0	0	0	2
NR_030469	Mir669b	0	0	0	0	0	0	0	0	0	0	0	0	0	0	0	0	0	0	0	0	0	0	0	0	0	0	0	0	0	0	0	0	0	0	0	0	0	0	0	0
NM_013826//NM_001113374//NM_001113375	Mocs2	17	16	20.3333	24.6667	16.3333	16.3333	16.6667	14.3333	11	18.6667	30.6667	18	13.3333	15	11.6667	13	23.3333	16.6667	20.6667	14	27	23.6667	8.66667	14	10	24.3333	15	13.6667	18	11	46	32.6667	21.6667	40.6667	24.6667	41.6667	46.3333	32.6667	27	29
NR_028096//NM_001163478//NR_028095//NM_001163479//NR_028094//NM_011231//NR_028098//NR_028097	Rabggtb	17.625	16	20.75	7.625	11	26.25	12.75	6.25	5.625	7	17.75	11	7	4.625	6.625	20.875	9.375	7.25	11	3	9	1	0.875	3.375	4	11	9.375	7	3.5	3	7.375	5	5	4	4.75	9.875	2.625	6.5	3	3
NM_001126322	Gm11595	0	0	0	0	1	1	0	0	0	0	0	0	0	0	0	0	0	0	0	0	0	0	0	0	1	1	0	0	1	0	0	0	0	0	0	0	0	0	0	0
NM_009470	Umod	1	0	0	0	0	0	2	0	0	0	0	0	1	0	0	0	0	0	0	0	0	0	0	1	0	0	0	0	0	0	0	1	0	0	2	1	1	0	0	1
NR_028566	Snord118	0	0	0	0	0	0	0	0	0	0	0	0	0	0	0	0	0	0	0	0	0	0	0	0	0	0	0	0	0	0	0	0	0	0	0	0	0	0	0	0
NM_183106	Ttc17	36	46	35	27	29	49	30	29	47	41	44	38	30	32	17	24	30	21	20	22	21	19	11	13	25	35	21	22	14	15	30	28	19	10	15	24	25	16	21	18
NR_029918	Mir370	0	0	0	0	0	0	0	0	0	0	0	0	0	0	0	0	0	0	0	0	0	0	0	1	0	0	0	0	0	0	0	0	0	0	0	0	0	0	0	0
NM_001252569//NM_009243	Serpina1a	0	2	1	1	2	1	2	0	1	8.5	1	0	0	2	0	4	4	1	2	3	3	0	1	1.5	2	1	0	0	2	1	0	1	0	3	0	2	1	5	1	6
NM_018741	Igfbpl1	2	0	1	0	3	2	0	0	2	3	0	2	0	1	1	0	1	0	1	0	2	1	1	0	2	0	1	0	0	0	1	1	0	2	0	0	0	2	0	1
NM_134072	Akr1c14	0	0	0	1	1	0	0	0	0	0	0	1	0	0	0	0	0	0	0	0	0	0	0	0	1	0	0	0	0	0	0	0	0	1	1	0	0	0	0	1
NM_001177354//NM_001177352//NM_010849//NM_001177353	Myc	12	5	4	3	4	52	44	5	6	6	60	22	9	5	3	5	9	2	0	3	2	5	1	1	2	3	1	1	0	1	2	0	1	1	1	3	0	0	0	2
NM_001130444//NM_008284//NM_001130443	Hras1	20.6667	32	14.6667	19	11	20	18.3333	22	12.6667	15.6667	21.6667	21	20.6667	11.6667	8	27.6667	18.3333	13	21.3333	7	15.6667	11	10	10.3333	16.3333	13.6667	15	9	12	7	8.33333	13	10.6667	13.6667	8	13.3333	11.6667	9	7.66667	10.3333
NM_015779	Elane	0	3	4	0	4	2	1	1	1	1	2	1	3	1	2	3	1	3	2	2	3	2	1	3	2	2	0	0	1	2	1	1	0	1	0	1	1	3	1	1
NM_009990//NM_001039162	Clip2	130	153	115	78	68	161	135	114	69	38	109	108	57	59	31	72	46.5	48	45	39	78	57	38	26	27	80	69	68	31	28	132	91	88	88.5	49	124.5	102	77	48	62
NM_001081383	Mll3	144	178	154	127	115	234	193	170	135	147	225	231	174	133	89	124	94	72	60	48	89	51	39	40	45	79	52	55	44	33	130	86	75	56	64	114	93	83	28	48
NM_207301	Wrb	9	11	4	8	8	8	6	3	3	6	2	4	4	2	4	3	2	2	0	0	0	0	0	0	0	1	2	1	0	3	3	3	1	2	3	4	3	2	0	2
NM_026213	Ttc33	13	19	7	6	8	13	8	11	10	6	5	15	12	5	2	12	7	8	5	0	5	3	1	3	0	6	3	7	4	4	6	4	6	4	2	9	5	7	4	2
NM_001033191	Naa11	0	0	0	0	1	1	0	0	2	2	1	1	1	0	0	0	0	0	1	1	0	1	0	1	0	0	1	0	0	0	0	0	0	0	1	1	0	0	0	0
NM_134020	Tmed4	60	69	48	39	38	40	36	37	37	41	50	45	40	41	39	27	35	28	25	22	24	21	21	12	20	19	18	18	25	15	42	32	20	33	24	26	16	30	20	26
NM_153552	Thoc1	15	15	8	10	9	15	12	13	10	7	10	29	11	8	5	21	23	11	12	9	20	8	5	11	0	15	8	15	11	6	16	5	6	8	2	7	4	3	0	2
NM_001011811	Olfr487	0	0	0	0	0	0	0	0	0	0	0	0	0	0	0	0	0	0	0	0	0	0	0	0	0	0	0	0	0	0	0	0	0	0	1	0	0	0	0	0
NR_030483	Mir702	3	2	0	3	1	2	1	2	3	2	2	2	2	3	2	2	0	2	0	1	2	1	3	1	0	5	2	1	4	2	5	1	2	4	2	4	1	0	2	4
NM_001081476	Gm14725	0	0	0	0	0	0	0	0	0	0	0	0	1	0	0	0	0	0	0	0	0	0	0	0	0	0	0	0	0	0	0	0	0	0	0	0	0	0	0	0
NM_026921	Isca1	21	41	26	19	21	23	23	15	15	13	15	25	19	11	7	15	15	12	6	12	14	13	7	6	6	18	12	10	14	7	19	13	10	11	9	15	21	18	13	7
NM_001081096	Fam154a	0	0	0	1	0	0	0	0	0	2	1	0	0	0	1	0	0	0	0	0	0	0	0	0	0	0	0	0	0	1	0	1	1	0	0	1	0	0	0	0
NM_001113389//NM_007890	Dyrk1a	64	56	45.5	23.5	21	85	64.5	54	39.5	33.5	91	86.5	45.5	32	11.5	94.5	62.5	58.5	34	22	62	34.5	18	17	9.5	49.5	41	35	22.5	11	58.5	42	36	43	22	49	55	31	16	16.5
NM_133672//NM_001113355	Vps26a	51	67	47.5	30.5	30.5	66	49	29	37	44	43.5	59.5	34.5	37	24.5	51	59.5	55	37	38.5	43.5	37.5	31.5	23.5	27	36	39	36.5	49	31.5	50	36	33	46	27.5	59.5	56.5	38	16	19.5
NM_001205274//NM_001033638//NM_001145190//NR_038092	Crxos1	0	0	0.75	1.25	0.5	0	0.5	0	0.5	0	0	0	0	0.5	0.5	0.5	0.75	0	0.5	0.5	0	0.5	0	0.5	0	0	0	0	0	0	0.5	0	0	0.5	0.5	0	0.5	0.5	0	1
NM_001078649//NM_025889	Tmem134	48	77	46.5	34.5	55	31	41	35	36.5	60	43	46	35	38.5	32.5	43	25	31	22	30	32	27.5	23	26	41	36	28	34	25	30	39	33	25	24	17.5	29.5	48.5	28	19	36
NM_013771	Yme1l1	44	54	45	35	32	57	65	39	39	40	46	87	56	40	24	97	127	113	92	56	72	48	31	36	47	62	62	57	67	45	91	79	75	107	56	82	92	92	36	36
NM_001033532	AW554918	4	16	8	3	6	8	6	11	8	10	6	4	2	14	3	2	3	7	5	8	10	2	4	1	4	4	5	4	2	4	11	8	3	5	1	8	9	9	2	3
NM_018773	Skap2	51	68	46	39	26	65	71	71	39	41	61	89	72	44	35	67	61	53	58	28	59	41	51	32	37	36	34	46	42	45	69	48	44	60	52	44	53	52	35	33
NM_201395//NM_201396//NM_175303	Sall4	0	0	2	1.33333	1	1	1.66667	0	0	0	0	0	2	0	1.33333	0	0	1.33333	3	3.33333	0	1	0	0	0	0	0	0	0	0	0	1	0.666667	1	0.666667	0	2.33333	1	0.333333	2.33333
NM_175029//NM_001145967	Atg4c	40.5	35.5	52.5	32.5	21	50.5	45	40	33.5	21	42	46	39.5	24.5	21	16.5	13.5	19.5	12.5	10	11.5	11	11.5	3	1	22	10	17.5	11.5	9	30.5	16.5	21	12.5	16	35	27.5	27.5	13	12
NM_145960	Mtrf1	8	2	6	1	1	2	1	2	1	1	1	2	0	1	2	0	3	2	0	0	0	2	2	1	1	3	1	2	0	0	2	1	1	2	1	2	1	2	2	0
NM_145436	Cdc27	30	20	15	8	14	32	21	21	10	15	31	24	18	35	15	50	44	48	51	19	60	28	15	22	14	33	29	22	34	11	46	19	21	19	14	38	37	31	13	11
NM_010405	Hba-x	1	2	1	2	1	4	0	1	1	2	23	19	2	2	6	1	0	1	0	2	1	1	1	2	2	2	0	1	2	0	2	2	0	0	0	2	1	1	6	3
NM_001077591//NM_011651	Tsks	1	2	1	0	2	1	1	0	0	3	0	0	1	0.5	1	1	0	1	0	1	2	0	0.5	0	0	1	0	0	0	0	0	0	0	2	2	0	1	0	0	1
NM_001008426	Gm5531	2	5	1	2	2	0	1	1	0	3	3	1	2	1	0	4	3	3	1	7	5	4	2	1	0	3	1	0	0	1	2	0	0	3	2	3	2	3	2	1
NM_177625//NM_001080949	Ttc5	25	18	17	13.5	12.5	14	16	12	8	11	14	17	9	6	7	12	8.5	9.5	6	8.5	8	2	2.5	2	2.5	6	7	5.5	4	6	14	4	6.5	7.5	8	16	11.5	8	6	7
NM_053225	Vmn1r50	2	0	0	0	0	0	0	0	0	0	0	0	0	0	0	0	0	0	0	1	0	0	0	0	0	0	0	0	0	0	1	0	0	0	1	0	0	0	0	0
NM_027895	Ulk3	29	31	29	23	24	29	17	17	14	9	20	16	13	9	7	16	10	14	11	12	16	20	6	9	4	22	13	19	17	7	28	26	31	16	17	37	27	25	7	13
NM_146580	Olfr1020	0	0	0	0	0	0	0	0	0	1	0	1	0	0	1	0	0	0	0	0	0	1	0	0	0	0	0	0	1	0	0	1	0	0	0	0	0	0	0	0
NM_207022	Tas2r118	0	0	0	0	1	0	1	1	0	2	0	0	0	0	0	0	2	0	0	0	0	0	0	0	1	0	0	0	0	0	0	0	0	0	0	0	0	0	0	0
NM_009161//NM_001136080	Sgca	1	0	0	0	0	0	0.5	2	0	1	0.5	1	0	1.5	0	0	0	0	0	1	0	0	0	1	0	0.5	0	0	0	1	0	0	0	0.5	0	0	0	1	0	1
NM_145975	Ddx46	96	142	118	80	87	111	111	92	75	95	99	120	111	77	42	106	82	93	63	45	73	54	38	37	23	68	50	68	32	31	63	47	48	41	26	56	69	43	31	29
NM_018743	Agpat6	35	39	29	29	29	47	42	47	27	38	44	42	34	26	25	31	41	47	32	33	46	33	23	20	31	49	44	48	38	30	41	31	41	35	29	37	23	32	24	29
NM_178936	Tmem56	0	1	0	0	0	0	0	0	2	2	0	0	1	0	0	0	0	0	1	2	0	2	1	0	0	0	0	0	0	1	0	1	0	1	1	1	1	1	0	1
NM_008635//NM_001198635	Mtap7	2	4	4	2	2	8	2	4	4	3	3	5	6	5	4	1	5	1	6	5	4	4	0	2	0	4	2	3	2	1	1	0	2	4	1	3	3	3	2	4
NM_147093	Olfr558	2	0	1	0	0	0	1	1	1	0	0	0	1	0	1	0	0	1	0	1	0	0	0	0	0	0	0	0	0	0	0	1	0	1	0	0	0	0	0	0
NM_178185//NM_178185_1	Hist1h2ap	0	0	0	0	0	0	0	0	0	0	0	0	0	0	0	0	0	0	0	0	0	0	0	0	0	0	0	0	0	0	0	0	0	0	0	0	0	0	0	0
NM_001099347_4//NM_001099347_10//NM_001099347_8//NM_001099347_7//NM_001099347_3//NM_001099347_5//NM_001099347_9//NM_001099347//NM_001099347_6//NM_001099347_1//NM_001099347_11//NM_001099347_2	Gm10230	0	0	0	0	0	0	0	0	0	0	0	0	0	0	0	0	0	0	0	0	0	0	0	0	0	0	0	0	0	0	0	0	0	0	0	0	0	0	0	0
NM_054042	Cd248	0	0	0	1	2	0	0	4	0	3	0	0	0	1	2	1	0	0	0	1	1	1	0	1	1	0	0	0	0	2	0	1	0	0	6	3	1	0	0	0
NM_001099288//NM_175003	Arhgap44	0	0	1	0	1	0	2	1	1	2	0	1	1	2	2	1	2	2	2	4	0	0	0	1	1	0	0	1	1	1	0	0	0	2	2	0	1	2	1	1
NM_019866	Spib	16	15	14	12	14	17	8	6	8	16	16	17	4	7	6	13	7	5	3	14	7	9	5	0	3	3	10	3	6	11	11	2	5	3	5	12	9	8	5	3
NM_009741//NM_177410	Bcl2	20	19.5	20	13.5	19.5	11	17	16	11	15	19.5	13.5	16.5	11.5	9.5	11	9	9	8	8	3.5	3	2	0.5	2	2	2	1	1.5	2	6	2	2.5	3.5	1	2.5	5	7	5	5
NM_010079	Dsg1a	0	1	1	0	2	0	0	0	1	1	1	0	0	1	2	0	0	0	0	2	0	0	0	0	1	0	0	0	0	0	0	0	0	2	1	2	0	0	0	0
NR_029550	Mir136	0	0	0	0	0	0	0	0	0	0	0	0	0	0	0	0	0	0	0	0	0	0	0	0	0	0	0	0	0	0	0	0	0	0	0	0	0	0	0	0
NM_183216	Scd4	4	1	4	5	5	5	5	4	4	9	3	5	3	3	4	5	2	1	3	5	4	4	3	5	2	3	1	1	4	5	4	2	2	1	6	4	6	9	2	9
NM_009514	Vpreb3	0	1	0	0	0	2	0	0	0	0	0	0	0	0	0	0	0	0	0	0	0	0	0	0	0	0	0	0	0	0	0	1	0	0	1	0	1	0	0	1
NM_001159901//NM_175606//NM_001159900	Hopx	23	30.3333	26	30	12	51.6667	35	36	31	20.6667	29.6667	50	39.6667	19.6667	22.3333	35.3333	29.6667	34	25	21.6667	37.6667	17.6667	22.3333	22.3333	20	29.3333	27.3333	34.6667	33	8.33333	21.3333	30.3333	33.6667	41.3333	26	37.3333	33.3333	22.6667	19.6667	18.6667
NR_033145//NM_201227	Dand5	3	1	3	0	0.5	2	3	0	0	2	1	1	2	4	1	1	0	0	0	1	0	0	0.5	1	1	0	1	1	0	0	2	0.5	0	1	0.5	0	4	2	0	1.5
NM_028057	Cyb5r1	30	43	27	17	22	28	22	24	11	15	20	27	17	12	12	7	7	12	12	11	11	3	6	5	7	6	5	4	12	5	10	3	3	4	7	9	5	3	7	6
NM_173019	Pfkfb4	54	60	60	35	15	71	47	28	12	15	53	31	22	10	11	21	17	19	8	12	30	24	17	11	16	34	24	18	14	10	64	44	39	18	21	66	46	38	19	24
NM_028066	F11	0	0	0	1	2	1	0	0	1	1	1	0	0	0	0	0	1	1	0	0	1	0	0	0	1	0	0	0	0	0	0	0	0	0	0	0	0	0	0	0
NM_153586//NM_001172147//NM_001172148	Rbm41	7.33333	17	5.33333	7.66667	8.66667	11.6667	11	2.66667	7	7	13	13.6667	6.66667	6.66667	1.33333	11	9.33333	9.33333	1.66667	9.33333	12	7.33333	6	2.66667	7.33333	11.6667	7	9.33333	4.33333	3.33333	13	8.66667	13	8.33333	9.66667	20	18.3333	7.66667	7.33333	10.6667
NM_024465	Abhd12	88	121	106	80	71	111	103	93	83	112	96	124	97	87	97	69	77	69	54	76	78	53	39	50	55	50	59	69	37	51	80	69	65	65	85	95	94	75	40	81
NM_001163276//NM_198107	Med16	25	33	19	24	10	36	26	18	15	23	37	28	22	24	12	18	24	22	12	16	22	17	15	17	10	27	15	18	13	11	30	18	21	17	19	12	19	19	16	21
NM_148946	Slc8a2	2	2	3	0	1	2	2	1	0	1	2	2	3	2	1	1	1	1	0	5	1	0	0	1	1	1	1	0	0	3	0	0	2	4	2	2	0	1	1	0
NM_007963//NM_021442	Mecom	0.5	0	1	0	0.5	0.5	0.5	0	0.5	1.5	0	0	1	0	1	0	0.5	0	0	2.5	0	0	0	1	0.5	0.5	0	0	0	0.5	1	1	0	0	0.5	0	0	1	0.5	0
NM_001127188	Zfp534	0	0	0	0	1	0	0	0	0	0	0	2	0	0	0	0	1	0	0	0	0	0	0	0	0	0	0	0	0	0	0	0	0	0	0	1	0	1	0	0
NM_016970	Klrg1	0	0	0	0	1	0	0	0	1	0	0	0	0	0	0	0	1	0	1	1	0	0	0	0	0	0	0	0	0	0	0	0	0	1	0	0	1	0	0	0
NM_007560	Bmpr1b	1	1	0	0	1	1	0	0	0	2	0	1	0	1	0	0	1	0	0	0	0	0	0	0	0	0	0	0	3	1	0	1	1	2	0	0	0	0	0	0
NM_019811	Acss2	97	86	77	60	63	79	82	71	78	74	75	98	73	79	60	62	61	56	36	49	45	42	39	32	42	47	42	48	39	38	51	46	51	54	52	67	81	55	36	52
NM_030258//NM_001038703	Gpr146	61	49	47.5	29.5	19	27	23.5	14	4	7	22	5	7.5	4	3	7	3	5	3	6.5	9	6	2	5	2	11.5	16	3	2	4	16	6	13.5	6	7	21.5	8	10.5	6	2
NR_030645	Mir467e	0	0	0	0	0	0	0	0	0	0	0	0	0	0	0	0	0	0	0	0	0	0	0	0	0	0	0	0	0	0	0	0	0	0	0	0	0	0	0	0
NM_001252560//NR_045539//NR_045538//NM_010804//NM_001252561	Mllt10	80	69.8	58	39.6	34.8	76.6	65.2	43.6	24.8	33.6	46.8	52.8	33	21.8	16.6	40.6	27.8	23.8	23.2	17.4	40.6	15	20	13.6	9.8	55.4	27.8	42.4	33	17.6	62.2	34.6	34.8	24.6	26.4	72	57.8	42.2	22.6	28.8
NM_031201	Tsta3	18	16	20	9	13	18	12	11	10	12	24	22	13	14	10	18	19	13	14	13	25	12	10	11	16	22	8	18	8	5	19	17	9	17	11	16	12	20	13	14
NM_019973//NM_178880	Son	338	326	240	198	157.5	441.5	349.5	274	234	191	394	420	326	253.5	170	353	344	312.5	268	192.5	337.5	207.5	172.5	174	166.5	347	238	207	214	158	373.5	284	229	259.5	167.5	325	267.5	254.5	126	172
NM_001168655//NM_007706//NM_001168656//NM_001168657	Socs2	26.25	25	22	17.75	9.5	29.5	25.75	20.5	14.5	14.5	30.75	38.75	26.5	16.75	6.75	36	23	25.25	19	14.75	43.5	9.75	17	8.25	8.5	20.75	16.5	16.75	16.25	10.5	33	15.5	14.75	18	9.5	31	24	21.75	14.25	11.25
NM_001003972//NM_001003971//NM_025483//NM_001003973	Senp7	9	14.5	14	11.5	4.5	16	10.5	15.5	9.5	6	9.5	18	15	9.5	5	5.5	4.5	5	6	4.5	5	4	0.5	3.5	1.5	9	5.5	5	6	6.5	17	10	9.5	16	6	13.5	13.5	17.5	2.5	4
NM_133903	Spon2	1	0	1	2	0	1	1	2	0	2	0	0	2	0	2	1	1	0	0	0	0	0	1	1	0	1	0	0	0	3	0	1	2	0	1	0	2	2	0	2
NR_030558_1//NR_030558//NR_030558_2	Mir421	0	0	0	0	0	0	0	0	0	0	0	0.333333	0	0	0	0	0	0	0	0	0	0	0	0	0	0	0	0	0	0	0	0	0	0	0	0.333333	0	0	0	0
NM_001161411//NM_178811//NM_001161410	Ttc15	41.3333	35	29	25	16.6667	36	25	23.3333	36	29.3333	36.3333	36	29.6667	15.6667	10.6667	15	19.6667	23.3333	12.6667	11.3333	15.6667	12	10.6667	10.6667	6.66667	11.6667	12.3333	12.3333	15.6667	4.33333	23.3333	22.3333	12.3333	12.3333	12	12.3333	22	16.3333	10.6667	8.66667
NM_001039578	Evi5l	9	16	8	5	9	9	7	7	7	8	9	12	6	9	3	10	9	1	1	2	7	4	2	3	3	3	3	4	9	1	4	10	5	3	6	10	4	6	0	4
NM_024289//NM_001199227	Osbpl5	0	2	2	2	2	0	2.5	0	2.5	2	1	1	3	1	3	0	3	1.5	0.5	2.5	2	1	2	1	1	2	2	2	4	0	0	5	1	5.5	2.5	2	3	1.5	0	2.5
NM_173734//NM_001110496//NM_001110497	Tmem87a	20	18	11	15	8	12	8.66667	15.3333	9	9	9.33333	10	10.6667	5	11	9	11	14.6667	7	9	15.6667	10	5	10.6667	9.33333	15.6667	18.6667	11	16.6667	9.66667	19	18	16	17.6667	12	12	19	15	7	5.33333
NM_009384//NM_001145887//NM_001145886	Tiam1	68.3333	114.333	67	53	50.3333	93.3333	79.6667	87.6667	69	61.3333	83.6667	85.6667	75.3333	66.3333	33.6667	46	30.6667	29.6667	25.3333	29	39	30	29	27.3333	31.6667	62.3333	63.6667	70.6667	51.6667	38	124	73.6667	104.667	90.6667	61	111.667	110.333	95	42	56.6667
NM_001253377//NM_001253372//NM_001253362//NM_001253373//NM_001253366//NM_001253361//NM_001253376//NM_001253371//NM_001253365//NM_001253360//NM_001253370//NM_001253364//NM_001253368//NM_001253369//NM_001253363//NM_001253375//NM_001253359//NM_001253378//NM_001253367//NM_010610//NM_001253358//NM_001253374	Kcnma1	1.77273	0.772727	1	1.77273	2.22727	3.81818	3	0	1.22727	4	0.772727	2.77273	1.81818	3.27273	2.5	0	1.77273	0.772727	0	4.18182	5.54545	1	0	0.772727	0	0	1.54545	0	1.95455	2	1.54545	0	0.227273	2.18182	3.77273	1.77273	1.18182	0.227273	1.54545	1
NR_033541	Gm10389	6	5	6	3	3	8	8	3	1	4	5	3	4	5	2	7	7	1	7	6	10	5	3	2	3	8	7	5	4	3	11	2	1	5	4	10	6	5	4	2
NR_045614	4930413G21Rik	10	9	7	6	8	10	14	4	4	7	2	9	5	2	5	7	4	3	3	5	6	5	5	6	5	10	10	5	5	3	7	8	2	6	5	12	5	3	3	2
NM_016681	Chek2	11	10	3	4	9	8	9	7	8	2	5	11	6	4	1	8	2	6	1	9	4	1	0	1	3	3	3	1	0	3	3	1	1	4	2	4	1	3	0	4
NM_134095	Pppde2	19	16	21	17	15	15	13	12	14	15	16	10	9	23	14	8	13	5	7	10	10	9	7	5	8	8	4	11	4	4	9	6	6	4	4	7	12	7	2	5
NM_001166837	Vmn1r114	0	0	0	0	0	0	0	0	0	0	0	0	0	0	0	0	0	0	0	0	0	0	0	0	0	0	0	0	0	0	0	0	0	0	0	0	0	0	0	0
NM_001081412	Bcr	9	21	9	8	10	19	16	7	7	16	11	8	7	8	6	11	8	6	13	10	7	12	5	8	3	9	4	7	4	4	11	8	8	14	5	9	13	10	3	14
NR_040659	Gm5860	9	2	5	5	9	1	0	3	4	6	2	1	3	4	5	5	4	5	3	16	3	1	0	0	0	1	2	1	2	2	4	1	2	2	2	5	1	2	0	2
NM_026557	Rchy1	25	24	24	17	17	39	36	32	21	31	42	36	25	19	4	16	18	15	11	12	19	12	9	3	3	13	11	13	2	6	13	14	11	13	4	24	10	12	7	8
NM_001128510	Gm9513	0	0	0	0	0	0	0	0	0	1	0	0	0	0	0	0	0	0	0	0	0	0	0	0	0	0	0	0	0	0	0	0	0	0	0	0	0	0	0	0
NM_183256	2310016M24Rik	20	24	18	11	8	20	11	18	16	14	19	17	14	14	8	15	14	9	16	11	13	11	5	12	9	10	7	14	12	7	17	14	11	12	12	10	9	11	6	9
NM_001167680//NM_172572	Rhbdf2	79.5	98.5	64.5	38.5	25	161	120	75.5	66	52.5	184	166.5	100.5	92	47.5	499.5	299	309	175	112	500.5	328.5	183	157	112.5	497.5	353	310.5	190.5	121	486	316	241.5	198.5	91.5	324	252.5	238	78.5	71
NR_045199	Mira	0	0	0	1	0	0	0	0	0	0	0	1	0	0	0	0	0	0	0	0	0	0	0	0	0	0	0	0	0	0	0	0	0	0	0	0	0	0	0	0
NM_001033668	Dnahc1	3	1	3	3	0	2	1	5	0	11	6	4	3	2	4	4	6	5	2	14	3	1	3	0	2	1	1	0	4	3	1	1	0	2	8	3	1	6	3	2
NM_001014996	Cenpj	7	8	8	5	4	10	5	2	1	7	9	5	2	0	1	6	4	2	1	5	8	5	2	2	4	8	5	11	3	5	22	20	19	17	17	21	14	16	4	12
NM_011432	Snrpc	11	29	15	17	13	25	25	16	15	34	23	16	13	22	12	19	15	16	13	21	14	14	11	10	24	20	13	19	19	26	21	15	19	23	13	14	21	20	11	17
NR_030571	Mir467c	0	0	0	0	0	0	0	0	0	0	0	0	0	0	0	0	0	0	0	0	0	0	0	0	0	0	0	0	0	0	0	0	0	0	0	0	0	0	0	0
NM_001085548	Krtap4-9	0	0	0	0	0	0	0	0	0	0	0	1	0	0	0	0	0	0	1	0	0	0	0	0	0	0	0	0	0	0	0	0	0	0	0	0	0	0	0	0
NM_019984//NM_001161715//NM_001161714	Tgm1	30	27.6667	21.6667	15	17.6667	20	24	22	14.6667	4.66667	16	18.6667	17	6	3	2	3	2	5	3	3	1	0	0	2	3	2	1	0	3	9	0	5	6	0	4	4	4.33333	2	5
NM_199148	BC051665	0	0	0	0	1	0	0	0	0	1	0	0	0	0	1	1	0	1	0	2	0	0	0	0	1	0	0	0	0	0	0	0	0	1	1	0	0	0	0	0
NM_001164614//NM_025977	Ccdc159	0	0	3	1	2	1	1	1	4	3	0	1	0	0	4	3	2	1	1	3	2	0	0	0	2	4.5	1	0	0	0	2	0	1	0	0	1	0	0	0	2
NM_026003//NM_011416	Smarca2	47	72	57.5	31.5	41.5	62.5	62.5	52.5	42	47.5	64	50.5	42.5	45	35	28	29.5	27	22	20.5	22	10	6.5	10.5	8.5	11.5	7.5	7.5	8	5	9	4.5	6	9	8	8	19.5	9.5	3.5	9
NM_001024927//NM_001081641	Pitpnm3	1	4	1	1	1	3	2	1	2	4.5	0	1	2	2	3	0	2	2	0	6	1	1	0	3	2	3	1	0	1	5	0	0	1	0	2	1	5	2	0	2
NM_011680	Usf2	128	170	141	91	127	139	117	114	94	135	124	140	119	102	75	90	77	58	61	81	59	57	32	56	48	74	46	48	48	23	56	41	52	49	43	49	45	49	29	32
NM_009653//NM_001102446	Alas2	127	137	138	120	133	159	252	202	91	178	185	222	185	246	164	90.5	136	126	152	152	117	102	117	183	136	106	116	62	92	68	118	124	99	175	135	129	113	92	69	107
NM_010923//NM_180960	Nnat	18	20	18	11.5	21	14	16.5	15.5	13	21.5	22.5	18.5	18.5	11	6	13	14	16.5	12.5	15	27	15.5	9	6	21	19.5	11.5	14.5	7	8.5	19	14.5	9	9.5	7	21	13	16.5	5	13
NM_011961//NM_001142916	Plod2	7	8.5	9	6	3	11	8	6	6	2	5	12	7	8	9	20	20	9	12	9	15	10.5	7	12	7	16.5	17.5	25.5	30	9	35	20.5	30	42	22	39	40.5	41.5	19	18
NM_008409	Itm2a	0	0	0	0	0	1	1	0	0	1	0	0	1	1	0	0	1	0	0	1	0	1	0	0	0	0	0	0	1	0	0	0	0	0	0	0	0	0	0	0
NM_001160345//NR_027704	Svip	3	6.5	2	5	3	3	3	3	2.5	3	1	4	3	2.5	5.5	4	2	2	3.5	1.5	3	2	1	0	1	0	0.5	2	1	1	1	0	0	0	0	0	1	0	0	1
NM_013917//NM_001131054	Pttg1	4	15	2	6	13.5	6.5	4.5	4.5	5	15	5.5	15	7.5	10.5	6	15.5	17.5	18.5	18	19.5	29	19.5	23.5	20	24	43.5	29.5	44	27.5	25.5	50.5	43	39.5	54.5	40	51.5	53.5	38	28	28
NR_040372	Gm14169	1	0	2	1	2	0	1	1	2	3	0	0	1	1	2	0	0	1	0	0	1	0	0	0	0	0	0	0	0	0	0	0	0	5	0	0	3	1	0	1
NM_133851//NM_001042652	Nusap1	3	2	0	1	1	2.5	1	0.5	0	0	1	0	1	0	1	2	2	1	1	2	1	0	0	1.5	1	0.5	1	2	0	1	1	3	0	4	0	1	1.5	2	1.5	3
NM_027603	4921511H03Rik	0	0	0	0	0	0	0	0	0	0	0	0	2	0	0	1	0	0	0	0	0	0	0	0	1	0	0	0	0	0	0	0	0	0	1	0	0	0	0	0
NM_175514	Fam171b	0	1	0	0	0	0	2	1	0	1	0	1	0	0	0	0	1	0	1	0	0	0	0	1	1	0	1	0	1	1	0	0	0	0	0	1	0	0	0	1
NM_008995//NM_175933	Pex5	52.5	38.5	38	31.5	28	43	42	44	29	25	51.5	50.5	36	18.5	15	36	31.5	41.5	37	22	49	29	26.5	36.5	35	45	29.5	38	49.5	29.5	35.5	35	42.5	28	27	44	39	32.5	13	19
NM_001166382//NM_001166381//NM_011236//NM_001166383	Rad52	1	8.75	2	0	5	8	3	1	4	5.5	4	4	3	3	3	4	5.75	4	2	0	5.75	1	2	0.75	2	3	2	3	3	2	3	1	3.75	1	1	2	5	2	3	2
NM_007624	Cbx3	24	15	20	23	15	22	43	19	17	16	15	38	21	14	13	21	28	17	31	12	11	6	11	4	9	9	6	5	12	5	6	6	12	16	7	19	12	6	2	6
NM_181058//NM_019778	Zbtb20	16.5	31.5	10	13	14	17	29	20.5	27	21	25.5	22	16.5	24	20	18.5	11.5	15.5	11.5	22.5	6.5	10	1.5	3	5	9	10	6	5	5	0	4	4	2	8	4	4	1	2	8
NM_023395	Wfdc1	0	0	0	0	2	0	1	0	0	1	0	0	0	0	0	0	0	1	0	0	0	0	0	0	1	0	0	0	0	1	0	0	0	1	0	0	0	0	0	2
NM_001163564	Naf1	3	4	2	5	4	3	8	5	2	10	3	9	3	7	0	2	4	5	5	5	4	2	0	0	2	2	1	2	3	1	3	4	5	4	3	2	2	4	2	0
NM_133809	Kmo	1	3	1	2	1	4	3	1	4	3	3	4	2	4	2	0	1	0	1	2	2	1	1	1	2	0	1	0	1	2	3	1	0	0	0	0	1	5	1	1
NM_001177785//NM_001177786//NM_001039150//NM_001177787//NM_001039151//NM_009851	Cd44	508.5	656.667	533.833	355.833	388.167	706.667	607.833	595.833	530.667	719.167	827.5	985.667	811.167	865.333	594	1116	1182.33	1207.17	1250.67	1032.83	1062	745.167	584.5	669.5	835.833	772.833	696	744.333	725.833	556.5	632.167	428.833	468.833	470.333	407.833	404	417.833	345.5	183.833	233.333
NM_134231	Vmn1r185	0	0	0	0	0	0	0	0	0	2	0	0	0	0	0	0	0	0	0	1	0	0	0	0	0	0	0	0	0	0	0	0	0	0	0	0	0	0	0	0
NM_009096	Rps6	425	626	544	438	421	498	477	437	404	448	500	597	507	403	332	412	425	445	433	422	396	289	271	257	263	323	310	326	349	234	275	275	272	280	167	218	276	265	155	180
NM_001032298	Bglap2	0	0	0	0	0	0	0	0	0	0	1	0	0	0	0	0	0	0	0	0	0	0	0	0	0	0	0	0	0	0	0	0	0	0	0	0	0	0	0	0
NM_175201//NM_001038993	Rnf38	65	121	66	33.5	50.5	81	61.5	66.5	59	77.5	67.5	79	58.5	64	46	48.5	52	48	34	37	45.5	34.5	31	27	24	39	44	31	49	30	49	39.5	38	42.5	39.5	48	39.5	47	23	18.5
NM_199021	Dpp10	0	0	1	1	0	0	0	0	0	1	0	0	0	0	2	1	0	0	0	1	0	0	0	0	0	0	0	0	0	0	0	0	1	0	0	0	0	0	1	1
NM_020604	Jph1	0	0	0	1	2	0	2	2	0	6	0	1	1	2	1	0	3	1	1	1	1	0	0	0	1	2	1	1	0	1	1	2	1	0	0	1	4	2	0	2
NM_029075//NM_001163590//NM_001163591	Stx11	54	53	47.6667	19.6667	22.3333	82.3333	62	77.3333	43	43	98	113.333	78	60.3333	39	178.333	113.667	141	101	50.6667	154.333	124	52.6667	52	38.3333	147.333	106.667	88.3333	70	29	121	94	80.6667	61.3333	44.6667	99.3333	96	67.3333	36.3333	27.3333
NM_010419	Hes5	0	0	0	0	0	0	0	0	0	2	0	0	0	0	0	1	0	0	0	0	1	0	0	0	0	0	0	0	1	0	0	1	0	0	0	0	0	0	1	2
NM_011951//NM_001168514//NM_001168508//NM_001168513	Mapk14	145.25	143	108	81.5	69.75	161.25	131	127.75	83.75	63	151.75	164.5	121.75	90.75	60.5	261.25	274	210	212.5	138.75	256.5	158.75	109	117.5	101.25	179.25	102.75	98.25	65.5	48	54	35.75	33.5	42.75	27.75	27.25	31.25	34.25	11.75	19.75
NR_029656	Mirlet7d	0	0	0	0	0	0	0	0	0	0	0	0	0	0	0	0	0	0	0	0	0	1	0	0	0	0	0	0	0	0	1	0	0	0	0	1	0	0	0	0
NM_001135172//NM_175425	C1qtnf7	0	0	0	0	0	2	1	0	0	1	0	0	0	2	0	0	2	0	1	2	1	0	0	1	0	0	0.5	0	0	0	0	0	0	0	0	0	0	0	0	0
NM_028207	Dusp3	174	180	144	113	112	112	124	117	105	112	102	108	98	112	81	86	96	69	87	73	71	39	36	34	47	36	40	33	35	30	28	28	27	24	16	31	30	29	11	15
NM_001167146_1//NM_001167146	Gm5726	0	0	0	0	0	0	0	0	0	0	0	0	0	0	0	0	0	0	0	0	0	0	0	0	0	0	0	0	0	0	0	0	0	0	0	0	0	0	0	0
NM_010643	Klk1b24	0	0	0	0	0	1	0	0	0	0	0	1	0	0	0	0	0	0	0	0	0	0	0	0	0	0	0	0	0	0	0	0	0	0	0	1	0	0	0	0
NM_007547//NM_001177647//NM_001177646	Sirpa	603.667	753.667	508.333	380.667	371.667	831	652.333	629.667	485.333	480.667	915.333	931.667	710.333	618	365	758.333	696.667	684.667	530	347	559.667	454.667	296.333	259	245	417.667	280.667	306	268.667	202.667	474.333	340.667	278.333	337.667	218.667	402.333	420.667	353	193.333	267
NM_007526	Barx1	0	0	0	0	1	0	0	0	0	1	1	0	0	0	0	0	0	0	0	1	0	0	0	0	0	0	0	0	0	0	0	0	0	1	0	1	0	1	0	1
NM_001253719//NM_178673	Fstl5	0	1.5	0	1.5	0.5	1	0	1	0.5	1	0	0	0	0	0	0	1	0	0	2	0.5	0	0	0	0	0	1	0	0	0	0	0	2	0	1	0	0	0	0	1
NM_001011525	Olfr1415	0	0	0	0	0	0	0	0	0	0	0	0	0	0	0	0	0	0	0	0	0	0	0	0	0	0	0	0	0	0	0	0	1	0	0	0	1	0	0	0
NM_138656//NR_028354	Mvd	55	59	55	47.5	32	57	30	29	29	29	34	24	27	24.5	10	12	16	20	7	10	15	19	12.5	8	6	25.5	18.5	19	16	10.5	24	24	11	19.5	32	28.5	21	19	17	13.5
NR_029908	Mir215	0	0	0	0	0	0	0	0	0	0	0	0	0	0	0	0	0	0	0	0	0	0	0	0	0	0	0	0	0	0	0	0	0	0	0	0	0	0	0	1
NM_146653	Olfr435	0	0	0	0	0	0	0	0	0	0	0	0	0	0	0	0	0	0	0	1	0	0	0	0	0	0	0	0	0	0	0	0	0	0	0	0	0	0	0	0
NM_001034037	1700024G13Rik	0	0	0	0	1	1	0	0	0	0	0	0	0	0	0	0	0	0	0	1	0	0	0	0	0	0	0	0	0	0	0	0	0	0	1	0	0	0	0	0
NM_001033539	Bex6	0	0	0	0	0	0	0	0	0	0	1	0	0	0	1	0	0	0	0	1	0	0	0	0	1	0	1	0	1	0	0	0	0	1	0	0	0	0	0	0
NM_025634	2310042E22Rik	1	0	2	0	1	0	0	2	0	4	0	0	0	1	1	3	1	0	0	2	1	1	0	0	0	0	0	0	0	0	0	0	1	1	0	1	1	1	0	0
NM_033578	Pcdhgb6	8	6	4	2	4	11	3	10	3	13	8	6	6	2	2	5	3	1	6	7	5	4	4	3	2	5	3	2	2	5	5	4	4	3	4	1	5	1	1	3
NR_036456//NR_036458//NR_036457	A730020M07Rik	0.333333	0	0	0	0	0	0	0	0.666667	1	0.333333	0	0.333333	0	0	0	0.333333	0.333333	0	0	0	0	0	0	1.33333	0	0	0	0	0	0	0.333333	0	0.333333	0	0	0	0	0	0.666667
NM_001110129//NM_028677//NM_001110130	Ppih	3.33333	4	2	3	3	2.66667	2.33333	1.66667	1.33333	6	2.66667	2.66667	1.66667	4	1.33333	3	3	1.66667	5.33333	2.66667	2.66667	2.33333	1.33333	1	3.66667	3.33333	1	3.33333	1.33333	1	1.66667	2.33333	1	5	1.66667	3	1	1.33333	0	4.33333
NM_009435	Tssk1	0	0	0	2	0	3	0	1	0	1	0	0	0	0	1	0	1	0	0	1	0	1	1	0	0	0	0	0	0	0	1	0	0	0	1	0	0	2	0	0
NM_033218	Srebf2	220	323	235	144	151	282	249	234	177	212	284	352	247	233	149	306	271	255	228	188	304	197	124	151	133	233	182	148	140	117	161	132	136	114	100	157	143	114	67	98
NR_015515	6430562O15Rik	5	0	2	2	2	1	3	1	0	1	1	2	0	1	2	0	0	0	0	2	2	1	0	1	1	0	2	1	2	1	1	0	0	1	2	0	2	0	1	1
NM_021334	Itgax	741	921	704	589	732	780	906	738	702	888	827	993	835	867	732	641	639	639	602	666	632	433	406	419	527	554	510	501	488	376	409	467	397	498	470	355	429	376	252	367
NM_001109973//NM_010783	Mdfi	0	0	0	1	0	0	0	1.5	0	0.5	2	0	1	0	0	0	0	1	0	1	0	2	1	0	0	1	0	0	1	0	0	1	0	0	1	0	0	0	0	0
NM_198657	Gm5148	0	2	1	0	0	2	0	0	0	1	2	1	0	0	0	0	0	1	0	2	0	0	0	0	0	0	0	0	0	0	0	0	0	0	0	0	2	1	0	0
NM_153565	Pcsk9	0	1	1	1	1	1	1	1	1	3	1	1	1	2	3	0	0	2	0	3	1	1	2	2	3	2	1	1	0	2	0	0	0	1	3	0	0	0	1	4
NR_037958//NR_037957	1300002E11Rik	5	3	2	3.5	4.5	8	2.5	4	3.5	4	3.5	3.5	2.5	3.5	2	3.5	5	4	3	6.5	2	1	1	1.5	1.5	3	0.5	0.5	2.5	1	7.5	3.5	5	4.5	5	9	4.5	8.5	3.5	5
NM_001199284//NM_173388//NM_001199283	Slc43a2	325.333	370	280.333	218.333	187.333	358.333	303.667	245.667	216.333	230	271	290.333	225.667	184.667	114.667	109	79.6667	72.3333	50.3333	54.3333	63.6667	40.3333	32.3333	22.3333	28	30	26	27	28	22.6667	63	47.6667	36.3333	55.3333	41.3333	101.667	96.3333	69.3333	41.3333	56.3333
NM_001002775	4932416K20Rik	2	0	0	1	3	2	2	4	2	5	2	2	2	2	6	2	1	2	1	10	0	0	0	2	1	1	3	3	2	4	2	0	3	1	5	2	0	1	2	7
NM_001159968//NM_023884//NM_001159965//NM_001159966//NM_001159967//NR_027640	Ralgps2	2	3	2	3.83333	1	0.833333	1	1.66667	1	8	4.83333	4	5	1	1	2	4	4	1	1	2.83333	1	1	1	1	2	1.66667	2	2	2	0.833333	2	0	2	1	2	1	3	2	3
NM_001113238//NM_183222	Fcrl5	2	2	1.5	0.5	2	0.5	2.5	2	1	5	2	2	0	1	2	3	2.5	3.5	2	7	2	1	2	1.5	2	3	2	0.5	2	2.5	3	3.5	1	3	5.5	3	1.5	2	3.5	5
NM_001033170	Fam83e	0	1	0	2	1	1	2	0	1	2	1	0	0	1	0	0	1	0	0	3	1	1	0	1	0	1	0	3	0	3	1	0	1	2	2	0	0	0	0	0
NM_001159376//NM_145744	Dusp15	0.5	0.5	0	1	1	0.5	0	0.5	0.5	1.5	0	0.5	1	0	1.5	0	0	0	1.5	2	2.5	0	0	0	0.5	0	0.5	0	0	0.5	0	0	0	0	0	0	1.5	0	0	0
NM_147101	Olfr549	0	0	0	0	0	0	0	0	0	1	0	1	0	0	0	0	2	0	0	1	0	0	0	0	0	0	0	0	0	0	0	0	0	0	0	0	0	0	0	0
NM_134015	Fbxw11	67	64	46	38	22	79	67	51	28	42	104	120	68	68	28	142	121	113	91	27	128	81	63	55	38	113	61	84	51	43	137	89	89	81	47	117	127	85	43	32
NR_046077	Gm4265	0	0	0	0	0	0	0	0	0	1	0	0	0	0	0	0	0	0	0	1	0	0	0	0	0	0	1	0	1	0	0	0	0	0	0	0	0	0	0	0
NM_016860	Actr1a	98	98	97	68	48	110	86	81	68	56	84	106	91	66	47	101	92	86	69	52	100	63	51	48	58	94	85	86	85	43	100	104	91	84	62	94	100	93	45	65
NR_045781//NR_045782	I730030J21Rik	0	0	1	1	0	1.5	0	0	1	0.5	0	2	1	2	0	1	1	0	0	0	0	0	0	0	0	0	1	0	0	0	0	0	0	0	0	2	0	0	0	0
NM_176966//NM_001195284	Fsd1l	3	0	2.5	2	3.5	1	2	2.5	0.5	3.5	1	0.5	2.5	1	1	2.5	5	3.5	1	7.5	5	1	0.5	2.5	3	2.5	1	0.5	1	1.5	2	2	3.5	2.5	2.5	0.5	4	2	2	1
NM_172473	Hace1	13	7	14	8	7	11	7	16	7	9	13	15	8	7	4	11	6	7	7	5	9	7	7	5	2	16	6	12	9	9	14	9	15	16	6	11	20	14	8	12
NM_010456	Hoxa9	0	2	0	1	3	0	0	0	0	2	0	2	0	0	1	0	0	0	1	3	0	0	0	1	0	0	0	0	0	0	0	0	0	1	0	0	1	0	1	1
NM_001085374//NM_001085373	Mcc	6	8	3	5	9	5.5	3	3	2	9	8	8	1.5	3	7	11	5.5	4	3	4.5	16	1.5	2.5	1	6.5	14	4	5	3	3.5	16	4	1	4.5	6.5	14	5.5	6	1	6
NR_030647//NR_030647_1	Mir683-2	0	0	0	0	0	0	0	0	0	0	0	0	0	0	0	0	0	0	0	0	0	0	0	0	0	0	0	0.5	0	0	0	0	0	0	0	0	0	0	0	0
NM_144847	Nrbp2	14	41	24	23	24	15	23	15	19	25	18	14	15	21	6	10	9	8	11	4	5	2	2	7	6	5	7	2	5	2	1	3	6	9	1	5	2	3	3	2
NM_001011527	Olfr503	0	0	0	1	0	0	0	0	0	0	0	0	0	0	0	0	0	0	0	0	0	0	0	0	0	0	0	0	0	0	0	0	0	0	0	0	0	0	0	0
NM_175342//NM_175342_1//NM_175342_2	Cphx	0	0	0	0	0	0	0	0	0	0	0	0	0	0	0	0	0	0	0	0	0	0	0	0	0	0	0	0	0	0	0	0	0	0	0	0	0	0	0	0
NM_025363	1110001J03Rik	5	1	4	1	1	3	3	2	2	1	3	1	2	0	2	3	2	3	3	2	1	4	0	0	2	0	0	4	0	2	1	2	1	0	3	1	1	0	1	0
NM_177395//NM_001174107	Map3k9	30	29	27	15	13.5	37	21.5	18	7	10.5	28	19.5	21	10	3.5	8	4	6.5	2.5	6	2.5	4	4	3	8.5	4.5	1	1.5	0.5	2.5	6	6	3.5	7.5	4.5	5.5	7	6	3.5	7.5
NM_146300	Olfr827	0	0	0	0	0	0	0	0	0	0	0	0	0	0	1	0	0	0	0	0	0	0	0	0	0	0	0	0	0	0	0	0	0	0	0	0	0	0	0	0
NM_019580	Gde1	67	87	61	56	58	80	74	79	63	61	103	110	92	78	62	87	98	87	74	76	85	54	54	54	54	82	63	62	59	52	87	98	88	100	87	113	118	100	83	99
NM_001033229	Cyp11b1	0	0	2	0	0	0	0	0	0	2	0	0	1	0	0	0	1	0	1	1	0	0	0	0	0	0	1	0	0	0	0	0	0	0	0	3	0	0	0	0
NM_001168622//NM_001168623//NM_133206//NM_001168621	Znrf1	36.25	35	28.5	26.25	35.25	40.5	37.75	26.5	32.5	26.75	50.25	40.75	34.75	42.25	24.75	80.5	67	70.25	60.5	61.5	95	63	48.25	48.25	39	85.75	54.75	68.75	50.75	39.75	74.75	49	61.25	47	35	73.5	61.25	52.5	32.5	28.5
NM_020285//NM_138631//NM_001115085	Tssc4	13.6667	8.33333	4.66667	2	1.66667	4	11.3333	5	4.33333	1.66667	7.66667	10.6667	6.33333	7.66667	2.66667	7.33333	4	6.66667	2	6.66667	4	2	0	3.66667	5.66667	3	2.33333	2	1	0	2.33333	5.33333	3	2.33333	1	4.33333	5	4.66667	0	0.666667
NR_028425	D7Ertd143e	1	0	0	0	0	0	2	0	1	1	2	0	0	1	0	0	0	2	0	1	1	2	1	0	0	0	0	0	1	1	0	0	0	0	1	1	0	0	0	1
NM_022983	Lpar3	0	0	1	1	2	3	1	1	1	0	0	1	0	2	1	0	3	2	1	2	2	1	2	3	0	0	1	0	2	1	0	2	0	1	4	0	0	1	0	0
NM_010247	Xrcc6	4	3	7	5	3	6	6	6	3	4	5	6	3	4	1	3	3	3	3	3	1	1	2	1	1	2	2	2	4	2	2	1	1	1	0	2	2	0	0	2
NM_178214	Hist2h2be	5	3	4	8	1	2	6	0	5	8	5	5	1	4	1	4	2	4	4	6	2	0	1	1	2	1	1	5	1	2	1	0	1	2	2	6	4	2	2	2
NM_001085449//NM_001085448//NM_001085450//NM_007615//NM_001085453	Ctnnd1	110.2	120.6	115.2	60.6	55.2	180.6	121	125.6	111.8	100.2	178.6	203.6	140.4	112.2	60.6	212	175.8	176.2	129.2	95.4	173.2	103	72.4	68.2	57.4	138	96.6	104.2	106.4	73.8	162.8	115.8	95.6	75	53.2	114	106.4	102.6	61.2	51.6
NM_001101561	Gm6251	0	0	0	0	3	1	0	0	0	0	0	0	0	1	0	1	0	0	0	0	0	0	0	0	0	0	0	0	0	1	0	0	0	0	0	0	1	0	0	1
NR_045881	Gm10556	1	2	1	3	2	1	0	2	2	5	2	3	0	4	5	0	3	4	2	8	0	1	2	2	2	1	0	0	1	2	1	2	1	2	2	4	3	1	3	4
NM_198702	Lphn3	1	1	1	1	1	0	0	0	2	1	0	2	0	1	1	2	0	1	0	0	0	0	0	0	1	0	1	0	0	2	0	1	0	2	2	0	0	1	1	0
NM_026013//NM_001025582	Dram2	28	29.5	17.5	16.5	15	31	24	26	14	10.5	21.5	36.5	12	15.5	19.5	20	41	18.5	34.5	24	34.5	15.5	19.5	16.5	15.5	30	26.5	23.5	44	11.5	49	36	23.5	43	25	34.5	41.5	29	21	18
NM_001167905//NM_001001446	Cyp2c44	0	0	1	1	2	1	2	0	0	1	1	0	0	2	0.5	0	0	1	0	0	0	0	0.5	0	0	0	1	0	1	1	0	0	0	1	0	0	0	0	0	0
NM_001009574	Taar5	0	0	0	0	1	0	0	0	0	0	0	0	1	0	1	0	0	0	0	0	0	0	0	0	0	0	0	0	0	0	0	1	1	0	1	0	0	0	0	1
NM_010438//NM_001146100	Hk1	214	287.5	222	146	134	246.5	225	217.5	169.5	162.5	204.5	226.5	171.5	167	82.5	222.5	200	174	149	95.5	218	160.5	120	124	95	237	196.5	190	180.5	137.5	325.5	244.5	294.5	238	155.5	298.5	285	230.5	121.5	147.5
NM_016801	Stx1a	0	1	2	0	4	0	0	0	0	3	2	0	1	3	0	1	1	0	0	5	0	2	0	0	1	1	1	1	0	1	2	1	0	0	0	2	0	0	0	1
NM_016737	Stip1	39	68	49	34	40	73	65	64	67	74	96	92	70	80	60	111	122	101	114	106	112	80	72	61	83	116	99	112	95	53	100	71	70	72	61	82	97	63	51	44
NM_178604//NM_025299//NM_001042408//NM_001038608	Txnl4a	46	46.5	44.5	29.25	19.75	59	38.75	41.25	30	34.75	54.25	61	37.5	33.75	12.75	52.25	35.5	34.75	30.5	25.75	32	28.5	25.75	19.25	14	40.5	29	25.75	19	13.5	30.25	25.5	19.5	15.75	12.5	28.75	20.25	17	10.5	13
NM_011548//NM_001164153//NM_001164148//NM_001164150//NM_001164147//NM_001164151//NM_001164152//NM_001164149	Tcf3	43.625	54.375	41.875	30.75	34.875	48	30	43.875	23	37	29.375	28.625	36.625	23.375	20.25	32	22.875	24.25	19.25	16.875	24.75	14.25	19.125	12	19	30.375	24.375	28	17.625	5	28.75	16.625	11.625	24.625	13.375	26.25	17.375	16	10	20.375
NM_001030294	Olfm4	2	0	0	0	1	0	2	1	0	2	0	1	2	1	1	0	1	1	0	2	2	1	1	1	0	4	2	0	0	0	0	0	0	0	1	2	1	0	0	0
NM_008211	H3f3b	192	212	161	97	74	657	504	484	474	475	730	927	663	608	305	764	769	738	572	275	822	530	471	403	410	784	571	540	544	268	720	500	462	500	280	568	540	497	251	197
NR_027637	Gm4489	0	0	0	0	0	0	0	0	0	0	0	0	0	0	0	0	0	0	0	1	0	0	0	0	0	0	0	0	0	0	0	0	0	0	0	0	0	0	0	0
NM_146633	Olfr1501	0	0	0	1	0	0	0	0	0	0	0	0	0	0	0	0	0	1	0	1	0	0	0	0	0	0	0	0	0	0	0	0	0	0	1	0	0	0	0	0
NM_013867	Bcar3	38	26	16	11	7	42	37	29	15	11	40	34	16	9	5	23	21	6	4	6	10	7	6	4	4	14	16	7	6	3	18	14	19	7	5	14	18	10	4	9
NM_011311	S100a4	39	35	42	38	30	54	56	37	43	30	56	66	46	33	42	36	53	44	53	33	47	22	35	44	39	33	38	36	51	20	31	32	37	35	31	27	36	24	21	31
NM_010718//NM_173053//NM_001034030	Limk2	40.6667	33.3333	33.6667	13.6667	12	29.6667	31.6667	19.3333	12.6667	9.33333	29	23.3333	10	9	9.66667	16.6667	9.33333	8	7.66667	5.33333	23.6667	9.66667	9.66667	5.66667	3.66667	17.6667	11.3333	8	7	9.66667	23.3333	20	14.6667	9	3.66667	29.3333	19	31.6667	9.66667	11
NM_001033424	Fnd3c2	2	0	1	0	0	0	0	0	0	1	0	0	0	2	0	2	1	1	0	3	1	0	0	0	1	0	0	1	0	1	2	0	3	0	0	0	0	1	0	1
NM_026743	Tspan11	1	0	0	1	2	2	0	2	1	4	0	1	0	3	2	1	4	0	1	4	0	0	0	0	0	0	0	0	0	5	1	1	2	3	1	0	1	2	0	0
NM_008296	Hsf1	19	24	21	14	15	21	16	18	16	12	27	23	17	20	7	27	17	14	14	13	16	20	19	6	13	14	20	11	5	4	4	13	9	10	4	10	9	3	4	4
NM_001164739	Fam47c	0	0	0	0	0	0	0	0	0	2	0	0	0	0	0	0	0	0	0	1	0	0	0	0	0	0	0	0	0	0	0	1	0	0	0	0	0	0	0	0
NM_147108	Olfr979	0	0	0	1	1	0	0	0	0	0	0	0	0	0	0	1	0	0	0	0	0	1	0	0	0	0	0	0	0	0	0	0	0	0	0	0	0	0	0	0
NM_145987	Tmem82	10	8	9	7	6	3	2	7	2	5	2	9	3	3	8	4	4	3	3	9	4	1	1	3	2	4	2	2	0	4	6	1	4	2	2	1	1	2	3	1
NM_172573	Engase	13	5	12	10	12	10	5	8	4	4	3	4	2	4	2	1	3	1	2	3	0	2	0	0	2	0	1	1	0	1	0	2	0	1	1	4	0	2	2	1
NM_133730	Krt25	0	0	1	0	0	0	1	0	0	0	0	1	0	0	0	0	1	1	0	0	0	0	0	0	0	0	0	0	1	0	0	0	1	0	0	0	0	0	0	1
NM_001200002	Tmppe	49	40	47	27	28	36	28	15	19	20	23	23	9	11	12	31	20	27	27	22	30	23	16	13	14	17	25	26	26	13	37	17	19	19	15	13	25	20	14	13
NM_028186	Nkd2	1	0	0	0	1	2	0	1	0	4	2	0	1	0	3	0	2	0	1	4	1	1	3	2	2	1	0	0	0	0	3	0	1	3	2	1	0	2	1	1
NM_001195065//NM_001195066//NM_001195096//NM_001033257	Phactr2	17.25	25.5	15.25	10.5	13	13.5	26.25	13.25	14.5	24	16.25	19	19	12	13	10	14	17	15	17	18	14	7	5	13	12	11	17	18	4	23	13	17	10	10	8	13.25	16	8	9
NM_133667	Pdk2	16	26	13	4	13	12	9	10	14	20	18	15	13	7	4	10	7	5	0	4	1	4	7	3	2	1	1	3	2	2	3	0	2	1	2	1	2	5	1	4
NM_172914	Ccdc113	0	0	0	0	0	0	1	0	1	0	0	1	1	0	0	0	0	0	0	2	0	0	0	0	0	0	0	0	0	0	0	0	0	0	0	0	0	0	0	0
NM_013694	Tnp2	0	0	0	0	0	0	0	0	0	0	0	0	0	1	0	0	0	0	0	0	0	0	0	0	1	0	0	0	2	0	1	0	1	1	0	1	0	0	0	0
NM_030554//NM_001082553	Rab27b	6	7	7	2	6	5.5	2	3	1	4.5	9	10.5	2	1	2	8.5	4	3	5	6	8	1	2	0	1	4.5	4.5	1	3.5	2	5.5	6	1	1.5	1	7.5	4	3	1	1.5
NM_001081133	Kif16b	44	37	31	22	31	39	29	41	29	40	36	46	37	36	24	27	34	29	19	22	21	24	18	15	18	27	22	18	23	15	33	23	20	19	17	25	31	21	22	19
NR_038297_1//NR_038297//NR_038297_2//NR_038297_3//NR_038297_4	LOC100041014	0	0	0	0	0	0	0	0	0	0	0	0	0	0	0	0	0	0	0	0	0	0	0	0	0	0	0	0	0	0	0	0	0	0	0	0	0	0	0	0
NM_009848	Entpd1	35	33	30	32	37	41	41	27	34	31	43	43	37	30	28	30	37	22	27	25	18	12	11	10	10	14	15	13	16	7	18	11	12	12	16	22	19	28	8	15
NM_001081667	Klhl34	0	0	0	5	1	0	0	0	0	1	1	0	0	2	0	1	0	1	0	3	0	0	0	0	1	0	0	0	0	0	0	0	0	0	2	1	0	0	0	0
NM_001161540//NM_001161537//NM_001161538//NM_001161541//NM_001161539//NM_001161535//NM_177193//NM_001161536	Islr2	2.125	0.125	0.75	1.375	3	2.125	2.375	2	0.125	4.375	2.25	0	4	1	1.375	0.375	2.125	2.125	0.125	6.875	0.125	1.75	1	0	2	2.25	3.5	1	0.125	1.625	1.25	0.125	0	1.125	2.625	1.125	2.5	0	1	1.125
NM_206941//NM_203345//NM_008523//NM_206942	Ltk	0.5	0	0.5	3.5	0	1.5	0	0	0	3	0	0	0.5	0	3.5	0	0	1	0	3.5	0	0	0	1	0.5	0	0	0	0	1.5	1	0	0	2	1	1	0	1.5	0	1
NM_199310	Ccdc32	8	9	10	1	2	2	4	1	1	5	1	7	1	2	1	3	1	2	2	3	6	2	1	1	3	2	2	2	1	0	8	7	8	6	2	9	2	1	2	4
NR_030607	Mir208b	0	0	0	0	0	0	0	0	0	0	0	0	0	0	0	0	0	0	0	0	0	0	0	0	0	0	0	0	0	0	0	0	0	0	0	0	0	0	0	0
NM_011214//NM_001083119	Ptpru	2	0	0	1	2	2	0	1	2	5	2	0	1	2	0	2	0	2	1	7.5	0	1	1	0	0	1	1	1	4	2	0	1	0	0	4	0	1	1	1	4
NM_178763	Zfp750	3	1	3	1	1	0	2	0	2	1	0	1	3	0	3	3	4	2	1	4	4	1	0	1	0	1	1	3	1	2	4	0	0	3	1	4	2	0	0	1
NM_008762	Olfr15	1	0	0	0	0	2	0	1	0	1	0	0	0	0	0	0	0	0	0	1	0	0	0	0	0	0	0	0	0	0	0	0	0	0	1	0	0	0	0	1
NM_001164683//NM_001164684//NM_001164686	Tmem29	1	0.666667	1.33333	0.333333	0.333333	1.66667	0.666667	1	1	0.666667	1.33333	1.33333	3.66667	1	1.33333	0.333333	1	2	1.66667	1.66667	0.333333	0.333333	2	0	1	0	0.333333	0.666667	1.33333	0	0.666667	0	0	1.66667	1	1.33333	1	0	0	1
NR_030269	Mir494	0	0	0	0	0	0	0	0	0	0	0	0	0	0	0	0	0	0	0	0	0	0	0	0	0	0	0	0	0	0	0	0	0	0	0	0	0	0	0	0
NM_018781	Egr3	3	2	1	0	2	6	8	15	10	11	8	11	6	15	3	2	1	0	0	6	1	0	1	0	0	0	1	1	1	1	0	1	4	1	0	0	1	1	1	0
NM_010822	Mpg	5	6	7	3	6	7	8	7	4	9	9	11	2	3	1	3	5	3	1	4	3	2	2	0	2	4	1	5	1	3	3	2	4	4	2	5	5	2	5	3
NM_026437//NM_001167829	Fam45a	16	17	16	14	22	15	10	19.5	12	13	17.5	18	18	11	10	15	13	9	8	14	11	12	8	9	3	13	7	8	12	14	8	9	8	9	10	14	11	7	5	7
NM_019937	Ccnl1	56	65	67	37	54	249	136	68	58	46	197	135	83	65	44	142	125	88	73	71	154	67	48	46	36	147	97	81	70	58	152	120	88	105	78	165	122	119	67	93
NM_133832	Rdh10	7	1	4	1	1	4	3	5	2	1	4	2	2	1	1	3	5	4	1	1	8	1	3	1	0	4	0	2	3	1	1	0	0	1	0	4	3	2	0	0
NM_198247//NM_001177794	Sertad4	1	0	0	1	1	0	1	0	0	2	1	1	0	2	0	0	1	0	1	5	1	0	1	0	1	0	0	0	0	1	0	1	0	0	1	0	1	1	0	1
NM_029523//NM_001172092//NM_001172093	Depdc1a	1	0	0	0	3	0	0	1	0	0.666667	0	0	0	0	0	0	0	0	0	0	0	0	0	0	0	0	0	0	0	0	0	0	0	1	0	0.666667	0	1.66667	1	0
NM_053086//NM_001039352//NM_001039353//NM_001039351	Nolc1	12	20	20	11	7	8	12	12	18	18	15	14	15	15	8	20	9	17	18	9	20	9	7	8	7	10	10	6	4	7	5	0	2	6	1	1	0	2	2	4
NM_001136117	C2cd4d	1	0	0	0	2	0	0	0	0	3	0	0	0	0	0	0	1	0	0	1	0	0	0	0	1	0	0	0	0	0	0	1	0	0	0	0	0	2	0	2
NM_024174	Mrps23	16	23	9	5	7	19	15	5	6	8	22	12	7	12	4	6	10	14	5	7	17	8	4	7	4	7	7	6	15	2	6	4	8	7	9	9	8	12	5	4
NM_210071//NM_211357//NM_010166	Eya3	54.6667	82	53.3333	32	29.6667	70.6667	58.3333	55.6667	43.6667	41.3333	67.6667	78	42.6667	49	28.3333	50.3333	46.6667	54	36	26.3333	41.6667	37.6667	31	20.6667	23.6667	52.6667	30.6667	26.6667	30.6667	20	48.3333	39.3333	28	27	26.3333	40	40.6667	24.3333	16	25.3333
NM_139301	Catsper1	0	0	0	0	0	0	0	0	0	2	2	0	0	1	0	0	1	0	3	1	0	0	1	0	1	0	0	0	0	0	1	1	0	0	1	1	1	0	1	1
NM_029640//NM_180662//NM_001164641//NM_001164642//NM_001164643	Trappc9	50.2	56.6	46	37.6	45.2	63.8	64.2	57.2	42.6	63.2	83.4	66	44.2	56	38.8	44.2	50.4	40.8	46.8	37.8	50	34.2	34.8	28.2	34	47.4	38.8	27.2	33	28.6	48	44.4	29	48.4	43.4	47.6	45.8	44.2	29.6	29.8
NM_001013360//NM_001013362	Npcd	8	25	16.5	12	20	15	12	9	19	22	18	21	13	17	16	11	10	6	3	10.5	10	5	7	6	3.5	2	8	4	4	3	3	2	0	0.5	4	3	6	2.5	1	6.5
NM_001163634//NM_009528//NM_001163633	Wnt7b	0.333333	0	1	0.333333	7.66667	1	0	2	0	5	0	1	1	1	1.33333	0	2	0	2	2	2	3	1	1	0.333333	0	0	0	2	0	0	0.333333	1	4	1	0	1	3	1.33333	0.666667
NM_153590	Klre1	0	0	0	0	0	0	0	0	0	0	0	0	0	0	0	0	1	0	0	0	0	0	0	0	0	0	0	0	0	0	0	0	0	0	0	0	0	0	0	0
NM_001161850//NM_001161849//NM_011361//NM_001161847//NM_001161845//NM_001161848	Sgk1	103	24.6667	21	3.16667	8.16667	633.5	315.5	159.833	48.8333	33.6667	455.5	237.833	81.6667	40.5	15.8333	82.6667	29.8333	13.1667	12.1667	17.3333	163.333	42.3333	19.5	9.66667	17	209.167	70.3333	39.5	28	23.1667	287.167	146	73	31.1667	16.8333	217	127.167	63.6667	28.1667	26.6667
NR_035475	Mir669m-2	0	0	0	0	0	0	0	0	0	0	0	0	0	0	0	0	0	0	0	0	0	0	0	0	0	0	0	0	0	0	0	0	0	1	0	0	0	0	0	0
NM_001081348	Hecw1	1	1	1	3	5	2	1	2	2	4	0	2	0	2	1	2	2	4	4	4	1	1	1	2	2	1	0	0	1	1	2	2	0	2	1	3	3	1	0	1
NM_001037709//NM_199057	Rusc2	195	195.5	98	49.5	58	276	221	161.5	93	49	274	121.5	59	38.5	18	73.5	32	19	11	24.5	83	54.5	27	27.5	17.5	133	88	71.5	52	33.5	194	126	82	83	56	173.5	89	78	45	39
NM_001003910//NM_001003939//NM_153595	BC030307	2	2	1	1	0	1	1.33333	1.33333	0.333333	2.33333	1.33333	1	0	1.33333	1	1.66667	2	0.666667	1	4	0.666667	0	0	0	0	1.66667	0	0	0	0.666667	0	0	1	0	0.333333	0	1	1.33333	0	0.333333
NM_001111286//NM_001164523	Omt2a	0	0	0	0	0.5	0	0.5	0	0	0	0	0	0	0	0	0	0	0	0	1.5	0	0	0	0	0	0	0	0	0	0	0	0.5	0	0.5	0	0	0	0	0	0.5
NM_206872	Vmn1r177	0	0	0	0	0	0	0	0	0	0	0	0	1	0	0	1	0	0	0	0	0	0	0	1	0	0	0	0	0	1	0	0	0	0	0	0	0	0	1	0
NM_011141	Pou3f1	1	0	0	0	1	1	1	0	0	2	0	0	0	0	4	0	3	1	0	1	1	1	0	1	0	1	3	2	1	1	2	1	1	1	2	0	5	0	0	1
NM_009355	Prss39	1	0	0	0	0	0	0	0	2	5	1	0	0	1	0	1	1	2	0	0	0	1	0	0	0	0	0	0	0	0	0	1	3	1	0	0	0	1	0	0
NM_009676	Aox1	2	1	3	2	4	1	4	1	0	2	3	8	2	0	2	1	3	1	2	2	0	1	0	0	0	0	0	0	0	0	1	1	1	2	2	2	1	2	1	2
NM_008089	Gata1	6	2	0	0	4	4	1	5	0	4	3	1	1	2	1	4	5	3	2	0	4	2	1	0	1	4	2	3	0	0	2	0	0	2	0	3	1	0	0	2
NM_133224	Atp13a1	61	93	69	45	53	72	74	39	44	57	59	62	48	52	37	78	78	66	78	77	101	85	61	60	70	122	94	101	92	52	106	88	82	81	80	71	84	74	55	56
NM_028422//NM_001083328//NM_001083329//NM_181424	Gtpbp5	6	4	8.5	2	1	9.5	5	3	3	2	10	8	2	2	2	3	1	0.5	1	4	1.5	4	3	0	1	4.5	0	6	1	0	1	1	1	2	1	1	3.5	4.5	0	1
NM_198942//NM_001163759	Dhx57	23.5	25	21	17.5	13	21	24.5	11.5	10	10	21.5	16.5	14	12	15	24	13.5	12.5	6.5	12	10	15	6	5.5	5.5	16	11.5	13.5	13.5	6.5	26	17.5	13.5	19.5	13	28	20.5	18	12	7
NM_001010831	Taar9	0	0	1	0	0	0	0	0	0	0	1	0	0	0	0	0	3	0	0	1	0	0	0	0	0	0	1	0	0	0	0	0	0	2	2	0	0	1	1	1
NM_175324	Acad11	11	15	11	15	18	15	15	6	11	22	18	16	12	10	7	9	16	8	9	8	7	7	5	6	3	8	4	4	6	7	6	7	8	6	7	6	4	8	8	10
NM_023372//NM_001048058//NM_001048057	Rpl38	156.667	125.333	198	148	111	178.333	157	167	116.333	108.667	168.333	195	151.667	91	91	130.667	165.667	162	175.667	195	117.667	110.333	92.6667	110	93.3333	129.333	116	127.667	127	85.6667	102.667	99.3333	111.333	122	112	96.3333	99	89.3333	64	84.6667
NM_153384//NM_153386//NM_153385	Clrn1	1	1	6	6	9	2	5	3	5	7	1	4	0	3	4	5	8	5	1	14	1	2	2	3	4	0	0	3	2	6	3	0	2	3	9	1	2	4	4	5
NM_146156//NM_001163794	Pdik1l	9.5	8	8.5	3	6	6.5	6	6	0.5	2.5	3	1	2	1	2.5	6	3	3	3	3	8	0	1	1	1	8	1	2	3	1	8	4.5	6.5	5	1	8	4	6.5	2	1
NM_001077514//NM_011393//NM_001077515	Slc1a2	2	2	1.33333	2.66667	7	3.66667	2	1.66667	2.33333	9	4	1.33333	0.666667	1.66667	4.66667	20.3333	34.3333	19.6667	29.3333	38	34	31	22	27.6667	37	47.6667	27	45	54.3333	37.6667	60.3333	54	52.3333	58.3333	48	50.3333	40.6667	52	25.6667	30
NM_146371	Olfr1450	0	0	0	0	0	0	0	0	0	0	0	0	0	0	0	0	0	0	0	0	0	0	0	0	0	0	0	0	0	0	0	0	0	0	0	0	0	0	0	0
NM_017375	Ostf1	228	259	227	176	138	241	222	230	183	210	226	292	213	198	144	200	249	224	187	154	224	170	137	115	154	206	158	145	157	119	197	156	172	172	123	173	193	204	99	128
NM_027677	Gpr39	0	1	0	1	1	0	0	0	4	3	1	0	2	0	0	2	2	1	1	4	0	0	0	0	0	0	0	2	1	1	1	1	0	0	0	0	1	0	1	0
NM_009498	Vamp3	46	29	47	37	17	65	49	47	44	30	57	66	39	29	38	76	66	66	61	35	49	29	26	26	28	60	34	43	46	22	50	50	47	55	34	59	79	47	34	37
NM_010605	Kcnj5	5	2	0	3	3	10	5	2	3	8	5	3	5	4	2	8	4	6	6	12	7	0	1	1	3	4	1	3	4	6	2	5	1	5	3	6	4	2	3	2
NM_028450	Gulp1	0	1	0	0	0	0	0	0	0	1	0	0	0	0	1	0	0	0	1	2	0	0	0	0	0	0	0	0	0	0	0	0	1	0	0	0	0	0	1	0
NR_033527//NM_009138	Ccl25	2	1.5	2	0	2.5	0	0.5	1.5	0	2	1.5	2.5	1	0	1	0.5	0	0	1	0	0	0.5	0	0	1.5	0.5	0.5	0.5	1.5	2	0	0	0	3	0	0	1	0	0	0
NM_009874	Cdk7	39	31	29	31	14	22	24	13	8	25	29	23	16	15	17	31	24	13	14	36	21	12	7	5	15	14	15	17	11	12	27	17	9	15	12	22	28	18	10	15
NM_001042501	Fam133b	7	13	8	7	6	17	20	18	12	15	27	24	23	9	15	23	13	15	18	9	15	7	5	12	10	9	11	4	10	8	17	11	8	10	5	12	13	12	3	6
NM_001163566	Crb2	3	0	1	3	7	2	2	2	3	4	0	1	2	3	2	2	2	0	2	8	2	2	2	1	2	0	3	1	1	2	4	3	0	4	3	1	2	0	4	5
NM_054049	Osr2	0	1	0	1	0	2	0	0	0	1	0	0	0	0	1	0	0	1	1	1	0	0	0	0	0	0	0	0	0	1	0	2	0	0	1	0	0	0	0	1
NM_001243265	E330033L03	0	0	1	0	4	0	1	0	1	2	1	1	1	0	2	0	1	1	2	4	0	0	0	0	3	0	2	1	0	0	1	1	0	1	1	1	0	0	0	0
NM_017369	Gabre	1	0	0	0	1	1	0	0	3	3	0	3	1	1	1	1	0	0	0	2	0	0	0	0	0	0	0	0	0	0	0	2	0	1	1	1	0	0	1	0
NM_172592	Srek1	22	20	18	14	12	33	21	12	10	11	24	23	18	16	8	13	20	16	13	8	14	10	7	9	6	16	14	9	9	5	19	14	7	13	7	11	13	12	6	4
NR_039589	Mir5127	0	0	0	0	0	0	0	0	0	0	0	0	0	0	0	0	0	0	0	0	0	0	0	0	0	0	0	0	0	0	0	0	0	0	0	0	0	0	0	0
NR_028499//NM_052823//NM_007503	Fxyd2	0	0	1	1	2	0	0	0	1.33333	1.33333	0	0	0.333333	0	0	1	0.333333	0	0	1	1	0	0.333333	0	0	0	0	0	1	0	0	0	0	1	0	0	1	0	0	1
NR_033304//NM_177139	Lypd6	1	0	0.5	0	1	0	1	1	1	2	2	2	0	1	2	0	0	0	0	2	0	1	0	0	0	0	0	0	0	0	0	3	0	1	1.5	0	0	3	0	0
NM_025395	Chchd5	8	10	5	6	3	6	8	8	2	7	2	12	5	7	2	2	1	4	3	3	3	1	1	0	1	0	2	2	2	2	1	4	4	1	1	3	4	0	2	4
NM_025390	Pop4	17	14	12	6	3	15	19	6	14	5	15	24	12	12	4	15	15	13	12	8	19	11	12	12	11	18	13	7	21	8	21	19	15	24	15	17	23	20	11	7
NM_001039488//NM_001039478//NM_028081	4933421E11Rik	4	4.66667	1.66667	4.66667	5	4.66667	6.33333	1.33333	1	4	2.33333	4.66667	1.33333	4	1.66667	4.33333	4.33333	1.33333	2.66667	2.66667	1.33333	2.33333	0	0.666667	1	1.66667	4.33333	2.66667	2.33333	2	3.66667	2.33333	3	1.33333	2.33333	1.66667	5	2.66667	3.33333	1.33333
NM_146203//NM_001167832	Zfp764	3	2	1	3	2	3	1	1	1	0	2	1	0	1	1	3	5	1	1	3	1	0	2	0	0	0	0	0	0	0	2	0	1	0	3	2	0	0	0	1
NR_030602	Mir449b	0	0	0	0	0	0	0	0	0	0	0	0	0	0	0	0	0	0	0	0	0	0	0	0	0	0	0	0	0	0	0	0	0	0	0	0	0	0	0	0
NR_045904	2310008N11Rik	0	0	0	0	0	0	0	0	0	0	0	0	0	0	0	0	1	0	0	0	0	0	0	0	0	0	0	0	0	0	0	0	0	0	2	0	0	0	0	0
NR_046303	AF357426	0	0	0	0	0	0	0	0	0	0	0	0	0	0	0	0	0	0	0	0	0	0	0	0	0	0	0	0	0	0	0	0	0	0	0	0	0	0	0	0
NM_172402	Slc25a32	8	9	1	2	1	10	5	8	2	4	10	6	4	6	4	4	3	6	2	4	0	3	3	2	1	3	2	1	2	1	1	2	5	3	1	4	3	3	0	2
NM_173422	Colec10	1	0	0	1	2	4	0	0	0	2	2	1	1	1	0	0	1	1	1	2	0	1	0	0	0	0	0	1	0	0	0	0	0	1	1	1	0	2	0	0
NM_172762	Rbm34	26	14	17	11	21	30	20	16	4	22	21	21	19	12	12	8	11	13	18	15	28	14	11	10	10	13	9	8	10	7	13	14	8	11	10	24	12	10	4	5
NM_145937	Sumf1	40	37	39	24	28	38	38	21	21	34	34	40	33	30	15	30	27	30	24	35	22	18	15	15	13	21	15	18	19	12	29	30	26	29	30	40	40	25	17	31
NM_183296	Krtap16-3	0	0	0	0	0	0	0	0	0	0	0	0	0	0	0	0	0	1	0	0	0	0	0	0	0	0	0	0	0	0	0	0	0	0	0	0	0	0	0	0
NM_025621	2310050C09Rik	0	0	0	0	0	0	0	1	0	0	0	1	0	2	0	0	0	1	0	2	1	1	0	0	0	0	0	0	1	0	0	0	0	0	0	0	1	0	0	0
NM_145363	Tspan10	0	0	0	0	0	1	0	1	2	0	0	1	0	0	0	0	0	1	0	1	0	2	0	0	0	0	0	0	0	1	0	0	0	3	1	1	0	0	1	2
NM_001190156//NM_029655	Snx7	21.5	16.5	11.5	9	8	19.5	17	12.5	15.5	19.5	11.5	21.5	22.5	16.5	12.5	13.5	8	10	12.5	9	9	6.5	2.5	5.5	4.5	12.5	6	6	1.5	2	5.5	4	3	6	6.5	8	8.5	7	8	2
NM_001099919_3//NM_001099919_6//NM_001099919_11//NM_001099919_5//NM_001099919_2//NM_001099919_1//NM_001099919_9//NM_001099919_4//NM_001099919//NM_001099919_10//NM_001099919_7//NM_001099919_8	Gm10147	0	0	0	0	0	0	0	0	0	0	0	0	0	0	0	0	0	0	0	0	0	0	0	0	0	0	0	0	0	0	0	0	0	0	0	0	0	0	0	0
NM_001034881	Gm5464	1	1	0	3	2	3	2	1	3	2	3	6	4	1	3	3	4	3	2	6	0	1	0	1	1	3	0	0	1	3	1	5	2	4	4	3	1	3	0	1
NM_011970	Psmb2	27	39	35	21	31	27	41	28	30	31	47	45	36	38	19	25	39	43	40	40	39	30	21	25	40	37	39	41	45	20	42	36	26	38	25	38	38	34	20	24
NM_001110830//NM_001110829//NM_175387//NM_001110828//NM_001110827//NM_053104	Rbfox2	11.5	14	18.1667	12.6667	7.5	11	8	12.5	12	16	16	17	14	12	8	14.5	11.5	12	11	9	12.5	6	7.5	4	7.66667	10.5	7.5	9.5	9.66667	4	16	12.5	10	13	10.5	22	26.5	19.5	8.66667	16
NM_026648	Lrrc50	5	3	3	2	0	3	1	0	1	1	2	1	0	0	3	1	0	1	3	1	3	2	0	0	1	3	1	1	0	1	1	0	2	1	3	2	2	0	0	1
NM_001244671//NM_001244671_2//NM_001244671_1	Gm10377	0	0	0	0	0	0	0	0	0	0	0	0	0	0	0	0	0	0	0	0	0	0	0	0	0	0	0	0	0	0	0	0	0	0	0	0	0	0	0	0
NM_008883	Plxna3	7	3	4	7	7	3	2	4	2	10	8	8	5	4	4	4	6	4	2	4	1	4	3	3	0	2	1	2	1	2	0	1	3	8	4	0	1	4	4	4
NR_045668	Gm5124	0	0	0	1	0	1	0	0	1	2	1	1	2	1	0	0	0	1	2	2	0	0	0	0	0	0	0	0	0	2	0	0	0	0	1	2	1	0	0	2
NM_011082	Pigr	0	0	1	1	3	1	1	2	0	6	1	0	0	0	0	0	2	2	0	2	1	0	2	0	1	0	2	2	0	1	0	0	1	4	3	2	2	2	2	1
NM_001038655//NM_010319	Gng7	0	3	1	5	2	5	4	4	5	4	5	5	5	2	2	7	4	1	0	1	0	0	0	0	0	1	0	2	0	0	2	1	0	0	2	1	0	0	2	2
NM_021431	Nudt11	0	0	0	0	0	0	0	0	0	0	0	0	0	0	0	0	0	0	0	0	0	0	0	0	0	0	0	0	0	1	0	0	0	1	1	0	0	0	0	0
NM_001164437	Tmem212	0	0	0	0	0	0	0	0	0	0	0	0	0	0	0	0	1	0	0	0	0	0	0	0	0	0	0	0	0	0	0	0	0	0	1	0	0	0	0	0
NM_028862//NM_001166553	Rnf145	36.5	24	21	10	11.5	30.5	21	10	3.5	4.5	26.5	15.5	10	8.5	6	41	21	14.5	7.5	11.5	40.5	22	15.5	13	8	52.5	23	21	19.5	15	68.5	37	25	14	17	48.5	29.5	25.5	12	11
NM_027469	Gfod2	0	1	3	0	2	0	1	3	1	1	0	1	1	1	0	1	2	3	0	4	1	0	0	0	1	0	1	0	2	0	1	1	0	2	0	1	1	1	0	1
NR_035429	Mir1197	0	0	0	0	0	0	0	0	0	0	0	0	0	0	0	0	0	0	0	0	0	0	0	0	0	0	0	0	0	0	0	0	0	0	0	0	0	0	0	0
NM_019566	Rhog	179	226	166	89	98	196	158	167	83	89	206	189	159	95	47	145	133	128	92	50	160	140	98	63	57	159	127	115	106	46	172	135	116	121	70	163	138	136	75	72
NM_172553	Alx1	1	0	0	0	0	0	0	0	0	3	0	0	0	0	2	0	0	1	0	1	0	0	0	0	1	0	0	0	0	0	0	0	0	0	0	2	0	0	0	0
NM_027832	Sval1	0	0	0	0	0	0	0	0	0	1	0	0	0	0	0	0	0	0	0	0	0	0	0	0	0	0	0	0	0	0	0	0	0	0	0	0	0	0	0	0
NM_011265//NM_001166414	Rfx3	5.5	12.5	12	6.5	11.5	16	12	8	7.5	10	8	11	6.5	6	7	4.5	5.5	7	5	13	4	1	1	1	2	6.5	3	2.5	5	4	4	4	2	2.5	5	3.5	3	4	3.5	8
NM_009809	Casp14	0	0	0	0	3	1	0	0	0	2	0	0	0	1	1	1	0	0	0	2	1	1	0	0	0	1	0	0	1	0	0	0	0	0	3	0	0	1	0	2
NM_001204273//NM_030597//NM_001204274//NM_001110101	Lsm2	2.75	3.75	6.5	1	3	3.75	5.25	3.5	0	2	2.75	2.75	2.25	3	1.75	3	3	5.25	2	3	1.75	1.5	1	0	1.25	5.25	1	1.75	1.75	1.5	1.25	0.5	0	0	0	3.25	0.5	0.75	0.5	0.75
NM_027844	Krtap5-2	0	1	1	0	0	0	0	1	0	0	0	0	0	0	2	3	0	1	0	2	0	0	0	0	0	0	0	1	0	1	0	1	0	0	1	0	1	0	0	0
NM_001164081//NM_001136082//NM_001164080//NM_011589	Timeless	2	4	3	2	6	15	2	7	4	7.75	3	7	2	2	3	10	5	10	10	9.75	41.75	35	29.75	29.25	16	77	50	56.25	45	27	93.75	53.75	55.25	44.75	24	87.75	82.75	59.5	35	29
NM_001198792//NM_001198791//NM_021515//NM_001198790	Ak1	3	4	4.25	2	1	5	5	4	4.25	3	2	5.75	2	5	1	0	5	1	3	6	3	1	3	2	2	3.75	3	1	1	1	1	3	1	1	0.25	2	2	4	3	0
NM_011458	Serpina3k	0	0	0	0	0	0	0	0	1	0	0	0	0	1	0	1	0	0	0	0	0	0	0	0	0	0	0	0	0	0	0	0	0	0	0	0	1	0	0	0
NM_001123386//NM_009881	Cdyl	17	19	18	9.5	11	27.5	10.5	17.5	10.5	9.5	18	18	17	12	10	40	40.5	37	22.5	18.5	47	22	17	10.5	8	51	24.5	23	18	21.5	40.5	30	12.5	9	7	28.5	18	18	9.5	4.5
NM_177000	C130050O18Rik	22	21	20	7	7	32	23	17	6	1	23	12	4	2	1	1	4	1	2	1	2	1	1	4	1	1	4	1	1	0	4	2	5	1	0	3	3	5	1	2
NM_001122739//NM_010567	Inppl1	130.5	149	107.5	51	79	144.5	104.5	97.5	67.5	61.5	138	97	85.5	73.5	39	97.5	76	68	73.5	54.5	93	55.5	38	37.5	41	95	80.5	90.5	72	52.5	135	107.5	93.5	107	82.5	120	114.5	113	53.5	58
NR_027506//NR_001582	Speer5-ps1	2	0	2.5	2	3.5	3.5	0.5	4	1	7.5	2	2	1	3	2.5	0	0.5	1.5	0.5	5.5	2	1.5	1	0	1	1.5	1	0.5	0	2	1.5	1	0	4	1.5	1.5	2	1	1	4
NM_025868	Tmx2	21	24	19	14	7	13	13	16	5	9	12	9	15	12	8	14	10	5	5	7	11	7	3	4	8	8	11	8	8	5	11	8	14	16	14	11	16	16	5	13
NM_026792	Agpat5	16	22	22	14	10	15	21	12	8	14	20	14	7	10	7	17	18	17	15	14	12	11	9	11	6	20	21	9	22	13	22	25	20	16	8	18	17	11	9	10
NM_025655	Tmigd1	0	0	0	0	1	0	0	0	0	0	0	0	0	0	0	1	0	0	0	2	0	0	0	0	0	2	0	0	0	0	0	0	0	0	0	0	0	0	0	0
NM_001164411//NM_001164412//NM_001164414//NM_016877//NM_001164413	Cnot4	16.4	25	22	20	18.8	27	30	18.2	12	19.6	28.8	30.6	22.8	18.6	13.2	34	25.8	18.8	19.8	31.4	21.8	16.4	13.8	7.6	16	35.8	16	23.8	12.2	9.8	27.4	18.8	16	20.6	10	32.8	20.6	18.8	9.4	8.4
NM_001104628	Vmn2r17	0	0	0	0	0	0	0	0	1	1	0	0	0	0	0	0	0	0	0	2	1	0	0	0	0	0	0	0	0	0	0	0	0	0	0	0	0	0	1	0
NM_009534//NM_001171147	Yap1	1	3	3	0	1	1	0	0	0	4	0	0	1	3	3	1	2	1	1	9	1	1	0	0	1.5	0	3	1	0	3	0	2	0	0	1	1	3	0	0	0
NM_001113204//NM_010875//NM_001081445	Ncam1	4	13	9.66667	4.33333	9	3.66667	10.6667	7.66667	8	13.3333	9.66667	12	11.6667	7.66667	5.33333	16	14	14	7.33333	12.3333	5	8.66667	7.33333	8.33333	11.6667	12.6667	6.33333	7.66667	8	7.33333	7	5	10.3333	10.6667	4.33333	15.3333	5.33333	8.66667	4.66667	12.3333
NR_044986	4933406C10Rik	1	1	1	2	0	1	0	1	1	2	0	2	0	1	0	0	1	1	0	1	0	0	0	0	0	1	2	0	0	0	1	0	0	0	0	0	0	0	0	1
NM_207567	Olfr1198	0	0	0	0	0	0	0	0	0	0	0	0	0	0	0	0	0	0	0	1	0	0	0	0	0	0	0	0	0	0	0	0	0	0	0	0	0	0	0	0
NM_030733	Gpr63	0	1	0	0	1	0	0	0	1	2	0	0	0	0	0	0	1	0	0	1	0	0	0	0	0	0	0	0	0	1	0	0	0	1	1	0	1	0	0	0
NM_008941//NM_178855	Tmprss15	0	0	0	0	0	0	0	0	0	1	0	0	0	0	0	0	0	0	1	0	0	0	0	0	0	0	0	0	0	1	0	0	1	2	0	0	0	0	0	0
NM_027462	Wars2	14	4	8	5	8	9	3	6	4	2	8	4	3	6	3	5	4	4	6	10	2	1	3	3	7	9	5	3	4	3	6	3	2	1	7	5	7	12	1	3
NM_170704//NR_027852//NM_011611//NM_170703//NM_170702	Cd40	9	11.8	3	5.8	3	27.6	20	14	14.8	15	27.8	46.4	23.6	22.8	14.8	128.6	126.8	95	109	94.8	224.4	174.6	145	152.8	161.2	346.4	320.4	269	327.8	195.6	429.2	404	348.4	383	333.6	363.6	365	267.8	196	262.8
NM_205810	Mrgprb1	4	3	3	0	4	2	1	0	5	6	3	3	2	0	1	4	4	2	1	6	2	3	1	1	2	0	0	1	2	2	4	2	0	1	3	1	3	2	2	4
NM_019952	Clcf1	16	11	11	9	10	60	56	51	32	49	57	51	38	40	24	19	7	11	10	16	19	8	9	8	9	10	10	14	11	8	20	11	5	7	8	18	13	7	9	8
NM_017396//NM_017396_1	Cyp3a41a	0	0	0	0	0	0	0	0	0	0	0	0	0	0	0	0	0	0	0	0	0	0	0	0	0	0	0	0	0	0	0	0	0	0	0	0	0	0	0	0
NM_008430	Kcnk1	1	2	1	1	1	1	0	0	1	1	0	0	1	4	0	0	1	0	0	3	0	0	0	1	0	2	0	0	0	0	1	0	0	0	0	1	0	0	0	7
NM_001080930	Atxn1l	88	92	83	50	42	96	72	48	44	50	90	76	63	68	42	70	76	79	64	51	99	47	40	30	35	83	53	71	58	33	115	79	60	54	54	70	91	67	36	56
NM_001166474//NM_178926	Vmac	6	7	6	5.5	1	5	3	4	3	2.5	4	5	5	5.5	2	1	0	0	3	5	2	0.5	0	0	2	3	2	1	0	0	1	0	0.5	0	2	1	2	0	1	1
NM_029742	Klhdc10	31	32	33	21	24	41	49	28	35	22	53	40	24	19	12	44	24	22	9	7	38	25	10	15	12	41	35	25	9	9	56	50	31	37	21	58	48	56	20	26
NR_040388	Gm2837	0	0	0	1	1	0	0	0	0	0	1	0	0	0	0	0	0	0	0	1	0	0	0	1	0	0	0	1	0	0	0	0	0	0	1	0	0	0	0	1
NM_172615//NM_001200038	1700021K19Rik	46	57	38	27	26	59	37	28	22	10	40	34	16	10	7	13	12	5	7	5.5	15	10	6	6	5	14	10	8	10	9	36	28	21	16	10	30	32	22	10	12
NM_001256085//NM_028774//NM_001256087//NM_001256086	Rnf6	47	54.25	41.25	21	25	39.25	37	36	27.25	30.25	41.5	40	39.5	26.5	16.25	48	33.75	48.75	45	21.75	43.5	17.25	27.5	22.25	19.25	34.5	22	24	22.5	14.75	42	34	25.75	27.25	14	38.75	31	29.25	7.25	21.5
NM_001039347//NM_019931	Kcnd3	1	1	0.5	1	4	0.5	4.5	0	0.5	0	1	0	0	0	1	1.5	1	0.5	1	2	0	0.5	0.5	0.5	0	0.5	0.5	0.5	3	1	0	0	1	1	0.5	1.5	0	0	0.5	0.5
NM_010933	Nppc	0	0	0	0	0	3	0	1	1	3	1	1	3	2	2	4	4	1	0	2	4	3	3	4	5	3	0	1	1	2	1	4	0	2	0	2	1	1	3	2
NM_175372	Rdh13	11	10	10	8	3	18	8	10	7	9	8	6	3	6	1	6	4	6	8	6	3	4	5	3	2	6	1	5	8	3	6	5	5	11	6	7	12	7	2	6
NM_147121	Olfr644	0	1	0	0	0	0	0	0	0	0	0	0	1	0	0	0	0	0	0	0	0	0	0	0	1	0	0	0	0	0	0	0	0	0	0	0	0	0	0	0
NM_027298	Ccdc89	0	0	1	0	1	2	1	0	1	1	0	0	0	0	0	1	0	0	2	2	2	1	0	0	2	0	0	0	0	0	0	0	1	1	1	0	3	0	0	1
NM_001163233//NM_053081	Fancg	9	10	13	6	5	12	8	6	7	6	8	11	8	6	5	4	5	7	4	2	9	4	5	3	2	3	4	4	3	2	12	5	7	8	3	6	7	10.5	5	7
NM_001253873//NM_001253872//NM_008400//NM_001253874	Itgal	150	164	139	97	95	177	160	135	144	144	171	205	157	140	111	247	210	219	197	221	233	180	136.5	141	174	227	167	180	198	164	218	207	200	216	175	210	240	209	133	169
NM_029982	A930009A15Rik	0	1	0	0	0	0	0	0	0	1	0	0	0	1	0	0	0	0	1	0	0	1	0	0	0	0	0	0	0	0	0	0	0	0	0	0	0	2	0	2
NM_009703//NM_001159645	Araf	25.5	50	31.5	24.5	34	32	38.5	35	24	29.5	40.5	34	29.5	27	28	26.5	30.5	38.5	25	17.5	23.5	14.5	13.5	15.5	10	19.5	21	6.5	16.5	6.5	23	22.5	14.5	20	13.5	17.5	25.5	24	11	10.5
NM_172652	4632411B12Rik	73	87	71	52	41	73	54	47	28	33	60	62	33	32	23	64	55	53	33	39	79	54	34	44	32	95	46	53	37	32	91	81	67	58	25	96	89	72	36	40
NM_001039519	Gtf2a2	3	5	7	4	7	6	6	2	3	10	4	4	8	4	3	5	2	5	0	7	5	2	1	1	2	3	3	3	7	4	5	6	4	0	2	5	2	3	2	3
NM_054095	Necab2	0	0	0	0	1	0	0	0	0	1	0	0	0	0	0	1	0	0	0	3	0	0	0	0	0	0	0	0	0	0	0	0	1	0	0	0	0	0	0	1
NM_023048	Asb4	5	2	2	4	7	2	2	1	2	5	1	1	1	0	2	2	1	0	3	1	1	0	0	0	2	0	1	0	0	1	0	0	0	0	5	0	0	0	0	0
NM_001159769//NM_030676	Nr5a2	1	0	0	0	1	0	0	0	0	6	0.5	0	0	2	1	0	0	0	1	2	0	0	0	1	0	0	0	0	0	1	0	0	1	1	1	0	0	0	1	1
NR_002889_1//NR_002889	Gm5801	6	6.5	4.5	2	2	6	6.5	5.5	4	3	8	9	6.5	3.5	3	8.5	7	5	3	3.5	10	4	4.5	5	3.5	5	6	2.5	4	2	5	5.5	3.5	2	1	5	4	2.5	3	1.5
NM_001042542//NM_009651	Akap4	0	0	0	0	0	0	0	0	0	1	0	0	0	0	0	0	1	1	0	2	0	0	0	0	0	0	0	0	1.5	0	0	0.5	0	0	0	0	0	0	2	0
NM_177906	Opcml	0	0	1	1	1	1	0	1	2	3	0	1	0	1	0	2	0	0	2	3	0	1	0	0	1	1	0	1	0	3	3	0	0	0	3	1	2	1	1	1
NR_038090//NR_015554	AI506816	2	2	2.5	2	2.5	3.5	1	5	3	6	6.5	1.5	1.5	1	0.5	4	5	2	5	4.5	5.5	1.5	2	3	1	4	2	3	3.5	2.5	7	1.5	0	2	2	3	3.5	3	1.5	2
NM_013603	Mt3	1	3	3	2	2	5	1	4	1	13	4	4	1	7	3	3	6	4	4	2	4	4	1	2	4	3	4	5	2	1	4	7	6	4	4	3	3	3	0	3
NM_010748	Lyst	281	339	251	168	167	368	293	237	192	194	333	336	250	179	149	198	161	131	113	90	97	54	57	45	43	125	88	89	73	77	216	177	164	157	116	261	256	229	93	119
NM_153539//NM_001145807	Fam5c	0	0	0	0	1	0	0	0	1	1	0	2.5	0	0	0	0	1	0	0	0.5	0	0	0	1	0	0	0	0	0	1	0	0	0	0	0	1	0	0	0	0.5
NM_010754//NM_001252481	Smad2	39.5	56	37	47.5	15.5	45	33	32.5	18.5	18	39	46	20	15	19.5	54	64	51	40	38	73	25	19.5	16	14	70	39	28	30	21.5	82.5	37	44	52.5	27.5	53	74	47	27	28
NM_001243102//NM_178885//NM_001243103	AI182371	1	2	0.333333	2.66667	4.66667	4.33333	4.66667	2.66667	1.33333	9.33333	6.33333	2.66667	1.33333	0.666667	4.33333	2	5.33333	5.66667	2	11.3333	5.33333	0.666667	2.66667	4	1	3.66667	0.666667	3.33333	2	4	7.33333	0.666667	2.66667	4.33333	5.33333	3.33333	2.33333	4.33333	4	8
NM_145709	Obox5	1	0	0	0	0	0	0	0	0	0	1	0	0	0	0	0	0	0	0	0	0	0	0	0	0	0	0	0	0	0	0	0	0	0	0	1	1	1	1	1
NM_001198833//NM_007584//NM_001198831//NM_172962	Ddr1	0	0	0	0	4	2	3	1	1	3	2	1	1	1	2	1	2	1	1.75	5.25	0	0	3.75	1	3	0	1	0	0	2	1	1	0	1	3	0	0	1	0	1
NM_213614	2016-09-05	11	8	11	4	5	8	9	8	4	9	10	16	11	6	4	8	6	6	13	10	9	3	2	7	3	3	3	3	0	1	4	7	2	0	3	5	2	3	5	7
NM_026461	1700129C05Rik	0	0	0	0	0	0	0	1	1	1	0	0	1	0	1	0	0	0	0	0	0	0	0	0	0	0	0	0	0	0	0	0	0	0	0	1	0	0	0	0
NM_019578	Extl1	7	1	4	1	3	6	4	3	3	3	6	8	3	2	1	4	5	4	1	5	4	2	2	1	4	2	1	4	2	0	3	3	8	2	8	5	3	9	3	5
NM_146568	Olfr1012	0	0	0	1	0	0	0	0	0	0	0	0	0	0	3	1	0	1	0	2	0	0	1	0	0	0	0	0	0	1	0	0	0	0	0	0	1	1	0	0
NM_025834	Proz	7	7	5	2	2	7	5	7	1	8	3	6	2	3	1	4	5	9	3	9	4	4	1	2	1	8	2	1	3	1	3	1	5	1	4	0	2	2	2	2
NM_018805	Hs3st3b1	11	14	12	6	4	22	18	12	14	12	20	31	26	21	22	24	36	22	15	16	10	14	6	13	2	9	7	6	9	4	3	11	11	5	4	10	5	11	5	4
NM_025468	Sec11c	43	31	45	30	25	37	37	42	26	26	27	57	34	23	25	27	33	29	36	29	24	17	18	15	22	17	21	20	21	15	16	18	12	27	13	23	32	26	10	17
NM_008035	Folr2	2	2	2	1	4	2	2	0	0	3	1	0	0	1	2	0	0	1	0	0	1	1	0	0	0	1	1	0	0	0	1	1	1	1	1	0	2	1	0	1
NM_001164352//NM_021474	Efemp2	7.5	15	13	8	11	7	7	9	9.5	11	14	9	11	13.5	6	8	7	7	7	5	8	8	3	4	8.5	7	9	7.5	8	7.5	6	8	4.5	5	4.5	5	6	5	1	7
NM_011750//NM_001110791	Sf1	134.5	213.5	132	101	119.5	249.5	199.5	192	194	241	254	296.5	240.5	241.5	142	260	216.5	232.5	166	136.5	211.5	182	129	85	89.5	174	144.5	136	111	60.5	140	108.5	97.5	81.5	52.5	82.5	89.5	75	44.5	43
NR_045099	Gm11762	0	0	0	1	0	1	0	1	0	1	1	0	1	0	0	0	0	1	0	1	0	0	0	0	0	0	0	0	0	1	0	1	1	0	1	0	0	0	0	1
NM_197943	Sgsm2	26	19	26	16	16	25	18	17	13	16	12	22	16	14	5	3	8	10	4	5	8	3	7	5	9	4	8	5	2	3	2	9	4	7	3	5	11	5	7	6
NM_008533	Cd180	56	74	74	52	56	58	50	53	49	75	50	81	70	74	50	70	57	45	58	63	76	51	42	44	51	121	103	97	97	78	177	141	127	190	136	167	191	166	94	144
NM_001111141	Gm505	23	21	14	6	8	12	9	7	6	2	9	7	5	1	2	20	10	5	5	4	13	9	7	8	2	11	7	12	4	4	9	13	5	8	4	8	8	6	1	5
NR_037261_3//NR_037261//NR_037261_6//NR_037261_2//NR_037261_5//NR_037261_1//NR_037261_4	Mir467a-7	0	0	0	0	0	0	0	0	0	0	0	0	0	0	0	0	0	0	0	0	0	0	0	0	0	0	0	0	0	0	0	0	0	0.142857	0	0	0	0	0	0
NM_175145	Tmem127	72	102	82	51	57	67	55	53	34	71	52	62	47	43	38	63	58	66	55	47	79	60	34	37	41	66	57	66	48	35	90	75	72	53	54	83	69	61	31	35
NM_177373//NM_001205341	Ppfia2	1	0	0	1	1	0	1	0	1	1	0	0	0	1	1	0	2	1	1	1	0	1	1	1	0	0	0	0	0	2	0	0	0	0	1	1	0	1	1	0
NM_053242//NM_212435	Foxp2	0	1	0	1	0	0	0	0	0	3	1	0	1	1	0.5	2	0	1	0	2	2	0	0	0	0.5	0	1	0	0	0	0	1	1	1	0.5	1.5	2	0	0	0
NM_010488//NM_001163397//NM_001163399//NM_001038698	Elavl4	0	1	1	1	0	0.5	0	0	0	0.5	0	0	1	0	1	0	0	0.25	2	0	0	0	0	0	2	0	0	1	0	0	1	0	0	1	0.5	0	0	0	0	0
NM_001177868//NM_026830//NM_001177869//NM_001039188//NR_033218//NR_033615	Rreb1	145.333	171.833	98	72.5	65	198.5	154.5	123.667	84.8333	104.333	182.667	123.667	68.8333	68.1667	45.3333	41.1667	26.5	32.6667	17.6667	25.1667	62.8333	27.5	23.3333	21	18.5	66	43.8333	21.6667	21.1667	22	107.5	71.3333	59.1667	57.6667	37.6667	85.8333	70.5	63	24.8333	41.8333
NM_030702//NM_001163571	Senp3	58.5	48.5	39	24	18	62.5	40	37	35.5	26	54.5	54	35.5	28.5	15.5	34.5	37.5	24	20	12	51	30.5	16.5	15	15	29	25.5	24	23.5	21	36	21	25	31	17	23	30.5	33.5	9	19
NM_207565	Olfr1113	0	0	1	0	0	0	0	0	0	0	0	0	0	0	0	0	0	0	0	0	0	0	0	0	0	0	0	0	0	0	0	0	0	0	0	0	0	0	0	0
NM_021365	Xlr4b	1	1	0	0	0	0	0	0	0	1	0	1	0	0	0	0	0	0	0	1	0	0	0	1	0	1	0	0	0	1	0	0	1	0	0	0	0	0	0	1
NR_003630	Gm6498	2	4	7	6	4	9	4	3	7	11	8	4	3	6	2	1	3	1	5	4	3	3	0	2	0	3	2	1	0	3	6	1	3	1	7	5	4	2	6	4
NM_023355//NM_019818	Timm22	10.5	4	8	4.5	9	4	4.5	3.5	2	5	3	6.5	4.5	3.5	0	16	6.5	8.5	1.5	4.5	14.5	5	0.5	1	6	13	1	4	8	3	3	5	6	8.5	5.5	6	8	5	2	4.5
NM_001185173	Zscan4b	0	0	0	0	0	0	0	0	0	0	0	0	0	0	0	0	0	0	0	0	0	0	0	0	0	0	0	0	0	0	0	0	0	0	0	0	0	0	0	0
NM_009765//NM_001081001	Brca2	6	3	4	3	5	9	4	5	1	6	6	2	5	2	1	1	3	1	2	5	0	0	1	4	0	0	1	0	2	1	2	0	1	2	0	3	2	2	1	2
NM_019464	Sh3glb1	116	136	132	107	96	138	104	102	95	121	91	166	115	120	105	117	125	122	109	103	114	86	62	67	94	118	100	132	106	82	184	132	136	176	137	189	198	159	65	106
NM_153138	Wipf1	130	154	100	69	65	129	111	101	89	75	110	128	96	95	54	62	49	45	38	32	53	36	22	18	19	62	51	51	61	27	73	65	59	57	52	78	75	68	33	39
NM_018769	Dfna5	27	17	16	8	0	25	14	18	14	2	14	14	12	6	3	4	10	7	5	2	9	4	3	3	2	15	8	9	4	5	4	4	8	6	4	9	9	4	2	6
NM_008115	Gfra2	5	7	3	4	6	4	4	2	4	8	5	5	5	8	0	3	4	1	5	5	4	1	1	2	2	0	3	3	1	1	0	2	2	4	1	3	2	0	2	4
NR_045345	1700030O20Rik	0	0	0	0	0	0	0	1	0	0	0	0	0	0	1	0	0	0	0	0	1	0	0	0	0	0	0	0	0	0	0	0	0	0	0	0	0	1	0	1
NM_001039077//NM_001039078//NM_054057	Prosc	13.6667	15.3333	8.33333	16	11.3333	22.6667	9	9.33333	7.66667	6.66667	17	18.3333	8.33333	7	6.66667	10	11.6667	6.33333	5.66667	15	8	3.33333	5.33333	5	5.66667	3.66667	4.66667	3.66667	3.33333	5	7.66667	5	2.33333	5.66667	6.66667	6	14.6667	5.33333	4.33333	3
NM_025562//NM_001163243	Fis1	33.5	30	29	19	20.5	31	36	22.5	16.5	22.5	37.5	32	25.5	26.5	20.5	18.5	28.5	37.5	39.5	23	36	35	15	23	20	25.5	19.5	30.5	27.5	15	16.5	22.5	31	34	25.5	34.5	35	28.5	12	32.5
NM_027816	Cyp2u1	1	1	2	1	1	1	1	0	0	1	0	0	0	0	2	0	2	0	1	2	2	1	1	0	0	2	1	0	0	1	0	0	0	2	1	0	0	4	1	2
NM_145611	Kank2	0	5	7	6	5	12	7	9	6	7	9	6	2	2	1	9	2	4	4	3	3	6	2	2	2	5	2	2	2	3	6	3	3	8	3	2	2	4	2	6
NM_019460//NM_001166532//NM_001166531	Sfmbt1	34	43	23.3333	18	14	41.6667	28.3333	23.3333	27.3333	26	33	54.6667	33	17.3333	21.3333	38	44.3333	27	37.3333	25.3333	44.6667	26.3333	21	23.3333	18	44.3333	30.6667	26.3333	32	26.3333	51.3333	45.6667	30.3333	28	17	52.6667	48.6667	38.6667	20	20.6667
NM_144558	Bivm	6	13	20	8	13	10	9	11	8	9	14	9	10	7	3	1	6	3	2	4	3	1	2	1	3	3	2	1	4	1	7	5	4	5	1	8	7	6	5	0
NR_045160//NR_045159	4933427I22Rik	0	0.5	1	0.5	0	0	0.5	0	1	0.5	0	0	0	0	0	0	1	0	0	0.5	0	0	0	0	0.5	0	0	0	0.5	1	0.5	0	0	0	0	0	0.5	0	0	1
NR_029463	9430083A17Rik	15	5	5	5	7	3	1	1	3	5	3	1	3	3	2	14	7	5	5	3	1	2	2	1	2	2	3	2	1	1	1	3	3	2	4	5	1	2	1	4
NM_028475//NM_001165986//NM_001165985//NM_001165987//NM_153489//NM_001165983//NM_001165988//NM_001165984	Ubap2l	109.375	190.625	135.375	86.125	96.875	125.625	124.75	109	106.625	129.375	129	133.75	117	133.5	82.625	148.75	135.75	126.875	124.125	98.125	147.625	107.75	86.75	99.625	88.875	120.875	93.5	116.875	76.75	82.375	130.25	88.375	83.125	85.25	65.5	120.125	91.625	79.5	51.875	59.75
NM_001177844//NM_001177843//NM_172475	Frmd4a	53.6667	40.3333	28.3333	10.6667	16.6667	63.3333	60	42.3333	23	22.3333	53.6667	49	28.6667	18	9.33333	123	86.6667	65	50	51.6667	209	122	87	47	60.3333	247.333	185	134.667	67.6667	56	315	166.333	144.667	111.667	57.6667	217.333	181	123	41.3333	67
NM_025554	Polr2e	32	67	22	30	46	24	36	36	31	41	39	39	35	48	20	12	33	22	17	17	21	12	10	13	21	15	12	19	15	11	14	13	13	9	10	6	14	7	8	6
NM_001195128	Gm5294	0	0	0	0	1	0	1	0	0	0	0	0	0	1	0	0	0	0	0	1	0	0	0	0	0	0	0	0	0	0	0	0	0	0	0	0	1	0	0	0
NM_029759//NM_001256112	Fam54b	40	35.5	17.5	24.5	30	19	30	20.5	24	25	25	31.5	24.5	27	13.5	20.5	14.5	15.5	25	15.5	14.5	15.5	10.5	8	12	11	10.5	15.5	16	8.5	13.5	14	10.5	13	11	14	15.5	16	8	10.5
NM_022881	Rgs18	0	1	9	5	2	4	1	1	2	2	2	2	1	3	2	0	7	2	3	1	0	0	1	1	1	3	1	0	1	0	4	0	0	1	0	0	0	0	0	0
NM_053197//NM_001178013//NM_001178012	Sfxn3	84.3333	116.667	95.3333	71	81.6667	87.3333	66	64.3333	70	84	81	91.3333	81.3333	72.3333	56.3333	62	61.3333	64.3333	51.6667	46	53.3333	49	32.3333	34	41	42.3333	29.3333	18	26.3333	22	22	20	22	21	19.6667	17.3333	21.6667	15.6667	7.66667	19
NM_172876	Gpatch3	9	8	2	2	7	9	9	8	1	6	9	6	8	4	4	13	3	5	5	9	9	9	3	4	5	7	6	2	6	5	9	4	3	5	0	10	3	4	2	3
NM_001081205	Nipal1	1	2	1	0	2	0	2	1	0	1	2	4	0	2	3	10	9	6	2	2	5	3	3	2	1	3	3	1	0	1	4	1	4	3	1	2	1	1	0	3
NM_001081402	Wdr70	13	25	16	10	6	7	14	11	10	3	10	16	16	14	8	16	10	8	8	9	9	7	8	6	2	11	6	9	7	5	11	8	7	4	7	12	12	12	3	7
NM_173769	Zfp641	3	0	2	5	3	1	1	1	0	3	1	0	1	4	0	2	1	2	4	3	1	0	0	2	0	0	0	1	1	0	1	1	1	0	2	1	3	0	1	2
NM_011807//NM_001243046//NM_001243047	Dlg2	2	1	0.333333	1	2	2	0	2	0	2.66667	1	1	0	2.33333	1	0.333333	2.66667	0	2	4	3	0	1.66667	0	0	0.333333	1	0	0	0.333333	1.33333	0	0	2.66667	0.666667	1	1	0	2	1
NM_001039555	Cyp2c68	0	0	0	0	0	0	0	0	0	0	0	1	0	0	0	0	0	0	0	1	0	0	0	0	0	0	0	0	0	0	1	0	0	0	0	0	0	1	0	0
NM_001198809//NM_177386//NM_001198808	Sfmbt2	1.66667	7	5	1.33333	8	5	3	6.33333	9	10.6667	6.66667	5	2.66667	8.33333	4	3.33333	9	2	4.33333	8	7.66667	4	3.33333	3	2.33333	6.33333	5.33333	7.66667	3.33333	2	7	6	7	7.33333	4.66667	11.3333	7.66667	7	5	5
NM_001161432//NM_175540//NM_001161433	Eda2r	0	1.66667	1	0	0	1	0	1.66667	0	1.33333	3.66667	0	0	0.333333	0	0	3	0	1	0	2.66667	0	0	0	0.666667	0	0	1	0.666667	0	0.666667	0	0	0.333333	0.666667	1	1.33333	1	0	1
NM_001161730//NM_013683	Tap1	82.5	118.5	73	52	49	107	58	73.5	52	27.5	62	79.5	35.5	38	11	222.5	206.5	215.5	238	185	449	389	310	304.5	275.5	498	439.5	498	428.5	313.5	646	543	480.5	463	370	517.5	524.5	488.5	261	308
NM_138607	Fam50a	49	54	56	49	36	33	46	39	43	41	43	50	40	20	21	35	39	42	35	23	26	19	20	9	13	26	24	16	20	12	18	13	18	20	11	8	15	6	6	13
NM_146881	Olfr1404	0	0	0	0	0	0	0	0	0	0	0	0	0	0	0	0	1	1	0	1	0	0	0	0	1	0	0	0	0	0	0	0	0	0	0	0	0	0	0	0
NM_009223	Snn	11	6	7	3	6	9	9	3	5	5	13	5	10	6	4	34	28	25	25	23	61	30	22	21	12	46	39	31	24	15	65	31	37	34	24	52	49	30	17	15
NM_029162	Zbtb49	5	7	3	6	4	7	1	1	2	3	6	5	2	3	4	4	1	4	8	3	4	2	2	1	2	6	3	11	2	0	9	3	4	1	2	9	2	3	0	4
NM_001145954//NM_001145952//NM_178665	Lpp	130.667	144.667	129.333	90.3333	109.333	159	123	108.667	92	136.667	126.667	113.333	115.333	124.667	93.3333	140	138.333	114	106.333	113.667	122.333	69.3333	63	78.3333	70.6667	118	89.3333	86.3333	92	71.6667	160	110.333	95.6667	120.333	100.667	150	169.333	144.333	61.3333	80.3333
NR_045358	4930556N09Rik	0	0	0	0	0	0	0	0	0	0	0	0	0	0	0	0	0	0	0	0	0	0	0	0	0	0	0	0	0	0	0	0	0	0	0	0	0	1	0	0
NM_020572//NM_001080965//NM_001080966	Aurkc	1	0	1	1	2.33333	0	0	2.33333	1	1.33333	1	1	2	0	3	0	5	1.66667	0.333333	4	2	0	0.333333	0	1	0	0	1	0	2	0	2	0	2	3.33333	0	1	1	0	2.66667
NM_001005605//NM_009637//NM_178803	Aebp2	70	77.6667	70.3333	46	35	111	91	73.6667	76	62	112.667	137.667	104.333	90	56.6667	192	174	153.333	135	74.6667	174	92	74.3333	75.6667	49	130.333	86.6667	77.3333	75	47.3333	100.333	74.6667	74.3333	48.3333	46.3333	82.6667	98.3333	69	46.6667	42.3333
NR_038163	5730457N03Rik	1	0	1	0	4	0	1	2	0	2	0	1	1	0	3	1	0	0	0	3	0	1	0	1	0	0	0	0	0	1	0	1	0	0	1	0	0	1	1	2
NM_007378	Abca4	3	3	3	0	3	2	0	2	2	4	3	0	0	3	4	1	3	2	1	8	1	1	2	2	2	2	2	1	2	6	0	1	1	1	4	1	4	3	1	1
NR_035502	Mir1981	0	0	0	0	0	0	0	0	0	0	0	0	0	0	0	0	0	0	0	0	1	0	0	0	0	1	0	0	0	0	2	0	0	0	0	0	0	0	0	0
NM_153404//NM_001083894	Liph	1.5	0	2.5	0.5	1.5	1.5	1	0	2.5	4.5	1	1	1.5	2	2.5	1	2	1.5	0.5	6	2.5	1.5	0	2	1	3	0	1.5	2.5	0.5	1	2	0	0	1	3.5	1.5	1	1	2
NM_146362	Olfr1312	0	0	0	0	0	0	0	0	0	0	0	0	0	0	0	0	0	0	0	0	0	0	0	0	1	0	0	0	0	0	0	0	0	0	0	0	0	0	0	0
NR_045271	2400009B08Rik	6	7	5	3	4	4	3	3	2	4	4	5	6	7	3	3	5	4	4	1	1	1	0	1	2	1	1	2	3	4	1	0	1	1	1	0	0	1	0	1
NM_212468//NM_028358	Ssbp1	6	10	10	6	3	3	9.5	5	6	5	5	14	9.5	3.5	3	6	12.5	2.5	5.5	5.5	6	1	2	1.5	1	1	7	4	2	4.5	4.5	3	4.5	6.5	2	6.5	4.5	6.5	2.5	4.5
NM_019987//NM_001163780	Ick	6	17	4	4	6	11	6.5	8.5	5	15	8	7	5	4.5	5	2	3	6	4	4	2	0	1	2.5	1	5	1	3	2	2	2	3	2	4	3.5	7	8	2.5	2	3
NM_001101430//NM_001110515	Psmg4	10	11.5	6	2	10.5	9	7	7	5	12	5	12.5	5.5	8	3	7	4	5.5	6	4	2	1	2	6	8	9.5	6	2	4.5	7	5.5	7.5	2	3	2	6.5	6.5	5	4	3.5
NM_178676	Entpd3	1	1	1	1	4	0	1	0	0	2	0	0	0	1	1	1	0	0	0	4	1	0	1	1	0	0	0	0	1	1	0	2	0	1	1	0	1	0	0	1
NM_001001980//NM_001256122	Limch1	0	1	0	2	2	0	1	3.5	1	1	1	1	0	0	1	0	2	0	0	1	1	0	4	1	0	0	0	1	0	2	0	1	0	0	1	0	0	2	0	4
NM_001105076//NM_001105076_1	Vmn2r46	0	0	0	0	0	0	0	0	0	0	0	0	0	0	0	0	0	0	0	0	0	0	0	0	0	0	0	0	0	0	0	0	0	0	0	0	0	0	0	0
NM_011318	Apcs	0	0	0	0	0	0	0	1	0	0	0	0	0	0	0	1	0	0	0	0	0	0	0	0	0	0	0	0	0	0	0	0	0	0	0	1	0	0	0	1
NM_001039510//NM_001008533	Adora1	2	1	1	0	4	1	2	0.5	3.5	6.5	0	3	1	2	1	1	0	2	3	7	0.5	0	2	1	0.5	2	2	1	1	1	1	1	0	0	0	1	0.5	0	1	1.5
NM_001130169//NM_001130171//NR_045038//NM_011751//NM_001130170	Zfp207	69.2	80	66.8	47.8	61	79.6	60.6	64.4	59	79.2	68.6	94.4	50.6	60	31	78	83.4	85.4	63.4	46.6	86.8	45.2	30.4	35.2	33.2	69.8	66.2	70.6	57.6	35	97.6	68.4	85.2	78.6	59	84.8	76.8	74.6	39.2	55.2
NM_021499	Wdr8	7	11	2	5	7	11	3	4	4	5	5	5	4	1	1	5	8	3	4	3	3	1	4	4	4	5	2	2	5	0	5	2	4	3	4	2	5	4	3	2
NM_001168591//NM_025827	Lonp2	22	34.5	27	25	11.5	23.5	22.5	23.5	21	17.5	37.5	31	19.5	19	11	34	27	23.5	21.5	19.5	27.5	18.5	9.5	12	10	27.5	24.5	21	17	7.5	19.5	15.5	15	20	9.5	25	25	18.5	7.5	12
NR_034048	Snora81	18	3	11	11	0	20	35	12	5	6	19	28	31	16	15	2	95	25	37	1	34	18	31	19	11	13	9	10	33	11	21	28	28	47	34	17	24	33	17	18
NM_001164558//NM_026018//NM_001164557	Pdzk1ip1	0	4	2	4.66667	5	2	3	5	1	2.66667	6.33333	5	1	3	3	9	3	8	8	9	13	12	2	8.33333	8.66667	10	10	13	13	6	12.6667	7.33333	12.6667	9.66667	12	10	14	7	11.6667	5
NM_001166634//NM_001166634_1	Gm4302	0	0	0	0	0	0	0	0	0.5	0	0	0.5	0.5	0.5	0.5	0	0.5	0	0.5	0	0.5	0.5	0.5	0.5	0	0	0	0	0.5	0	0.5	0.5	1.5	0	0.5	0	0.5	0	1	0
NM_018761	Ctnnal1	1	2	3	0	3	2	2	0	2	0	7	1	1	1	4	2	3	2	0	5	6	1	0	0	1	0	2	0	1	1	0	0	1	0	0	2	0	1	1	1
NM_001161356//NM_001161355//NM_134249	Timd2	1	0	0	0	2	1	1	0	1	2	0	0	0	0	0	2	3	0	2	2	1	2	0	1	1	0	0	0	0	5	0	1	0	1	0	1	1	4.33333	1	0
NM_177233	Fam19a4	0	0	1	0	0	0	0	0	0	2	1	0	1	0	0	0	0	0	0	1	0	0	0	0	0	0	0	0	1	0	0	0	0	0	0	1	1	0	0	1
NM_001110320//NM_001110321//NM_001110322//NM_007654	Cd72	28.5	21	19.75	29.75	20.75	19.75	22.25	23.25	18.5	20	19.75	32.25	19	26	16	17.5	22	17	16.25	18.75	20.5	17.5	13.25	9.25	15.25	29.25	23.75	25	25.5	17.5	45.25	40.75	48.5	54	47.25	60.25	41.75	63.75	42	56
NM_001253877//NM_013827//NM_001253879//NR_045608//NM_001253880//NM_001253878	Mtf2	21	8	14	8	8.66667	13.3333	22	19.5	14.3333	7.66667	23.5	35.6667	11.5	7.33333	4.83333	47.8333	50.1667	37.5	37.8333	19.5	37.1667	21.1667	14.8333	19.3333	11.6667	45.6667	30.5	22.5	23.3333	15.3333	30.5	17.6667	22.1667	29.3333	7.83333	43.8333	34	30	7.33333	12.6667
NR_040704	4930563F08Rik	0	0	0	0	0	0	0	0	0	0	0	0	0	0	0	0	0	0	0	0	0	0	0	0	0	0	0	0	0	0	0	0	0	0	0	0	0	0	0	0
NM_001177580//NM_001177580_1//NM_001177580_2	Gm13308	0	0	0	0	0	0	0	0	0	0	0	0	0	0	0	0	0	0	0	0	0	0	0	0	0	0	0	0	0	0	0	0	0	0	0	0	0	0	0	0
NM_028621	Krtap16-7	0	0	0	0	0	0	0	0	0	0	0	0	0	0	0	0	0	0	0	0	0	0	0	1	0	0	0	0	0	0	0	0	0	0	0	0	0	0	0	0
NR_040731	4933407I05Rik	0	0	0	0	0	1	0	0	0	1	0	0	0	0	0	0	0	0	1	1	0	0	0	0	0	0	0	0	0	0	0	0	0	1	0	0	0	0	0	1
NM_146794	Olfr1263	0	0	0	0	0	0	0	0	0	0	0	0	1	0	0	0	0	0	0	0	0	0	0	0	0	0	0	0	0	0	0	0	0	0	0	0	1	0	0	0
NM_009123	Nkx1-2	2	1	0	0	1	0	1	0	1	2	3	0	0	1	3	1	1	2	0	1	0	0	1	0	2	2	2	0	0	0	1	0	0	1	1	1	2	0	1	0
NM_173786//NM_001162883	Apol9a	0	0	0	0	1	0	0	0	0	1	0	0	1	0	0	0	0	0	0	0.5	0	0	0	0	1	0	0	0	0	1	0	0	1	2	0	1	0	2	0	1
NM_001163185//NM_013746//NM_001163182//NM_001163187//NM_001163184//NM_001163186//NM_001163183	Plekhb1	4	4	1	2	1.42857	4	1.42857	0	0	1	0	1	0	0	1	2.42857	4	3	1	3.28571	3	0	2	1.57143	3	0	2	2	0.428571	2	4	0	1	1	2	0	1	1	0.285714	2
NM_001172472//NM_011451//NM_001172475//NM_001172473//NM_025367	Sphk1	25.6	48.2	24	14.6	9.8	22.6	36	26.8	4	5.2	19.8	15.4	9.2	4.8	1	6.2	8.6	9.2	4.4	1.2	9.6	9	7.2	3.4	4.8	20.4	13.8	9.4	11.8	2.8	28.4	28.8	16	15.6	10.2	30.6	18	19.2	10	11.6
NM_001037752	Defb45	0	0	0	1	0	0	0	0	0	0	0	0	0	0	0	0	1	0	0	1	0	0	0	0	0	0	0	0	0	0	0	0	0	0	0	0	1	0	0	0
NM_001166638_3//NM_001166638//NM_001166638_1//NM_001166638_2	Gm4303	0	0	0	0	0	0.25	0	0	0.25	0	0	0.25	0.25	0.25	0.25	0	0.25	0	0.25	0.25	0.25	0.25	0.25	0.25	0	0	0	0	0.25	0	0.25	0.25	0.75	0	0.5	0	0.25	0	0.5	0.25
NM_001167168_3//NM_001167168_2//NM_001167168//NM_001167168_1	Gm4220	0	0	0	0	0	0	0	0	0	0	0	0	0	0	0	0	0	0	0	0	0	0	0	0	0	0	0	0	0	0	0	0	0	0	0	0	0	0	0	0
NM_153576	Cxcl17	0	0	1	0	0	3	0	0	0	0	0	0	0	0	1	1	0	0	0	2	1	0	0	0	0	0	1	0	0	0	0	0	0	0	0	0	0	0	0	0
NM_029186	Tmem180	30	46	44	24	25	30	29	29	23	27	23	34	24	26	20	12	24	12	19	13	11	17	4	6	7	12	13	14	10	16	10	9	7	9	6	20	10	19	8	11
NM_011779	Coro1c	170	206	165	118	123	213	199	172	162	116	184	202	189	154	96	142	115	103	86	69	91	70	52	47	48	66	57	57	48	32	62	67	47	57	38	40	49	50	36	48
NM_153573	Fkbp14	1	0	3	0	1	1	1	2	0	2	0	1	0	0	0	1	1	1	1	0	0	0	1	1	0	0	0	0	1	0	2	1	0	1	1	1	0	0	0	0
NM_153508	Clstn3	1	0	0	3	1	1	1	3	0	3	1	1	0	4	3	1	3	3	2	3	0	3	1	1	2	0	1	1	1	2	2	1	0	3	5	1	1	0	2	4
NM_053187//NM_001199272	Gopc	35	31	24	15	13	27	26	8	24	25	25	25	19	21	13	29	30	21	35	20	38	23	17	15	23	43	34	34	28	14	43	31	36	32	21	41	27	35	16	22
NM_011022_3//NM_011022_2//NM_011022_1//NM_011022_5//NM_011022_4//NM_011022	Ott	0	0	0	0	0	0	0	0	0	0	0	0	0	0	0	0	0	0	0	0	0	0	0	0	0	0	0	0	0	0	0	0	0	0	0	0	0	0	0	0
NM_001017393_1//NM_001017393//NM_001017393_2	MGC107098	0	0	0	0	0	0	0	0	0	0	0	0	0	0	0	0	0	0	0	0	0	0	0	0	0	0	0	0	0	0	0	0	0	0	0	0	0	0	0	0
NM_001242952_3//NM_001242952_2//NM_001242952//NM_001242952_1	Gm14482	0	0	0	0	0	0	0	0	0	0	0	0	0	0	0	0	0	0	0	0	0	0	0	0	0	0	0	0	0	0	0	0	0	0	0	0	0	0	0	0
NM_001005748//NM_198419//NM_001005740	Phactr1	1.66667	1.66667	1	0.666667	2	1.66667	1	4.33333	1	6	4	1.66667	1	3.33333	2	0	1	0	1.33333	2.33333	0	1.33333	1	0	0.666667	3	0.666667	0	4	0.666667	1	3	1	1	1	1	1	1	1.66667	5.33333
NM_001126321	Gm14743	0	0	0	0	0	0	0	0	0	1	0	0	0	0	0	0	0	0	0	0	0	0	0	0	0	0	0	0	0	0	0	0	0	0	0	0	0	0	0	0
NM_011550//NM_001159384//NM_001159385	Mlx	18.3333	17.3333	12.6667	8.66667	7	19	17.6667	23.3333	12	19	20.6667	22.3333	11	12	15.6667	9.33333	19.3333	12.6667	7.66667	6.66667	10.6667	9.33333	2	5	10.3333	17.6667	14.3333	7.33333	11	8	16	19	13	9.66667	13.3333	10	22	24.6667	10	15
NM_028836	Ctbs	30	23	29	18	30	20	20	21	15	15	20	25	15	8	18	17	18	18	18	18	18	13	7	12	11	7	11	12	11	8	10	10	13	20	7	12	16	14	2	7
NM_029425	4833424O15Rik	0	1	0	0	0	0	0	0	1	1	0	1	0	0	0	0	0	0	1	2	0	0	0	0	0	0	0	0	0	0	0	0	0	0	0	0	0	0	0	0
NM_001081044	Mylk2	0	1	1	3	1	0	2	3	1	4	0	1	0	0	2	0	3	1	0	3	1	0	2	0	0	0	0	0	0	1	0	0	0	1	3	1	0	0	0	2
NM_001161622//NM_001161621//NM_029638	Abp1	0	2	3.33333	2	0	1	1	0	2	0	1	2	0	1	0	2	0	0	2	2.66667	0	1	0	1	0.333333	2	0	0	1	0	1	1	2	1	0	1	1	1	0	0
NR_045434	2900008C10Rik	4	3	3	1	5	4	1	3	3	2	1	6	1	1	3	1	0	1	2	2	0	3	0	1	1	3	1	0	0	1	1	1	2	0	1	0	1	1	0	2
NM_026962//NM_001164574	Kbtbd3	1.5	0	0	2	1	0.5	0	1	0	2.5	0	1	0	1.5	1	0	2	0.5	1	2.5	0	2	0	0	0	1	0	0	2	0	0.5	0	0	0	1.5	1	1	1.5	2	1
NM_207260	Ankrd34c	0	0	0	0	1	0	0	0	1	0	1	0	0	0	0	1	0	0	0	0	0	0	0	0	0	0	0	0	0	0	1	0	0	1	0	0	0	0	1	0
NM_010439	Hmgb1	64	83	78	50	62	71	52	46	52	84	37	87	57	52	47	68	66	65	55	75	59	31	35	24	42	64	30	35	39	32	73	31	45	53	48	66	51	45	30	46
NM_009985	Ctsw	3	0	2	0	0	1	1	0	0	1	1	0	0	0	0	0	0	1	2	1	0	0	0	1	2	1	0	1	0	1	2	2	1	0	1	1	1	1	3	1
NR_028585//NM_001165991//NM_001165995//NM_001165992//NM_029702	Arfrp1	19.2	12.6	18	13.2	10.4	29.2	16.4	13.4	13.6	14.2	14.8	18.8	12.6	4.8	5	19.8	20.4	22.4	13.4	10.6	9	9.8	8	11.8	1	17.6	4.8	10.6	12.2	7	15	4	13.4	13.8	7.6	18.6	21.6	8.6	7	3.8
NM_053264	4930444G20Rik	1	0	1	0	5	0	2	1	0	2	1	1	0	0	2	3	1	0	0	2	0	1	0	1	0	0	0	1	0	0	1	1	1	1	2	0	2	1	2	2
NM_001166746_3//NM_001166746_1//NM_001166746//NM_001166746_2	Vmn1r111	0	0	0	0	0	0	0	0	0	0	0	0	0	0	0	0	0	0	0	0	0	0	0	0	0	0	0	0	0	0	0	0	0	0	0	0	0	0	0	0
NM_172491	D130040H23Rik	0	1	0	0	2	2	3	0	1	1	0	3	2	3	0	3	0	4	3	0	0	0	0	0	0	0	0	0	1	2	3	1	1	2	0	1	3	2	3	3
NM_026468	Atp5g2	86	104	83	72	84	88	73	82	63	104	86	117	73	67	56	49	48	52	75	68	54	55	35	40	35	56	50	61	53	42	41	33	48	42	54	43	52	42	31	24
NR_015514	9330175E14Rik	3	4	3	3	0	0	2	0	1	3	0	5	1	0	3	16	20	15	11	3	17	9	4	4	4	13	14	11	8	7	17	21	13	14	7	17	12	9	3	6
NM_001081177	Kif13b	75	61	57	37	26	80	65	67	40	43	84	63	48	45	26	55	45	34	23	29	43	36	9	14	15	34	20	26	16	15	38	37	27	29	18	48	50	36	11	30
NM_025708	Tmem186	7	9	2	4	6	6	4	0	0	5	2	1	1	0	1	1	2	4	0	4	5	3	0	0	0	2	2	2	3	2	2	4	2	7	1	4	3	2	1	4
NM_145514	Wdr26	269	274	254	181	172	309	240	227	194	161	227	331	211	153	118	226	198	182	153	97	168	92	87	85	74	124	89	97	131	65	175	150	132	155	95	134	180	146	80	105
NM_001163513//NM_027726	Dlg5	4	0	3	3	5	2	3	2	0	8	2	2	3	3	2	2	3	6	3	7	2	0.5	5	3	2	2	0	0	0	5	1	2.5	0	4	3	0	0	1	0	6
NM_007461	Apba2	0	0	0	0	5	0	0	0	0	5	0	1	0	1	3	0	1	2	1	3	0	0	0	2	2	0	0	0	0	2	0	1	1	2	1	0	0	1	1	2
NM_001033374	Gm694	0	0	1	0	0	0	0	1	0	1	1	2	0	0	0	0	0	0	0	2	0	0	1	0	1	0	1	0	0	0	0	1	1	0	1	1	0	0	0	0
NM_001252201//NM_001252202//NM_008696//NM_001252200	Map4k4	285.5	287.25	248	165.5	133.5	386.25	307	296.25	254.75	211	439.5	404.75	343.75	294.5	152	455	440.5	423.25	334.5	239.75	418.25	253.75	180.25	169.5	179.75	273.25	203.75	196.75	185.25	115	289	209.5	182.5	154.25	111.5	239.5	255.75	187.75	94.25	116
NM_001136089//NM_011922	Anxa10	0	0	0	0	0	0	0	0	0	0	0	0	0	0	0	0	0	1	0	1	0	0	0	0	0	0	0	0	0	0	0	0	0	0	0	0	1	0	0	0
NM_147005	Olfr395	0	0	0	0	0	0	0	0	0	0	0	0	0	0	0	0	0	2	0	0	0	0	0	0	0	0	0	0	0	0	0	0	0	0	0	0	0	0	0	0
NM_010025//NM_001110223//NM_001110222//NM_001110224	Dcx	3	2	4	0	2	1	2	0	0	5	0	0	3	4	1	3	3.75	2	0	7	0	3	1	0	0	1	1	1	2	3	0	0	3	1	3	4	4	4	3	3
NM_029053//NM_001145435	4930451C15Rik	3	10	8	7	15	9	10	5	9	19	11	4	8	9	6	15	8	11	7	21	6	2	0	3	6	7	3	3	3	4	13	3	3	5.5	7	7	10	10	3	8
NM_001205287//NM_026407//NM_001205286	Tmem39a	23	37	24.6667	14.6667	11.6667	61.6667	45	31.3333	33	17	77.3333	58.3333	36.6667	32.3333	21	57.3333	58	47	31.6667	18	71.3333	38.3333	19.6667	32	30.3333	48.6667	33.6667	34.6667	44.3333	16.6667	68	25.3333	37.3333	36.6667	25.3333	44	40.3333	39.3333	17.6667	19.3333
NM_027985	Mad2l2	9	14	6	10	3	11	4	11	4	9	4	6	2	11	3	7	9	6	3	2	7	6	3	3	3	5	8	3	6	3	6	3	7	9	5	18	10	4	3	12
NM_007886//NR_027869//NM_001162465//NR_027870	Dtnb	11	14	9.75	10.75	11	8	12.25	9	12.75	10.75	10.5	15	17.75	7.75	13.25	13.25	20.75	13.75	10	12	18.5	15	16.75	15	19.75	29	18.5	15.75	21.5	18.75	40	30.75	34.75	33	28	28	42	37.75	24.25	31.5
NR_036665//NM_013928//NM_001113421//NM_001113420	Schip1	0.5	0	1	1	2	11.5	6	7.5	8	2.5	10.5	12.5	11	9	6	34.75	28.75	26.75	23.75	18.75	41	23	18.25	17.75	15.75	29.5	32.25	30	27.5	7.25	35.75	33.75	32.75	32.5	18.75	36	41.75	26	11	24
NM_029786//NM_026651	Pomgnt1	15.5	19.5	14	8.5	4	20.5	14	12	9.5	7	13	21.5	15	17	8	20.5	30.5	16.5	13	15	16	13	8	16.5	9.5	26.5	14	11	18.5	3	18.5	24	14	13	5	11	14.5	12.5	4	6
NM_001039512//NM_001039511//NM_054102	Ivns1abp	67.3333	74.3333	62.3333	47.6667	53.3333	60	52.6667	52.6667	52.6667	46	57	77.6667	38.6667	33.3333	26	38.3333	45	39.6667	32.6667	32.3333	22.3333	15.3333	10	12.3333	8.66667	17.6667	8	7.33333	14	4.33333	12	11	8.33333	12.3333	9	11.3333	8.66667	8.66667	9	6
NM_001177791//NM_001177789//NM_001177790//NM_028806//NM_001007154	Phactr3	1	0	1	1	2	1	1.2	0	1	1.2	2	1	2	1	0	1	1	1	0	5.4	1	1	0	0	0	0	0	0	2.2	1	0	0	1	1	1	0	0	2	0	0.4
NM_175532	Nlrp10	3	1	0	1	7	2	3	2	0	5	3	2	3	1	6	1	0	1	0	4	1	2	0	0	1	1	2	0	0	2	1	4	2	7	2	2	2	5	1	2
NM_001166623//NM_011252//NR_029425	Rbmx	8.66667	19.3333	11.3333	9.66667	12.3333	10.6667	9	8.66667	4.33333	7.33333	6.66667	10	6.33333	14.3333	5.33333	13.3333	13.3333	9.33333	9	8	7.33333	5.33333	2.33333	6.66667	2.66667	8.66667	6.66667	7.33333	7.33333	1.33333	15	4.66667	7	5	4.33333	11.6667	9	8.66667	2	4
NM_001113412//NM_029347	Fggy	7	2.5	9.5	6.5	6	8.5	6.5	5	6.5	5.5	8.5	12	6.5	4.5	4	3	5	5.5	3.5	3.5	2	4.5	2.5	3	2	2.5	2.5	4	7	2.5	1.5	5.5	8.5	4	3.5	8.5	1.5	9	3	5
NM_027875	Syde1	0	0	2	6	3	1	2	1	1	1	0	2	1	1	2	0	1	3	1	4	1	0	1	0	1	0	0	2	0	1	0	1	0	1	3	0	0	2	2	2
NM_007677	Psg17	0	0	0	0	1	0	0	1	1	1	0	0	1	0	0	0	0	0	0	3	0	0	0	0	0	0	1	0	0	1	0	0	1	0	0	0	0	3	0	0
NM_173410	Gpr26	0	0	0	1	1	0	0	1	1	1	0	1	1	0	1	0	1	0	1	3	0	0	1	1	1	0	0	0	0	0	0	2	0	0	2	0	0	0	0	1
NM_029887//NM_001110201	Yif1b	31	38	28	24	25	34	31	25	34	30	42	40	24	38	25	36	28	40	30	31	24	23	20	21	21	32	17	23	27	26	23	29	27	36	18	18	14	26	9	22
NM_028882	Sema3d	0	0	0	0	2	1	0	0	0	4	0	0	0	1	1	0	1	1	0	4	0	0	1	0	0	0	0	0	0	0	0	0	0	1	0	1	0	0	2	0
NM_001160137_3//NM_001160137_2//NM_001160137_5//NM_001160137//NM_001160137_4//NM_001160137_1	LOC100039614	0	0	0	0	0	0	0	0	0	0	0	0	0	0	0	0	0	0	0	0	0	0	0	0	0	0	0	0	0	0	0	0	0	0	0	0	0	0	0	0
NM_001037759//NM_133220//NM_177547	Sgk3	47.6667	33.6667	23.3333	18	31	43.3333	32.3333	25	27	38	34.6667	43	22.3333	33	14	45.6667	26.3333	36.3333	24.3333	29	47.3333	31	27.3333	18	42	57.3333	51.6667	43.3333	69.3333	47.3333	90	60.6667	69	87.3333	49	62	72.3333	66.3333	25	25.6667
NM_133197	Mcf2	0	0	0	0	0	2	1	0	0	0	0	0	0	0	0	0	0	0	1	2	0	0	1	0	0	1	0	0	0	0	0	0	0	1	0	0	1	0	0	0
NR_028553	Snord67	1	0	0	0	0	1	0	0	0	1	0	0	0	0	0	0	0	0	1	1	0	0	0	0	0	0	2	0	0	0	0	0	0	1	0	0	0	0	0	0
NM_001146122//NM_011179//NM_001146123//NM_001146124//NM_001146120//NM_001146121	Psap	10451.3	13879.3	10556.2	8903.83	9787.5	10827.8	9899.67	9756	8757.83	11317.5	10980.5	11377.8	9733.33	9100.83	8040.83	8248.17	8686.5	8726	8469.17	7784	7554.67	5736	4927.83	5395.83	6465.83	6486	5641.67	6101.5	6505.5	5067.17	6786.5	6071.33	5968	6857.17	5868.83	6436.33	6763.5	6583.67	4133.67	5584.5
NM_023525	Cad	28	19	41	25	18	32	29	25	14	23	41	35	29	16	10	30	19	26	19	21	21	11	7	12	12	10	13	9	13	7	12	10	10	6	7	9	7	8	3	5
NM_026386	Snx2	58	71	73	31	25	64	66	37	49	36	38	71	44	39	26	71	70	56	46	46	106	68	52	61	44	122	90	109	119	78	194	118	158	164	100	163	183	146	74	73
NM_027042	Lelp1	0	0	1	0	1	0	0	1	0	0	0	0	0	0	1	0	0	0	0	1	0	1	0	0	0	0	0	0	0	0	0	0	0	0	1	0	0	0	0	0
NM_011482	Nhp2l1	28	31	25	20	20	33	32	22	19	22	38	44	31	33	22	23	43	32	28	28	29	20	16	17	24	24	28	30	29	28	18	22	21	26	16	18	13	17	9	11
NM_030556	Slc19a3	0	0	0	0	1	0	0	0	0	0	0	0	0	0	1	1	0	0	1	2	0	0	0	0	0	0	0	0	0	0	0	0	0	0	0	0	0	0	0	2
NM_001164655	9530053A07Rik	3	0	2	1	2	2	1	1	0	9	0	1	2	0	4	3	3	2	1	7	2	1	3	0	3	1	0	0	2	2	1	2	0	4	5	0	0	0	3	4
NR_045069	Gm16576	3	2	5	1	8	5	1	0	0	3	3	3	0	5	2	3	3	5	3	2	1	1	2	1	2	1	3	0	1	3	6	3	2	6	5	2	2	5	2	3
NM_010066//NM_001199431//NM_001199433//NM_001199432	Dnmt1	135.75	185.5	126.5	106.25	88.25	145.25	129.75	116	85.75	92	139	146	108	75.25	38	54.5	48.75	35.25	23.25	25.5	51.5	21	21.25	15	26.25	41.5	61.75	46.25	41.25	39.5	88.25	81.75	77.75	70	62.25	110.25	83.25	84.5	41.25	58.5
NM_001159599//NM_028727	Nol9	19.5	19	12.5	6.5	4.5	13	7	3.5	7.5	2.5	12	7.5	3.5	4.5	1.5	12.5	22.5	9.5	6	4	9.5	4	5	2.5	0	10	5.5	9	4.5	2	5.5	5.5	4.5	2.5	3.5	6.5	3	2	1	3
NM_001081350	Nol8	6	5	5	4	2	7	6	5	4	5	4	8	6	2	1	5	8	2	4	1	2	1	2	0	1	2	0	5	2	1	2	2	2	1	1	2	2	5	1	2
NR_024324	E130201H02Rik	0	1	0	0	0	1	0	0	0	1	0	1	0	0	0	1	1	0	0	1	0	0	0	0	1	0	0	0	0	0	0	0	0	0	0	0	0	0	1	0
NM_001177464//NM_183033	Zfp516	220	229	176.5	109	79.5	299.5	229.5	191.5	136.5	131	281	246.5	168	134.5	94	181.5	113.5	106	73.5	78.5	147	90	58.5	73	52	161.5	123.5	94	62.5	69	147.5	122.5	88	82	70	167	131	116	48.5	83
NM_145554	Ldlrap1	85	105	86	52	36	71	53	44	33	16	50	35	28	6	5	25	14	13	8	8	12	8	5	3	6	18	15	20	14	11	40	35	34	31	18	37	37	31	18	18
NM_001097621	Kif26a	1	3	3	2	3	0	0	3	1	8	0	1	0	5	3	0	3	3	1	7	3	0	1	0	1	0	1	0	4	4	0	2	1	3	2	0	2	0	1	5
NM_147056	Olfr646	0	0	0	0	0	1	0	0	1	0	1	0	0	1	0	0	0	0	0	1	0	0	0	0	1	0	1	0	0	0	0	1	0	0	0	0	0	0	0	0
NM_025673	Golph3	56	67	72	41	54	95	78	76	73	64	104	137	85	93	71	138	109	119	105	85	115	74	54	48	54	86	67	69	73	42	94	81	80	76	62	109	67	99	47	41
NM_133779	Pigt	47	67	41	23	48	46	40	41	50	69	55	51	52	56	29	43	33	48	35	46	33	39	25	32	48	30	32	31	29	32	40	37	31	39	33	31	28	44	22	24
NM_001001984	Kdm2a	174	171	115	87	78	180	129	120	83	73	147	123	86	63	31	109	80	71	60	50	123	76	41	57	35	107	86	91	64	62	169	106	89	93	57	124	113	95	48	47
NM_008006	Fgf2	0	0	0	0	0	0	0	0	0	0	1	0	0	0	1	1	0	0	0	0	0	0	0	0	1	0	0	0	0	1	0	0	0	0	1	0	0	0	0	0
NM_181347//NM_001166501	Dennd1b	98.5	75	96	64	46.5	88	75	75	57	71	71	99	92	72.5	66.5	84.5	68	50	71.5	53.5	67.5	37.5	39.5	48	38.5	88.5	61	77.5	99	74.5	184.5	165	173.5	225.5	139.5	216.5	219.5	163	100.5	123.5
NM_175503	Aard	1	0	0	0	0	0	1	0	0	1	0	0	0	0	0	0	0	0	0	1	0	0	0	0	0	0	0	1	0	0	0	0	0	0	0	0	0	0	0	0
NM_007855	Twist2	0	0	0	0	0	0	0	0	0	2	0	0	1	1	1	0	0	0	0	0	0	0	0	0	0	0	0	0	1	1	0	0	0	0	0	0	0	0	0	1
NM_001101502//NM_001110508	Zfp703	82	63.5	32.5	21	19	111.5	84.5	42.5	23	24	120.5	57	42	35	16.5	89.5	36.5	33.5	12	22.5	65	51	24	12.5	13	50	33.5	22	13.5	8	39	24.5	17	10.5	14	37	27	12	11	8.5
NM_001033039	Klhdc9	3	1	5	2	2	4	1	3	1	2	3	3	1	3	2	5	1	0	1	0	3	3	0	2	0	2	3	1	0	1	3	0	2	0	0	1	2	3	1	1
NM_010886	Ndufa4	8	5	7	5	5	6	8	6	3	4	7	11	6	4	5	3	6	9	4	3	5	4	1	4	3	3	5	3	5	4	5	3	3	7	1	1	11	3	2	5
NM_025815//NM_001033851	Cpne8	16.5	12	16	17.5	19	21.5	17	15.5	11	20.5	11.5	15.5	15.5	10	12	17.5	14.5	25	10	17	14.5	8	7.5	6	11	13	5.5	5	10.5	8	10.5	8.5	9.5	13.5	14.5	11	15.5	8.5	6.5	12.5
NM_178390	Fam53a	20	20	15	6	10	15	13	8	12	5	14	9	11	11	2	7	6	1	5	3	10	6	4	1	5	12	10	13	5	4	9	7	7	9	3	13	12	7	5	3
NM_021512	Nup160	13	23	13	16	12	32	18	16	13	18	19	35	15	26	10	16	34	21	24	18	19	15	12	13	12	23	17	17	15	14	21	15	6	11	6	12	14	7	2	8
NM_001253391//NR_045575//NM_026182//NM_001253390	Mtfr1	19	21	22	16	14	18.5	22	21	9	15.5	19.5	13	11	11	10	14	15.75	9	15	19	14	12	2.5	6	8	10	8	8	6.25	5	11	6	6	15.25	9	13	14.5	11	9	16.5
NM_011929	Clcn6	21	25	8	12	4	14	9	7	7	11	12	6	3	4	2	6	15	9	12	16	17	15	5	12	13	18	15	9	13	8	26	17	15	23	19	21	12	15	9	24
NM_029661	1700027D21Rik	0	0	1	1	0	1	0	1	0	0	1	0	1	0	0	0	1	0	0	2	0	0	0	0	0	0	0	0	0	0	0	1	0	0	0	0	1	0	0	0
NM_001024931//NM_001039167//NM_001039168	Rbfox3	2	0	1.66667	1	1.66667	0.666667	1.66667	1	0	4	0	0	0	0	0	0	1.33333	0	0	2.66667	0	0	4.66667	0	0	1	0.666667	1.33333	0	0	1	1	1	2.66667	1	0	0	1.66667	0	2
NR_035406_6//NR_035406_1//NR_035406_5//NR_035406//NR_035406_4//NR_035406_3//NR_035406_2	Mir467a-1	0	0	0	0	0	0	0	0	0	0	0	0	0	0	0	0	0	0	0	0	0	0	0	0	0	0	0	0	0	0	0	0	0	0.142857	0	0	0	0	0	0
NM_001177405//NM_001177405_1//NM_001177407_1//NM_001177405_3//NM_001177407_2//NM_001177407_3//NM_001177407//NM_001177405_2	Gm8898	0	0	0	0	0	0	0	0	0	0	0	0	0	0	0	0	0	0	0	0	0	0	0	0	0	0	0	0	0	0	0	0	0	0	0	0	0	0	0	0
NM_008861	Pkd2	23	37	33	28	23	21	31	32	23	23	30	33	25	19	24	22	33	28	22	18	26	21	11	17	21	21	20	14	22	19	30	14	24	18	18	18	21	28	13	18
NM_001159612//NM_001159609//NM_025657//NM_001159610//NR_027510	Lrrc57	6.8	6	5	5	2	2.6	4	7	3	5	6	7	0	6	0	2.4	4.6	3.6	0	2	0	0	0.6	2	1	3	0	2	2	2.8	1	3.6	2	1	2.2	4.4	4	2	2	2
NR_040511	9230102O04Rik	0	0	1	1	2	0	0	0	1	0	0	1	0	0	0	0	1	0	0	0	0	0	0	0	1	0	0	0	0	1	0	0	0	0	1	0	0	0	0	1
NM_001100610_5//NM_001100610_1//NM_001100610_8//NM_001100610_11//NM_001100610_6//NM_001100610_9//NM_001100610_2//NM_001100610_10//NM_001100610_3//NM_001100610_4//NM_001100610_7//NM_001100610	Gm14632	0	0	0	0	0	0	0	0	0	0	0	0	0	0	0	0	0	0	0	0	0	0	0	0	0	0	0	0	0	0	0	0	0	0	0	0	0	0	0	0
NM_001199114//NM_001199115//NM_001199113//NM_001199116//NM_022880	Slc29a1	32.4	47.4	45.2	39.4	47.6	42.2	33	42.4	27.4	30.4	50	49.6	44.2	31.2	36.2	41.2	35.2	32.8	34	23.2	28.4	29	21.6	20.4	19	34.2	24.2	20.4	26	19.6	24.2	36.2	19.2	20.6	26.6	28.2	32.6	22.6	23.2	23.2
NM_023059	Sigirr	10	6	0	5	3	4	3	6	1	6	5	2	2	1	0	1	2	2	3	0	1	0	0	1	1	3	1	2	0	1	1	1	1	0	2	1	3	0	0	2
NM_001029855//NM_011190	Psme2	64	55	48	39.5	40	51	56.5	52.5	36.5	32.5	65.5	67.5	45	50.5	41.5	75.5	89	102	77.5	88	162	106	87	90	107	173.5	149	171.5	170.5	114.5	240.5	203.5	177.5	198	196.5	226.5	276	223.5	107.5	170
NM_013922	Zfp354c	3	0	0	0	0	1	1	0	0	4	0	0	0	0	0	1	1	0	2	3	0	1	1	1	0	0	0	0	0	0	0	1	0	0	1	0	0	0	0	0
NM_008443	Kif3a	13	16	13	12	8	10	21	14	12	8	23	18	12	9	6	4	9	16	6	9	8	3	3	2	0	7	2	4	3	3	6	7	7	4	6	10	4	3	4	5
NM_201376	Serpinb3d	0	0	0	0	0	0	0	0	0	0	0	0	0	1	0	0	0	0	2	0	0	0	0	0	0	0	0	0	0	0	0	0	1	0	0	0	0	0	0	1
NM_153796	Peo1	6	19	6	9	8	7	7	3	2	5	2	6	2	0	7	2	5	3	2	3	3	0	0	0	2	2	3	3	3	1	2	2	1	2	1	3	5	5	1	4
NM_019918	Vmn2r1	0	0	0	0	0	0	0	0	0	2	0	0	0	0	1	0	0	0	0	0	0	0	0	0	0	0	0	0	0	0	0	0	0	0	0	1	0	0	0	0
NM_016911	Srpx	1	2	1	0	0	0	0	1	2	1	0	1	0	0	0	0	0	0	0	2	0	0	0	0	2	0	1	0	0	1	1	0	0	0	0	0	2	1	0	1
NM_001177720//NM_001177719//NM_145527	Madd	24.6667	28	26	13	18	40	21	14	8	29.3333	27.3333	27.6667	20	18	8	25	15	15.6667	12	21	30	13	4	7	8	14	9	10	14	6	24	19.6667	12	10	13	26	17.3333	22	15	11
NM_173022	BC048403	8	12	4	7	4	11	8	10	3	9	14	11	5	2	5	7	7	9	4	1	12	9	4	4	9	7	8	8	4	5	10	8	7	6	2	9	4	6	2	9
NM_001038997	Gm5771	0	0	0	0	0	0	0	0	0	0	0	0	0	0	0	0	0	0	0	0	0	0	0	0	0	0	0	0	0	0	0	0	0	0	1	0	0	0	0	0
NM_001163073//NM_178142//NM_172153	Lcorl	7	6	7.66667	5	7.33333	8.66667	7.33333	5.66667	6	8.33333	9	5.33333	4.33333	3.33333	3.66667	4.66667	6	2.33333	4.33333	2.33333	7	3.33333	3.66667	1	2.66667	3.66667	4	4	8.33333	3.33333	5.33333	5	7.33333	8.33333	2.66667	8	7.66667	8.33333	2	3.66667
NM_026251	Patl2	0	1	0	0	1	2	0	0	0	0	1	0	0	0	0	0	0	0	0	2	0	0	0	0	0	0	0	0	0	0	0	0	0	3	0	0	2	0	0	2
NM_173401//NM_001161851//NM_001161852	Fbxo44	6.66667	9	4.66667	2.66667	4	5	3.66667	5	3.33333	3.66667	6.33333	2	0.666667	2	1	3	5	1.66667	3	1	2.66667	4	1.66667	1	1	0.666667	2	0	2.33333	1	2	3.66667	4.33333	3.66667	3.66667	4.66667	3.33333	3.66667	3.66667	3.66667
NM_145142	Chst10	1	0	1	1	3	0	0	2	1	0	1	1	0	0	1	1	0	1	0	1	0	0	1	0	0	0	0	0	1	2	0	0	1	1	0	0	1	3	0	5
NM_028024	Nkiras2	39	28	32	27	37	21	28	17	18	19	23	15	10	5	10	24	26	13	16	20	32	19	16	13	14	30	29	27	21	13	38	32	22	24	22	44	27	24	21	13
NR_029797	Mir216a	0	0	0	0	0	0	0	0	0	0	0	0	0	0	0	0	0	0	0	0	0	0	0	0	0	0	0	0	0	0	0	0	0	0	0	0	0	0	0	0
NM_026836	Taf11	12	7	11	4	5	9	7	4	5	3	4	7	4	4	5	5	7	7	1	3	10	5	9	7	3	7	7	8	10	6	9	8	9	10	3	9	10	4	3	3
NM_009422	Traf2	20	12	9	8	4	32	15	9	4	11	29	21	13	7	7	42	33	18	9	12	54	22	16	7	18	53	44	19	21	11	57	44	40	25	16	59	39	31	10	22
NM_009299	Sva	0	0	0	0	0	0	0	0	0	0	0	0	0	0	0	0	0	0	0	0	0	0	0	0	0	0	0	0	0	0	0	0	0	0	0	0	0	0	0	0
NM_023480	Fahd1	4	4	4	3	3	3	2	2	1	2	1	0	2	1	2	0	3	0	3	1	2	2	1	1	0	3	2	1	1	0	3	0	2	2	2	1	2	3	0	4
NM_001011849	Olfr792	0	0	0	0	0	0	0	0	0	0	0	0	0	0	1	0	0	0	1	0	0	0	0	0	0	0	0	0	0	0	0	0	0	1	0	0	0	0	0	0
NM_001013575	Olfr112	1	2	0	0	2	1	1	2	2	2	2	1	0	2	0	2	0	0	1	2	2	1	0	0	0	4	0	1	2	1	5	1	2	1	1	4	3	2	1	1
NM_008058	Fzd8	0	0	1	2	2	2	0	1	1	0	0	0	2	0	0	3	0	1	1	3	0	1	0	0	1	0	0	0	0	2	0	0	0	0	2	0	0	1	3	3
NM_001164570//NM_001164571//NM_026097//NM_001164569//NM_001007465	Rffl	36	27.2	29.2	16.4	10.2	53	46.4	50	28.2	26	123	109.2	81.6	60.2	22.6	156.8	115.4	101.8	43.2	46	109.4	51.6	44.8	50.6	26.2	77.6	71	61.8	46.8	18.8	116.8	63.8	74	46.8	27.6	106.6	78.2	62.8	32.2	38
NM_021720	Donson	9	5	8	7	9	14	8	9	7	6	10	10	7	7	6	13	10	6	7	3	6	4	2	2	4	4	4	3	5	3	7	5	2	3	5	5	3	7	2	5
NM_001159637//NM_138671	Nadk	84.5	94.5	80	65	68.5	131.5	85.5	104	73.5	67.5	103.5	140.5	106	74	75.5	100	88	108.5	81	74	100.5	86	71	72	72	110	80	86	79.5	59.5	115	76.5	62	60.5	47.5	75.5	69.5	62.5	32.5	37
NM_146091//NM_001163505	Atl3	111	108	110	85.5	68	111	108	92	76.5	60.5	92.5	153	79.5	68	55	112.5	127	124	100.5	68.5	125	71	56.5	64.5	69.5	102	107	113	143.5	83	176	144	159.5	195.5	125.5	211	266.5	225.5	100	93
NR_045344	4933440J02Rik	0	1	0	0	0	1	0	0	1	2	0	0	0	0	0	0	1	1	1	1	0	0	0	0	0	0	1	0	0	0	0	0	0	0	1	1	0	0	0	0
NM_024255	Hsdl2	15	18	8	10	6	12	11	8	13	10	16	16	14	12	11	7	10	15	5	12	6	3	0	1	3	5	8	5	8	8	13	7	9	8	3	4	5	9	5	7
NM_031493	Xlr5c	0	0	0	0	0	0	0	0	0	0	0	0	0	0	0	0	0	0	0	0	0	0	0	0	0	0	0	0	0	0	0	0	0	0	0	0	0	0	0	0
NM_001008232	Asap3	12	3	5	8	3	12	5	4	7	7	10	5	3	5	9	11	11	2	6	17	9	8	6	4	10	14	10	6	4	10	13	5	9	8	7	15	9	8	4	6
NM_001126318	Gm13011	0	0	0	0	0	0	0	0	0	1	0	0	0	0	1	0	0	0	0	1	1	0	0	0	0	0	0	0	0	0	0	0	0	0	0	0	0	0	0	0
NM_013808//NM_001198841	Csrp3	0	0	0	0	0	0	0	0	0	0	0	0	0	0	0	0	0	0	0	0	0	0	0	0	0	0	0	0	0	0	0	0	0	0.5	0	0	0	0	0	0
NM_207670	Gripap1	61	89	64	38	43	94	90	67	59	71	94	117	64	60	57	71	65	52	39	34	51	34	30	17	32	41	37	27	23	11	31	29	28	29	16	29	38	35	13	34
NM_001014997	Gm156	0	0	0	0	0	0	0	0	0	0	0	0	0	0	0	0	0	1	0	0	0	0	0	0	0	0	0	0	0	1	0	0	0	0	0	0	0	0	0	0
NM_001163548//NM_011182	Cyth3	35.5	33	27	10.5	24.5	51.5	24	28.5	15.5	10	30	36.5	23.5	17	5.5	73.5	64.5	57.5	59	32.5	72	47	29.5	27.5	15.5	72	40	38	24.5	12	65	49.5	34.5	44.5	19.5	49.5	46	52	23	17
NR_029741	Mir24-2	1	1	0	0	0	0	0	0	1	1	0	1	0	0	1	1	0	0	0	0	0	0	0	0	0	2	0	2	0	0	0	0	0	0	0	0	0	0	1	0
NM_013552	Hmmr	63	52	52	45	62	52	51	50	32	117	69	42	31	33	49	59	74	59	44	128	53	30	28	30	33	58	29	42	42	37	64	51	39	76	68	84	64	53	40	68
NM_001170788//NM_001170789//NM_001033371	Lrrc36	1	0	0	0	0	0	1	1	0	0	0	0	0	0	1	0	1	0	2	3	0	0	2	0	1	0	0	0	0	0	0	0	1	1.33333	2	1	1	0	0	0
NM_001002008	Zfp948	4	6	6	5	4	11	12	5	8	3	6	14	5	6	2	2	5	9	4	3	11	3	1	1	5	7	4	2	1	2	7	1	4	7	5	8	6	3	2	6
NM_001102437//NM_028793//NM_001102436//NM_001102438	Acbd5	34.5	23.5	27.5	16	26.5	33.5	33	32.5	31.5	27.5	30	45.5	29	22	18	25	28	26	25.5	13	17.5	6.5	8	5	5	11.5	11	12.5	12.5	7	21.5	23.5	7	20.5	4.5	20	23	15	6	13
NM_001177394//NM_001177395	Gm13476	15.5	20	12	11	5.5	32	21.5	17	23	14.5	37.5	24.5	32.5	25.5	12	24	18.5	14	8.5	16	12	7	9.5	4	18	13	8	5.5	12.5	6.5	18	2.5	6.5	10	13.5	9	12.5	12.5	3.5	7.5
NM_001080999//NM_001081000//NM_001195205	Trmt2a	32	27.3333	25.6667	11.3333	12	33	23	21.3333	14	8.66667	22.6667	38.6667	11	10	3.66667	17	18	13.6667	10	9.66667	19	12.6667	5.66667	14	7	18	12	10	4	2	19	8	9.33333	9.33333	5.66667	12	16.6667	5	4	3.33333
NM_001142959//NM_001142960	Bcl2l15	0.5	0	0	0	1.5	0	0.5	1	0.5	1	0	1.5	0	1	2.5	0.5	1.5	0	0	0	1	0	0.5	0	0	0	0	0	0	0.5	0	0	0	0	0.5	0	0	0.5	0	1
NM_001083312//NM_145545	Gbp7	6	13	9	4	13	21	8	5	12	12	18	23	19	12	6.5	121	144	108	127	112	179	122	124	116	151	294	204	260	258.5	240	435	351	372	453.5	353	427	466	381	207	271
NM_007512	Atpif1	43	68	42	35	43	47	59	48	41	71	46	67	63	64	51	36	36	35	32	59	35	39	32	26	30	25	44	40	36	24	32	28	29	46	24	20	21	36	17	27
NM_175167	Bpifb9a	0	0	1	0	0	0	0	0	0	0	0	0	0	0	0	0	0	0	0	0	0	0	0	0	0	0	0	0	0	0	0	0	0	0	0	0	0	0	0	0
NM_013504	Dsc1	0	0	0	0	1	0	1	0	0	0	0	0	0	0	0	0	1	0	1	3	0	0	0	1	0	0	0	0	0	0	0	0	0	1	0	0	0	1	0	0
NM_001033389	Fubp3	38	25	36	22	17	37	29	31	16	28	29	20	27	28	16	23	31	22	18	19	21	18	22	15	13	21	25	22	17	15	26	33	18	25	18	25	18	18	8	6
NR_028274	Snord14d	0	0	0	0	0	0	0	0	0	0	0	0	0	0	0	0	0	0	0	0	0	0	0	0	0	0	0	0	0	0	0	0	0	0	0	0	0	0	0	0
NM_183097	1700067K01Rik	0	1	3	0	0	1	0	0	0	0	0	0	1	1	0	0	0	0	1	0	2	0	2	0	0	0	1	0	0	2	0	1	1	1	0	1	0	0	0	1
NM_008256	Hmgcs2	0	0	1	0	0	1	0	0	1	1	0	0	1	2	2	0	1	0	0	1	0	0	1	1	1	0	1	0	0	0	0	0	0	1	1	1	0	1	0	5
NM_178082//NM_133748	Insig2	22.5	13.5	10	14.5	5.5	17.5	9	10	7	4.5	13.5	16.5	17	7	5	18	13	14	11.5	8.5	14	14.5	6	10	12.5	16.5	16	15	17.5	17	23	18	14.5	18	17.5	24	18.5	19.5	8.5	6
NM_001122832//NM_007944	Eps15l1	59.5	76	55	32	38	66.5	53.5	47.5	26	37	49	63	38.5	42.5	30	62	60.5	49	60.5	32	50	46.5	31.5	33.5	26	51.5	43	40	35	27.5	44.5	46	40	44.5	27.5	41	40	45.5	23	29
NM_001163191	Otud6a	0	0	0	0	0	1	0	0	0	2	0	1	0	0	1	0	0	0	0	0	0	0	0	0	0	0	0	2	0	1	0	0	0	0	0	1	0	2	0	1
NM_175386	Lhfp	0	0	1	2	0	1	2	1	0	3	1	1	0	0	0	0	0	2	0	3	3	0	0	1	2	0	0	1	0	0	0	1	0	1	1	1	0	0	0	2
NM_175556//NM_001113360	Plch2	1	0	2	1	0	0	1	0	1	3.5	0.5	1	0	3	4	0	0	2	3	6.5	2	1	0	0	0	0	0	0	0	0	0	1	0	2	6	1	1	0	1	5
NM_133993	Pwp1	15	8	17	4	6	16	12	6	7	6	24	19	21	11	4	60	74	79	66	31	86	53	26	33	26	71	36	29	31	28	33	25	23	21	17	29	15	23	9	10
NR_040396//NR_040395//NR_040393//NR_040397//NR_040394	D430036J16Rik	0	0	0	0	0.8	0.4	0.6	0	0	0	0.6	0.4	0	0	0.6	0	0	0	0	0	0	0	0	0	0	0	0	0	0	0	0	0	0	0	0	0	0	0	0	0.4
NM_001127351//NM_022433//NM_001177804	Sirt3	20.6667	15.6667	14	10	5.33333	5	5.66667	6	6.33333	4	7.66667	7.66667	6	3	5	4	3.33333	2	1.66667	6.66667	5	3	1	0.666667	0	3	0	1.66667	2	1	1	1	2.33333	4	2.66667	3.66667	2.66667	2	2	1.33333
NM_025461	Cox16	6	3	1	4	5	9	4	1	4	5	3	5	2	1	4	5	4	7	10	5	3	3	3	4	2	2	3	1	1	1	5	4	4	6	3	2	6	1	4	6
NM_133671//NM_001205231	U2af2	87	111	90.5	64	51	124	87.5	90	84.5	73	109	132	97	77	61	148	125	108	108	84	134	121	66	98	92	146	99	115	92	54	97.5	83	87	81.5	70	75.5	76	77	54	68
NM_011843	Esyt1	436	528	415	345	328	434	417	374	316	372	413	445	394	363	275	417	349	378	364	359	434	316	273	242	332	334	329	361	345	242	429	357	319	371	270	351	344	320	217	285
NM_001033205	Zfp575	1	1	3	2	6	3	1	5	0	9	2	3	2	4	2	1	3	3	1	4	3	0	0	1	0	2	2	1	1	3	5	0	2	4	5	3	4	5	1	2
NM_145156	Slc25a28	29	43	32	13	23	29	27	29	14	10	27	17	13	10	6	20	17	13	6	6	20	15	5	9	11	27	20	23	17	14	27	32	31	23	20	48	22	27	15	19
NM_010481	Hspa9	92	116	106	91	76	115	115	112	102	103	121	156	99	104	74	154	144	157	117	85	97	76	36	71	64	105	63	64	77	36	74	61	34	54	23	45	40	35	12	14
NM_013589	Ltbp2	14	11	8	7	7	11	10	19	9	10	8	12	15	5	6	14	13	12	7	10	8	10	4	4	4	6	11	9	7	4	6	3	6	10	8	10	7	8	5	5
NM_001145406	Rhox3g-ps	0	0	0	0	0	0	0	0	0	0	0	0	0	0	0	0	0	0	0	0	0	0	0	0	0	0	0	0	0	0	0	0	0	0	0	0	0	0	0	0
NM_001080386//NM_001080385//NM_016760//NM_001080384	Clta	120.5	154.75	117.25	83	97.75	116.75	113.25	102	81	137	118	147.75	141.75	137.75	73	110	106	111.5	94.25	79	97.75	90	55.25	59.75	80.75	86	75	101.5	78.5	60.75	96	88.5	91	92	59	84.75	80	67.75	49	48.75
NR_040644	4933428C19Rik	0	0	0	1	0	0	0	0	0	0	0	0	0	0	1	0	0	0	0	1	0	0	0	0	0	0	0	0	0	0	0	0	0	0	0	0	0	1	0	0
NR_002885	Gm10052	63	72	52	44	49	62	61	49	51	53	53	67	45	53	32	42	63	57	60	44	38	41	21	44	31	42	43	41	43	42	57	41	39	60	31	31	40	38	26	30
NM_001039124	Kncn	0	0	0	0	0	1	0	0	0	1	0	0	2	1	0	0	0	1	0	0	0	0	0	0	0	0	0	1	0	0	0	0	0	0	0	0	0	0	0	0
NM_001109757//NM_009726	Atp7a	190	214	199	153	147	285	217	218	173	171	245	313	224	191	137	131	141	121	99	85	92	61	49	55	51	124	72	72	74	56	142	100	94	110	83	127	138	113	65	71
NM_175524	C130060K24Rik	1	0	0	0	1	0	0	0	0	2	0	0	0	1	1	0	0	0	1	1	0	1	0	0	1	0	0	0	1	0	0	0	2	1	2	0	1	1	0	1
NM_001190805//NM_001190804//NM_026400	Dnajb11	51	51	63.6667	42.6667	35.3333	73	70.6667	59.6667	55	63.3333	61.6667	76	56.3333	59.3333	54	59.6667	60.6667	62.3333	60	64	63	47.6667	31	53.6667	55.3333	64.6667	62.3333	54.3333	54.3333	48.6667	71	53.6667	42.6667	65.3333	54.3333	61.6667	73.6667	75.3333	41.6667	53.3333
NM_145969//NM_001134465	Fam116a	16.5	20.5	17.5	17.5	21	26.5	18	19	13.5	13.5	14.5	15.5	16.5	20	8	20	13.5	18.5	12.5	18	13.5	14	11	10.5	8.5	19.5	9.5	15	9.5	13	21.5	13.5	12	13	12.5	17	15.5	11.5	7.5	10
NM_009255	Serpine2	9	5	6	2	0	7	1	4	2	5	6	7	3	3	8	3	5	6	6	7	8	7	6	2	3	5	1	4	5	1	9	2	3	1	4	12	4	2	0	1
NM_033475//NM_001159482	Rab34	5.5	10.5	4	7	6.5	4	5.5	3.5	4	5.5	7	9.5	2	5.5	6	6	9.5	6	5	0.5	4.5	5.5	5.5	4	3.5	2	2	2	1.5	2	4	2.5	3.5	5	5	5.5	6.5	3.5	1	1
NM_025877	Slc25a23	6	10	4	9	7	7	5	8	6	12	10	3	4	1	8	2	6	3	4	3	6	5	3	5	5	2	4	2	1	3	1	0	5	2	4	5	2	2	2	2
NM_001139513//NM_023130//NM_001139512//NM_001139511	Raly	82.25	80.75	72	61	56.75	94.25	95.5	81.75	67.25	78.25	81.75	92	91.75	72	60.5	85.5	79	76.75	59	50	84.75	81	47	48.5	74.5	69	74.5	62	64	58	66.25	60.5	51.5	75.25	49	63.75	66.25	55.25	50.75	47
NM_001146027//NM_001146025//NR_027395//NR_027396//NM_001146026//NM_134064	Rnf44	101.5	160.833	113.833	71	89.1667	112	87.3333	118.833	88.5	125	107.667	110.5	109.5	90.3333	54.3333	83.1667	62.1667	70	64.8333	60.6667	72.1667	53.1667	63.5	56	47.1667	97.3333	56.5	77	62.3333	44.3333	94.1667	67.5	55.5	60.6667	62.1667	69.8333	75	65.3333	36.6667	40.8333
NM_013914	Snai3	1	2	1	0	2	1	2	0	1	1	1	0	2	1	2	1	1	1	0	5	0	0	1	1	2	0	0	0	1	1	0	0	0	0	0	1	0	0	0	0
NM_026452	Coq9	28	20	14	12	9	23	14	24	8	8	26	27	8	13	2	11	11	3	7	1	7	5	3	2	5	7	2	2	4	1	13	1	3	3	6	9	9	5	2	4
NM_177358//NM_001110254	Zfp945	2.5	4	4	1	3	2	2	2	1	1	3	1	5	3	2	5.5	3.5	5	4	5	5	4	3	1	2	9	0	3.5	6	3	7	4.5	3	5	2	1.5	4	3	3	1
NM_007980	Fabp2	0	0	0	0	0	0	0	0	0	0	0	0	0	0	0	2	0	0	0	0	0	0	0	0	0	0	0	0	0	0	0	0	0	0	0	0	0	0	0	1
NM_007511	Atp7b	0	1	4	1	2	1	1	2	2	3	0	1	2	2	2	1	3	1	2	4	0	1	2	1	3	0	0	1	1	0	0	1	0	1	4	1	1	1	1	3
NM_053182//NM_001195031	Pag1	136	146.5	103	84.5	99	159	118	88	72.5	41.5	125	106.5	61.5	48	23	63	54	43	41	28.5	74	48	24	17	19	99.5	79.5	60.5	40	28	132.5	105.5	92.5	73	35	153	112.5	97.5	58	63.5
NM_007626//NM_001076789//NM_001110216	Cbx5	45	38.6667	32	28.6667	21	40	29	29.3333	29.3333	32.3333	35	50.6667	24	25	14	30.3333	23	17	15	25	10.3333	12.3333	10	8	11	20	12	14	9.33333	12	29	15	22.3333	30.3333	14	25	35	29	22	18.3333
NM_001164367//NM_001033172	Rab11fip2	8.5	3	4	2.5	2	7.5	6	3	6.5	12.5	2.5	4	2	5	3.5	2	3	1.5	3.5	4	6	3	3	3.5	1	3	1	3.5	2.5	1	6.5	2.5	3	4.5	1.5	5.5	3	4	3	3.5
NM_029354	Mzt2	8	2	6	3	2	5	5	3	3	4	4	5	1	2	5	2	3	2	2	4	0	1	1	5	2	1	4	3	2	0	3	1	2	4	2	0	4	4	1	1
NR_028543	Snord47	0	0	0	0	0	1	1	0	0	0	0	0	0	0	0	0	2	0	0	0	0	0	0	0	0	0	0	0	0	0	0	0	0	0	0	0	0	1	0	0
NM_001177509	Gm1110	0	1	0	0	0	0	0	0	0	0	1	0	0	0	1	0	1	1	0	1	0	0	0	0	0	0	0	0	1	0	0	0	0	2	0	0	1	0	0	0
NM_019396//NM_180962	Cyhr1	15	23	12.5	10	12.5	11	7.5	9.5	5.5	5.5	15	13	8	8	5	8	6.5	3	9	6	7.5	8	5.5	3	6	8	8	6	7	2.5	9.5	8	9	8	4	10	8	8.5	7	10.5
NM_198297	Trat1	1	0	0	0	0	0	0	0	0	0	0	0	0	0	0	0	0	1	0	1	0	0	1	1	0	0	0	0	0	0	0	0	0	0	0	0	0	0	0	0
NM_007672	Cdr2	4	11	7	6	4	10	11	12	13	6	14	9	4	3	4	9	7	4	2	8	4	6	1	2	1	12	2	5	2	1	4	6	2	3	1	4	2	3	1	1
NR_037240	Mir3079	0	0	0	0	0	0	0	0	0	0	0	0	0	0	0	0	0	0	0	0	0	0	0	0	0	0	0	0	0	0	0	0	0	0	0	0	0	0	0	0
NM_153085//NM_001146298//NR_027465	Wac	40.3333	77.6667	35.6667	21.3333	23	71.3333	56.6667	46	35.3333	41	59.6667	65	38	37.3333	17.3333	95	73.3333	61.6667	47.3333	23.3333	71.6667	53.6667	29	13.3333	20	72.6667	53.3333	55	29.3333	15.3333	92	50	48.3333	41.6667	21.6667	70.6667	57.3333	49.6667	17	18
NM_028640//NM_001008795//NM_001008792//NM_001008796//NM_001008793//NM_001008797//NM_001008798//NM_001008794//NM_001008791	Whrn	5.44444	8.44444	1.77778	1.88889	5.33333	5	5.77778	8.88889	4.55556	5.44444	9.77778	10.5556	5.88889	5.44444	4.77778	3.44444	2.11111	5.44444	7.22222	7.22222	8.33333	5	2.11111	4.55556	4.77778	4.77778	3.33333	3.33333	1.44444	6	0.222222	1.88889	5.11111	4	1.22222	1.66667	1.55556	2.88889	1.77778	6
NM_001164532//NM_029794//NM_026682	Cpsf4l	0	1.66667	1.33333	2.66667	0	0	0	0	0	1.33333	1	0	0	0	0	2	1.33333	1	0	0.666667	1	1	0	0	0	0	0	0.666667	0	1	0	1	0	0	2	0	1	0	0	1.33333
NM_026787	1110012L19Rik	4	6	2	2	2	4	4	3	2	3	6	1	6	4	0	1	2	6	0	0	1	0	0	0	1	0	0	3	1	0	1	3	1	1	1	4	4	0	0	0
NM_133774	Stard4	24	26	19	13	19	18	18	17	15	11	16	22	12	11	5	8	14	13	6	5	11	4	7	4	5	11	14	7	5	1	10	7	11	7	6	8	14	12	8	5
NM_013497	Creb3	24	21	18	9	3	19	24	21	9	8	23	25	19	7	5	14	21	11	9	6	16	6	8	9	9	16	12	10	12	12	22	13	5	8	11	21	17	16	15	9
NM_019700//NM_001025561//NM_001025562	Pus1	12.6667	5.66667	15.6667	8.66667	4	20	9.66667	9.33333	5	6.66667	17.6667	15.6667	11.3333	5	6	17	11.6667	15.6667	10	3.33333	18	11.6667	6	2	2	7.33333	5.33333	4.66667	0.666667	4	6.66667	5	5	3.66667	3	5.66667	4	2.66667	2	2
NM_020501	Tas2r105	0	0	0	0	1	1	0	0	0	0	0	1	0	0	0	0	0	0	0	0	0	0	0	0	0	0	0	0	0	0	0	0	0	0	0	0	0	0	1	0
NM_023172	Ndufb9	31	33	36	27	14	33	32	23	26	34	22	38	25	26	18	29	32	20	23	30	24	18	22	28	20	26	19	17	28	16	23	19	27	24	14	19	21	36	18	20
NM_172429	Smndc1	27	39	19	14	22	29	18	24	25	32	26	50	30	27	14	41	41	34	37	34	42	21	13	24	19	49	24	26	34	16	29	25	19	18	15	22	23	24	14	11
NM_011759//NM_001044718	Zfp41	8	4	4.5	2	2.5	3	3	7	2	5.5	5	1	1	1	2	2	2	1	1	4	2	0	1	2	1	2	2	3	1	2	7	2	2.5	2	5	4	3	2	2	1.5
NM_026071//NM_001252396//NM_001252395//NM_001252394//NM_001252384	Slc25a19	14.4	21	10	12.2	7.2	8.4	10.4	8.4	10.4	9	8.6	8.4	11.6	5	6	4.8	11.6	4.6	6.8	5	5.8	2.8	2.8	2	2	4.6	5.8	3	0.2	4.2	10.4	5.6	7.6	7.6	4.8	5.6	9	6.4	2	8
NM_023294	Ndc80	1	0	1	3	1	1	4	0	2	4	1	1	2	0	0	0	0	0	0	2	0	0	0	0	0	1	0	1	1	1	0	0	0	1	1	0	0	0	1	0
NM_023514	Mrps9	14	17	14	10	6	17	12	15	6	10	4	13	17	8	4	4	9	9	7	2	8	6	4	12	4	9	4	6	10	5	8	6	3	3	0	10	9	6	2	5
NM_178907	Mapkapk3	86	99	70	53	50	114	94	96	74	52	86	104	66	53	40	86	73	86	59	30	59	45	31	36	26	55	36	37	34	20	34	35	28	27	24	25	44	37	15	12
NM_001039105//NM_206974	Kcnrg	3.5	3	2	2	2	1	1	1	2	4	2	0.5	0.5	0.5	1	1.5	3	1	1	2	2	0.5	1	0	0.5	5	0	2.5	0.5	0	7.5	2	3	5	2	5	1.5	6	3	0.5
NM_023134	Sftpa1	0	0	0	0	1	0	0	0	0	2	0	0	1	0	0	1	0	0	0	1	0	0	0	0	0	0	0	0	0	1	0	0	0	2	1	1	0	0	0	0
NM_153782	Fam20a	4	3	0	0	2	0	2	2	1	3	6	0	1	0	1	3	0	1	2	3	3	2	0	0	0	1	0	2	1	1	1	2	1	2	2	3	0	1	2	1
NM_001111076//NM_001013387	Zfp182	12	8	13	12	7	17	6	4	7	4	6	3	6	7	2	8	5	7	5	7	2	5	5	3	3	8	5	5	3	4	4	8	7	5	3	9	11	12	6	4
NM_015743	Nr4a3	46	63	22	24	19	118	104	107	94	88	173	169	167	195	116	473	358	378	359	292	498	316	275	242	280	452	349	287	229	179	213	199	223	152	113	182	182	149	69	71
NM_001252083//NM_175557	Zfp384	36.5	42.5	20.5	18.5	24	55	52	32	25	29	40	32.5	32.5	34	16.5	40	29.5	19.5	23.5	29.5	45	38	18	19	13	33	29	34.5	28.5	10.5	49	38.5	23	34	10	48	29.5	28	19.5	19.5
NM_008092	Gata4	1	1	2	0	2	1	1	0	0	4	0	1	1	0	2	2	2	1	0	1	0	0	1	0	1	0	1	1	0	1	0	3	1	0	1	0	0	1	0	2
NM_001177709//NM_145760//NM_001177706//NM_001177707//NM_001177710//NM_001177708	Arfgap1	50.6667	55.3333	46.6667	21.5	12	51.1667	41.8333	46.3333	29.5	20.5	53	51	36.6667	18.6667	8.83333	33.6667	38.6667	35.6667	34.6667	16.6667	66.5	40.5	28.6667	16.3333	11.3333	45.5	33.1667	24.6667	21.6667	11.5	54.8333	38.8333	31.1667	26.3333	21.1667	37.3333	36.3333	38.1667	13	12.1667
NM_016719	Grb14	1	2	0	0	1	0	1	0	0	3	0	0	1	1	1	0	0	3	0	1	0	1	0	0	0	0	1	0	0	0	0	0	0	1	0	1	1	1	0	0
NM_008592	Foxc1	3	0	0	0	1	1	1	0	0	2	2	1	1	4	0	2	1	2	1	4	1	1	1	0	2	0	1	1	0	0	2	0	0	0	0	1	2	0	0	0
NM_178616	Psmd11	51	65	54	33	41	66	51	49	32	52	47	95	70	49	40	57	83	63	69	53	68	58	46	48	47	66	66	74	65	31	93	64	74	68	48	69	72	67	36	43
NR_030526	Mir615	0	0	0	0	0	0	0	0	0	1	0	0	0	0	0	0	0	0	0	0	0	0	0	0	0	0	0	0	0	0	0	0	0	0	0	0	0	0	0	0
NR_040537	4930529L06Rik	0	0	1	0	0	0	0	0	0	0	0	0	0	0	0	0	0	1	0	0	0	0	0	0	0	0	0	0	0	0	0	0	0	0	0	0	0	0	0	0
NM_001177559//NM_001177558//NM_025278//NM_001177557//NM_001177560//NM_001177556	Gng12	59.5	73	66.3333	43.1667	56.8333	77	69.6667	69.1667	67.6667	83.8333	91.1667	120.833	70.8333	93.3333	60.1667	88.1667	120.333	100.833	107.5	89.6667	102.5	71.1667	51.3333	68.5	103.5	129.833	92.6667	107.5	103.667	85.8333	139.5	111.167	82.5	143.167	122.667	88.5	118.333	96	55.8333	76
NM_001166544//NM_001166540//NM_001166536//NM_001166541//NM_001166545//NM_001039356//NM_001166542//NM_001025427//NM_001166546//NM_001166537//NM_016660//NM_001166543//NM_001166539//NM_001166535	Hmga1	456.429	847.357	492.929	385.429	565.857	485.857	464.5	496.357	420.643	610	475.286	522	446.5	534.786	423.286	345.857	336	324.071	347.357	358.571	330.571	297.857	205.643	218.5	300.214	356.714	326.929	437.214	351.5	269.857	499.357	402.286	387.5	418.929	367.571	401.143	462.429	457.571	264.571	343.071
NR_046013	D830013O20Rik	0	0	1	1	0	1	1	0	0	1	0	0	0	0	1	0	0	0	0	0	1	0	0	0	0	0	0	0	0	0	0	0	0	0	1	0	0	0	0	0
NM_028069//NM_001114322	Cdhr5	0	0	1	0	2	0	0	1	1	3.5	0.5	0	0	0	4	0	0.5	0	0	5	1	0	0	1	0	2	1	0	2	0	1	0	1	1	1.5	0	1	0.5	1	2
NM_011850	Nr0b2	0	0	0	0	1	0	2	0	0	0	0	0	0	0	0	0	0	1	1	1	1	0	0	0	2	0	0	0	0	1	0	0	0	1	0	1	0	1	0	1
NM_011155	Ppp5c	25	23	27	22	25	24	24	14	24	27	24	33	30	21	13	27	24	18	15	17	16	16	14	8	15	9	14	23	10	8	16	16	10	14	11	13	14	11	9	6
NM_008900	Pou3f3	0	0	0	0	0	1	0	1	0	0	0	0	0	0	2	0	1	0	1	5	1	1	0	0	3	1	0	0	0	1	0	0	1	0	1	2	0	0	1	1
NM_027014//NM_001163476	Gins1	0.5	1.5	0	0	0.5	1	0	0.5	1.5	0	0	2	0	0	0.5	1	0	0	0	2	0	0	0	0	0	0.5	0	0	0	0	4	1.5	2.5	1	0.5	1.5	1	1	2	1
NM_010264//NM_001159548//NM_001159549	Nr6a1	1	2	4	2	5	0	2	3	1	3.33333	2	3	1	0.333333	2.33333	1	0	0	2	4.66667	3	2	0	1.33333	3	2	0.333333	3	1	0	3	0.333333	0.333333	2.33333	3	1	2	3	0	1
NR_028021	Ppifos	2	0	0	0	0	3	1	2	1	2	3	3	1	0	0	4	2	0	4	0	5	1	0	0	0	2	2	2	1	0	2	1	1	1	1	3	1	0	1	0
NM_001008543//NM_010847//NM_001008542	Mxi1	141	179	117.333	73.6667	78.3333	194	149.333	141.667	126.333	129	167	200.667	145	125.667	83.6667	174	126.667	139.667	111.667	97.6667	144.667	92.6667	54.3333	63.6667	72.6667	166.333	123.667	99.6667	106.667	57.3333	182	151.333	142.333	139.667	76.6667	226	203	175.667	79	74
NR_045081//NR_045080//NR_045079	3300005D01Rik	0.666667	0	0.666667	0	0	1	0.333333	0	0	0	0.333333	0	0	0	0	0	0	1.66667	0	1	0	0.666667	0	0	0	0	0	0	0	0	0	0	0	0	0.666667	0	0	0	0	0.666667
NM_172738	Zfp954	11	4	3	5	2	3	1	1	1	2	6	3	2	2	1	4	3	1	1	3	3	1	1	0	0	3	1	0	2	1	4	3	2	0	1	4	1	2	3	1
NR_033454	Gm5095	0	0	0	0	1	0	0	0	0	0	0	1	0	0	0	0	0	0	0	0	0	0	0	0	0	0	0	0	0	0	0	0	0	1	0	0	0	0	0	2
NM_001037741//NM_008162	Gpx4	200.5	245	220	165	165.5	224	179.5	196	166.5	202.5	248	231.5	195	169.5	123	190.5	194.5	175.5	175.5	174.5	168.5	109.5	107.5	105.5	153.5	138.5	122	128	127.5	98.5	118.5	115.5	114.5	106	101.5	124	116	96	74.5	94
NM_021426//NM_001141933	Nkain4	0	0	0	0	0	0	0	0	0	0	0	0	0	0	0	0	0	0	0	0	0	0	0	0	1	0	0	0	1	0	0	1	0	0	0	0	0	0	1	0
NM_001177658//NR_033530//NM_025300	Mrpl15	10.3333	13.6667	14	5	7.33333	11.6667	6.33333	8.66667	7	9	12.3333	6.66667	5.33333	2	5.66667	8.33333	7.66667	11.6667	3.33333	14.3333	7.33333	1	4.66667	2.66667	6.66667	6.66667	4.33333	5.33333	2.33333	5.66667	6.33333	5.33333	5.33333	12.6667	6.33333	6.33333	6	4	1.66667	3.66667
NM_001110329//NM_001110330//NM_011813//NM_001110328	Fiz1	12	7	10	7	5	12.25	8	7.25	2	6	12	10.5	4.5	5	0	11.25	5	9	9	3	10.25	5	3.5	3	8.25	17	5	3	3.25	4.5	5	13	7	6	4.5	14.5	8	9	3.5	4
NM_001080775//NM_001080774//NM_008659	Myo1c	321.667	337.667	272	186	154.667	365.667	352.667	299.333	219	229.667	380.667	388	305	227.333	115.667	353.333	305.333	281	235	151.333	327.667	236.333	169.333	160	141.333	292	227.333	210	184.333	122	278.667	195.333	195.667	192	116.667	227.667	213	166	120.667	98
NM_009389//NM_001083927//NM_001083928	Tle3	136.333	173.667	98.6667	84.6667	53.6667	195	145.333	138.667	116.667	133	225.333	208	169	185.333	77.6667	473.667	341	427.333	288.667	232.333	652.667	454.333	316.333	281.333	243.667	653.667	510	492	374.333	257.333	671	487.333	372.333	317.667	182.333	497.333	371.667	329	175.333	176
NM_001252472//NM_013489	Cd84	151	177	164	129	148	158.5	151	120	101.5	161.5	127.5	155.5	125.5	113	96.5	82.5	95	86	95	103.5	63.5	40	38.5	50	43	82	52	60.5	70	54.5	96	65.5	72.5	95.5	87.5	97	113	102	43	82
NR_035459	Mir1938	0	0	0	0	0	9	2	2	1	1	2	1	1	1	0	1	0	1	0	0	0	1	0	0	0	0	0	0	1	1	1	0	0	0	1	0	0	0	0	0
NM_001253834//NM_175025//NM_001253836//NM_001253831	Atp2c1	69.75	59.25	55	46.75	46.5	84	69	75.5	51.5	63.5	64.25	98	48	62.5	31	83.5	69.75	73.75	75.5	58.5	52.25	26.25	33.25	33.75	41.25	45	38.75	37.75	50.25	28.25	48.5	28.5	43.75	39.75	22.75	39.75	48.75	35.5	22.75	16
NM_013852	Abcf3	34	34	32	21	19	41	32	35	20	14	36	31	30	17	12	28	26	27	15	15	34	25	9	9	11	23	12	20	10	13	15	13	6	11	9	12	17	18	8	5
NM_001242949_5//NM_001242949_1//NM_001242949_4//NM_001242949//NM_001242949_3//NM_001242949_6//NM_001242949_2	Gm14477	0	0	0	0	0	0	0	0	0	0	0	0	0	0	0	0	0	0	0	0	0	0	0	0	0	0	0	0	0	0	0	0	0	0	0	0	0	0	0	0
NM_172203	Nox1	0	0	0	0	1	0	0	0	0	1	1	1	0	0	0	0	1	0	0	0	1	0	0	1	0	0	1	0	0	0	0	0	0	0	0	0	0	1	0	1
NM_001099920_1//NM_001099920//NM_001099920_2//NM_001099920_3	Gm15093	0	0	0	0	0	0	0	0	0	0	0	0	0	0	0	0	0	0	0	0	0	0	0	0	0	0	0	0	0	0	0	0	0	0	0	0	0	0	0	0
NM_001190454//NM_027151//NM_001190453	Dctn2	86	108	107	74	67	91	88	75	52	80	92	104.333	77	80	59	61	65	72	63	48	70	42	43	44	59	57	41	57	55	39	60	57	52	63	53	75	69	52	41	56
NM_009718	Neurog2	0	0	2	2	1	1	0	1	0	6	0	2	1	0	0	0	0	0	0	2	0	0	0	1	0	0	1	0	0	0	0	0	1	3	1	0	0	0	2	3
NR_002903	Snord61	0	0	0	0	0	0	0	0	0	0	0	0	0	0	0	0	0	0	0	0	0	0	0	0	0	0	0	0	0	1	0	0	0	0	0	0	0	0	0	0
NM_001146710//NM_001146711//NM_175242	Ppp1r18	147.333	156.333	117	84	97.6667	168.667	126	132	119.333	135	174.667	148.333	107.667	87.6667	68.3333	126.667	145	103.333	63.3333	83.3333	139.333	93	62	35.3333	54.6667	122	95	72	65	41.3333	120	107	86.6667	75.3333	65.3333	128	109.333	82.6667	46	55
NM_001162540//NM_021302	Stk32c	1	5	4	5	3.5	1	6	4.5	1	11	0	8	3	3.5	5	1	5	1.5	3	2	1	2	3.5	2	1	1	1.5	1	0	2	1	1	1	0	2	1.5	1	1.5	0	2.5
NM_177696	Gdpd4	0	0	0	1	2	0	0	0	0	3	0	0	1	0	0	0	0	1	0	0	0	1	1	0	0	0	0	0	0	1	1	0	1	1	0	1	0	0	1	0
NM_001146299//NM_172966	Sh3rf2	1	0	1	1	1	1	2	1	1	4	1	0	1	3	2	0	3	1	1	2	1	0	0	1	2	0	1	1	1	0	1	1	0	1	1	1	1	0	2	4
NM_001252491//NM_001252492//NM_001252489//NR_045524//NM_001252493//NM_207530//NM_001252490	Osbpl1a	8.28571	7	12.5714	3.28571	12.2857	15	10.5714	12.5714	3.42857	6.57143	6.28571	13	7.85714	6.28571	8.85714	13.8571	4.85714	10.2857	6.42857	6	2.85714	2	2.42857	6.14286	5.14286	5.28571	2.57143	4.28571	2.14286	4.14286	5.42857	1.14286	5	4.71429	2.71429	6.42857	4.57143	5.28571	2.42857	1.71429
NM_011228	Rab33a	3	7	4	3	1	8	3	5	2	0	2	8	7	2	4	2	6	1	1	5	0	2	1	0	1	0	1	0	2	1	2	2	1	1	1	1	2	3	2	0
NM_024414	Stx1b	4	0	0	1	1	6	1	0	1	5	4	0	2	0	0	2	1	2	0	1	0	1	0	1	0	3	1	1	1	1	1	0	0	1	2	1	1	1	1	1
NM_001111015//NM_013681	Syn2	0.5	1	0.5	1.5	1.5	0	1	0.5	3	5	0	0	0.5	1	0.5	1	0.5	0.5	1.5	2	0	0.5	0	0	0	0.5	1	1	0.5	2.5	0	0	0.5	1	0.5	2	1.5	0	1	2
NM_025628	Cox6b1	44	63	47	41	42	41	59	62	44	56	77	81	61	68	65	48	63	62	66	38	45	47	46	46	50	42	44	44	55	30	56	47	48	52	49	42	44	52	30	47
NM_133708	Gmppa	23	74	50	30	32	56	29	49	31	30	38	49	46	66	24	40	28	41	26	16	27	23	18	15	26	18	18	32	13	14	23	18	22	18	19	33	26	26	11	12
NM_001011799	Olfr453	0	0	0	0	0	0	0	0	1	2	0	0	0	0	0	0	1	0	0	1	0	0	0	0	0	0	0	0	0	0	1	0	0	0	1	0	1	0	0	2
NM_146330	Olfr958	0	0	0	0	0	0	0	0	0	0	0	0	0	0	0	0	0	0	0	2	0	0	0	1	0	0	1	0	0	0	0	0	0	0	0	0	0	0	1	1
NM_019632	Napb	7	0	4	4	4	1	1	2	2	4	1	1	4	2	1	2	0	1	1	5	3	0	0	0	1	0	0	1	1	2	4	1	2	2	6	5	1	4	3	3
NM_001195265	Pdzd7	6	4	0	3	4	0	3	2	2	5	1	1	0	3	5	0	0	0	2	0	0	3	2	1	3	2	1	1	2	2	1	3	1	1	3	1	0	2	0	2
NM_178598	Tagln2	383	528	427	299	327	503	490	454	424	558	568	646	555	564	449	550	614	642	637	563	732	621	481	499	686	707	742	696	696	582	843	734	736	806	695	706	841	723	452	621
NM_001168497//NR_033133//NM_023564	Plscr3	29.3333	33.3333	18.3333	25.3333	12	24	31	18	18.6667	18	21	28.6667	18.3333	17.3333	5	18.6667	20.6667	12.3333	18	15.3333	16	17	7	10	8.33333	25.6667	12	7	8.33333	11	15.6667	11	13	13	13	14	12.3333	12.3333	6	15
NM_001029979	Safb2	147	178	147	110	107	173	125	107	79	84	144	135	85	80	54	116	104	94	82	65	111	66	58	50	52	101	104	92	56	70	114	94	81	102	89	112	117	99	42	61
NR_033642	Gm3230	0	0	1	1	3	1	0	1	0	0	3	1	1	1	0	2	0	0	0	2	1	2	0	0	1	1	0	0	0	0	0	1	1	2	0	0	2	0	0	0
NM_172546	Cnksr3	9	14	7	8	6	11	16	8	14	7	20	23	21	11	4	20	17	8	6	8	14	9	6	7	2	14	6	4	3	2	6	9	5	4	3	13	1	8	5	6
NM_001039509//NM_025580//NM_019999	Pnkd	15.6667	13.3333	11.6667	3.66667	6.33333	13.3333	9.33333	13	13.6667	11	11.6667	17	12.3333	12.3333	10	11.3333	9.33333	8.33333	6.33333	8.66667	6.66667	4.33333	3	3	8	5.33333	4.33333	5.33333	4	6.66667	6.33333	2	1.33333	5.66667	4	5.33333	4.33333	2.33333	2	2.66667
NM_019806	Vapb	87	89	79	85	74	85	52	63	61	65	64	83	67	52	50	55	77	61	74	66	50	55	43	50	46	54	51	48	50	34	65	61	58	45	52	45	50	61	37	26
NM_001251916	Esp3	0	0	0	0	0	0	0	0	0	2	0	0	0	0	0	0	0	0	0	0	0	0	0	0	0	0	0	0	0	0	0	0	0	0	0	0	0	0	0	0
NM_009738	Bche	0	0	0	0	0	0	0	0	0	1	1	0	0	0	1	1	0	1	1	1	0	0	0	0	0	0	0	0	0	0	0	0	0	2	0	0	1	1	0	0
NM_178900//NM_001252458	Prkd2	34.5	25.5	18	16	10.5	24	23	10	10	6	25	17	13	4	1	11.5	13.5	9	7	7	12.5	10.5	5.5	3	1	16	4	13	4	1	12	6	8	9	4	9	17	11	8.5	7
NM_133969	Cyp4v3	40	39	58	27	53	69	48	57	51	69	60	73	55	35	34	52	59	48	54	42	56	28	34	27	26	39	41	36	38	37	50	48	51	55	33	64	61	63	25	39
NM_008389	Ipp	2	2	7	2	1	4	3	3	1	2	3	7	3	0	3	2	4	2	0	1	1	2	1	0	0	3	0	1	2	0	4	3	0	7	3	3	2	6	3	0
NM_144816	Rhbdl1	8	9	6	3	1	4	0	1	3	6	1	3	1	1	3	2	1	0	1	4	3	2	2	1	2	3	0	2	2	3	5	2	1	5	3	1	2	3	3	0
NM_001254760	Lce1k	0	0	0	0	0	0	0	0	0	1	0	0	0	0	3	0	0	0	0	0	0	0	0	0	0	1	0	0	0	1	0	0	0	0	0	0	0	0	0	0
NM_175551//NM_177852//NM_011805	Dido1	55	54.6667	37.6667	31	39.6667	50.3333	47.6667	25.6667	26.3333	23	59.6667	49.3333	26.6667	23	22	34	29	24.3333	24.3333	26.3333	34.3333	28.6667	15.3333	16.6667	20	39	25.6667	25.3333	17.3333	27	42	25	29.6667	22	20.3333	49.3333	30	19.3333	20	17
NM_020496//NM_194263//NM_001205085	Tbx20	2	2	1.66667	2	4	2	0.666667	2.66667	2	3.66667	1.66667	2	1	3	3.33333	2.33333	2.66667	1.33333	0.666667	6	1	0.666667	0.333333	0.333333	1.33333	2	0.333333	2.66667	1	2	1	1.33333	0.333333	2.66667	5	3.33333	1.33333	2.33333	0.666667	2.66667
NM_027921	Slc16a14	1	1	0	5	3	0	1	3	0	2	0	1	3	0	0	1	0	3	0	3	2	0	2	1	0	2	2	0	0	1	0	1	0	3	0	2	2	4	1	0
NM_053146	Pcdhb21	1	0	1	0	1	0	0	0	0	1	0	0	0	0	0	0	0	0	1	2	1	0	0	0	0	0	0	0	0	0	0	0	0	1	1	0	0	0	0	1
NM_201407	Dennd4b	111	149	108	61	56	136	136	100	90	83	180	115	85	87	57	128	108	81	66	65	136	107	67	53	50	108	132	118	65	60	169	143	91	75	67	131	91	88	50	55
NM_172921	Fam55d	4	1	1	2	2	1	2	1	2	2	6	2	3	6	3	4	7	2	2	2	3	4	2	0	3	2	3	1	2	3	1	3	3	1	0	2	2	1	2	1
NM_009957	Pcdha7	0	2	0	0	1	0	2	0	0	3	0	0	1	2	0	1	1	1	0	1	0	0	3	0	1	1	0	0	0	1	0	0	0	0	0	0	0	0	0	0
NR_045322	Gm19557	7	11	2	9	5	12	4	3	5	5	1	1	3	0	3	1	4	0	3	4	3	2	0	3	1	4	5	0	2	3	3	2	4	2	6	4	7	3	1	2
NM_153761//NM_153760	Mill2	2	0	0	1	1	0	1	0	1	1	0	1	0	0	3	2	1	1	0	2	1	1	0	0	1	1	0	2	0	0	1	3	0	2	0	2	3	0	0	1
NM_080858	Asb12	0	0	0	1	0	0	0	0	0	0	3	0	0	0	0	0	0	0	0	3	0	0	0	0	0	0	0	0	0	1	0	0	0	0	0	0	0	0	0	0
NM_016673//NM_001146080//NM_001136056	Cntfr	0	0.333333	0	1	0.666667	0	1.33333	0.333333	0	0.666667	0	0	0	0.666667	2.66667	0	0	1	1	2.66667	0.666667	0.666667	0	0.666667	1.66667	0	0	0	0	0	0	0	0.666667	0.666667	1.33333	0	0.666667	0.666667	1.66667	1.33333
NM_001159593//NM_015747	Slc20a1	62	62.5	49	27.5	26	258	222.5	197.5	133.5	153.5	241.5	274.5	153	120.5	101	161.5	130.5	103.5	53.5	41	54.5	38.5	26.5	34	27.5	25	34.5	26.5	19.5	17.5	22.5	27	17	24	12.5	25	21	26	13.5	14.5
NM_010823//NM_001122949	Mpl	1	2	0	1	1	1	3	3	3	2	3	1	3	1	0	6	0	2	3	3	4	1	1	0	2	2	3.5	3	2	0	1	2	0	0	1	3	1	2	0	1
NM_013543	H2-Ke6	11	14	12	12	8	13	11	11	11	13	18	13	16	11	13	12	5	10	5	9	8	4	5	6	5	8	8	6	4	7	4	9	6	5	7	6	7	9	10	2
NM_001168521//NM_172795	Sarm1	1	0	1	2	7	0	1	1	0	8	1	0	1	3	1	2	3	1	3	5	0	2	0	0	1	0	0	0	1	2	0	0	0	1	5	2	2	2	0	3.5
NM_009342	Dynlt1b	4	3	0	0	1	0	2	3	2	0	4	4	1	0	1	0	1	3	0	1	2	0	2	0	1	1	0	1	0	0	1	1	1	2	0	1	1	0	1	0
NM_027908	Amdhd1	1	0	1	0	0	2	0	0	0	1	0	0	1	0	0	2	1	0	0	0	0	0	2	0	0	0	0	0	0	1	0	0	0	1	0	0	0	0	0	1
NM_009549//NM_001109043	Zfp185	3	0	1	0	0	0	0	0	1	3	0	0	0	1	0	0	3	0	0	1	0	1	0	0	1	0	1	0	0	1	0	0	0	1	0	0	0	1	0	2
NM_009005	Rab7	253	402	262	227	268	286	310	332	275	485	335	461	344	398	285	280	329	273	246	326	254	195	201	190	278	231	220	215	229	217	221	198	208	195	207	182	205	183	123	172
NM_009301	Svs5	0	0	1	0	0	0	0	0	0	0	0	0	0	0	0	0	1	0	0	0	0	0	0	0	0	0	0	0	1	0	0	0	0	0	0	0	0	0	0	0
NM_146960	Olfr53	0	0	0	1	0	0	0	0	0	0	0	0	0	0	0	0	1	0	0	1	0	0	0	0	0	0	0	0	0	0	0	0	0	0	1	0	0	0	0	1
NM_001253857//NM_027384	Tet1	6	3	2	2	6	3	3	4	3	12	4	3	6	6	2	6	10	5	3	17	12	6	4	0	2	6	6	5	4.5	6	11	15	12	6	6	8	10	5	6	7
NM_001004468//NM_021314//NM_206856	Tacc2	35.3333	54.3333	33.3333	11	11.3333	38.3333	39.6667	31.3333	15.3333	24	41.6667	44	34.6667	13.3333	10.6667	15.3333	9	11	3	2.33333	2.66667	5.33333	3	1	4.33333	2	2.66667	0.666667	1.33333	2	2.66667	2.66667	3	3.33333	5.33333	4.66667	9	5	4	2
NR_045732	1700060C16Rik	0	0	0	0	0	0	0	0	0	2	0	0	0	0	0	0	0	0	0	0	0	0	0	0	0	0	0	0	0	2	0	0	0	0	0	0	1	0	0	0
NM_001243040//NM_001243039_1//NM_001243039//NM_001243040_1	Gm4070	0.5	0	0	0	0	1	0.5	0	0.5	0	0	0.5	0.5	0	0	4	3	3.5	3.5	4.5	8	5.5	5	3	1.5	11.5	4	4	6	4	11.5	10.5	7	10.5	5.5	5	9	11	3	1.5
NM_009936	Col9a3	1	1	2	0	4	0	2	0	2	3	0	1	2	3	3	3	3	2	4	0	3	6	3	1	3	6	4	5	2	1	5	2	3	5	5	2	2	3	2	4
NM_016862	Vti1a	37	32	31	13	11	32	35	21	26	28	22	33	26	17	19	20	19	18	14	23	19	10	12	15	13	24	17	17	16	19	37	22	25	27	23	36	37	26	20	20
NM_010175	Fadd	16	10	10	2	3	10	12	6	3	7	12	8	1	4	4	5	5	7	8	5	12	5	2	1	5	6	5	4	2	0	14	4	2	4	6	12	5	5	4	2
NM_001039157//NM_001039158//NM_001039159//NM_021402	Ube2j2	13.5	19	12.5	11.5	15.5	17.5	18.5	18.5	15.5	11.5	28.5	22	15	10	9	30.5	21	19.5	8	13	29	14.5	13	18	8	15.5	17	10.5	11	7	22	17.5	9	9	4.5	20	12	4.5	8.5	8
NM_172798//NM_011536	Tbx4	0	2	0	2	5.5	2	2	1	1	4	1	2	0	1	1	1	1	1	0	7	2	0	1	0	0	0	1	0	1	1	3.5	3	1	1	4.5	2	0	3	1	4
NR_035452	Mir1931	0	0	0	0	0	0	0	0	0	1	0	0	0	0	0	2	0	0	0	0	0	0	0	0	0	0	0	1	0	0	0	0	0	0	0	0	2	0	1	0
NM_022028	Sav1	42	45	29	26	33	65	45	53	34	35	82	83	54	54	39	126	136	128	82	77	169	100	89	84	77	131	108	113	89	66	142	105	88	85	35	116	95	101	40	36
NM_021398	Slc43a3	5	3	4	0	1	3	6	4	2	2	8	5	7	5	3	9	11	6	14	13	12	4	6	2	3	10	8	7	5	5	4	4	11	7	8	7	6	7	4	4
NM_001177784//NM_001001295//NM_172519	Dis3l	12.3333	9	13	8	7.33333	14.3333	18.3333	9.33333	11.3333	10.6667	15	17	10.3333	5.33333	2	9.33333	6	7	8.33333	5	9.66667	7	3.33333	1.33333	1.33333	13.3333	3.33333	3.33333	8	8.33333	13	13	7.33333	10.6667	6.66667	11.3333	9.33333	8	2.33333	4.33333
NM_134175	Vmn1r6	0	0	0	0	0	0	0	0	0	0	0	0	0	0	0	0	0	0	0	0	0	1	0	0	0	0	0	0	0	0	0	0	0	0	0	0	0	0	1	0
NM_001010830	Taar8a	2	0	0	0	0	0	0	0	0	1	0	1	1	0	0	0	0	0	0	0	0	0	0	0	0	0	0	0	0	0	0	1	0	0	0	0	0	0	0	0
NM_028603	Zbtb8a	16	6	14	3	11	14	7	7	9	17	8	5	0	9	5	13	9	5	5	12	15	5	2	6	2	4	4	5	5	7	12	8	10	9	4	17	23	8	5	11
NM_146390	Olfr1323	0	0	0	0	1	0	0	0	0	0	0	1	0	1	1	0	0	0	0	0	0	0	0	0	0	0	0	0	0	1	0	0	0	0	0	0	0	0	0	0
NM_001220498	Gm14625	0	0	0	0	0	0	0	0	0	0	0	0	0	0	0	0	0	0	0	0	0	0	0	0	0	0	0	0	0	0	0	0	0	0	0	0	0	0	0	0
NM_001253894//NM_001039520//NM_007871//NM_001253893	Dnm2	173	293.25	186.75	135.75	146.25	202.5	186.5	186.75	141	200.5	177.25	229.25	174	189.75	132	158.5	126.75	134.5	121	124.25	139.75	112	103.25	97	127.5	150.75	119	139	120.25	88	177.75	136.25	123.25	132.5	93.25	170.25	125.5	118.25	75.25	123
NM_001253740//NM_001253738//NM_022314	Tpm3	213.667	331.333	226.667	191.333	185.667	267.667	274.333	289.333	259	317.333	312.333	391	299.333	283.667	219	352.333	376	345.667	355	324.333	385	299	227.667	266.667	344	349.667	318	355.667	335.333	221.333	434.667	380	289.667	388.333	319.333	380.667	359.333	312.333	211.667	265.667
NM_008601//NM_001178049//NM_001113198	Mitf	95.3333	113.667	80	43.3333	52	150	114.333	89.6667	63	77.6667	114.333	137	87.6667	68.6667	42	166.667	194	156	136.667	99.6667	218.333	140	101.333	69.3333	73	202	134.333	122.333	81.6667	60.3333	131	101.333	96.6667	85.6667	38.6667	111	88.3333	79	36.3333	39.6667
NM_198642	5031414D18Rik	21	28	21	8	10	22	14	14	6	4	23	8	7	4	2	24	23	10	16	12	60	23	19	14	14	66	37	35	15	7	107	68	44	48	29	98	84	49	22	23
NM_001025310//NM_016973//NM_001025311	St6galnac6	44	42.6667	30	36	32	30.3333	30	29	28.6667	36	24	33.3333	27.6667	30.6667	19.6667	21	12	18.6667	14	18.6667	11	10.3333	6	9	15.6667	8	7.66667	6	14	12.3333	13.6667	13.6667	11.6667	6.66667	10	13.6667	18.3333	13.3333	9.33333	8.33333
NM_175445	Rassf2	65	64	41	17	19	71	56	47	33	40	75	60	37	26	12	66	52	54	54	29	76	34	24	21	24	62	35	26	29	20	67	45	44	29	32	43	52	34	23	20
NM_145547	Zfp189	1	0	2	3	1	0	1	0	1	2	1	3	0	1	0	1	2	2	1	2	5	1	0	0	0	0	1	0	1	0	4	0	0	1	1	1	1	2	1	2
NM_025732	Ankrd61	4	6	1	3	1	1	0	2	0	2	3	2	0	1	0	4	0	0	4	2	4	1	3	2	2	1	1	1	6	1	4	1	4	1	1	4	3	4	2	3
NM_001243262	Lactbl1	0	0	0	0	1	1	0	0	1	2	0	0	2	0	0	0	2	0	0	0	1	0	0	0	1	0	1	0	1	1	0	0	1	0	1	1	0	1	2	1
NM_027244	Ndufa11	13	28	16	23	19	22	14	21	15	24	13	19	19	20	17	18	17	15	13	16	30	18	13	9	8	17	12	14	18	7	17	10	12	15	14	14	16	17	11	15
NM_001009952	Abpd	0	0	0	0	0	0	0	0	0	0	0	0	0	0	0	0	0	0	0	0	0	0	0	0	0	0	0	0	0	0	0	0	0	0	0	0	0	0	0	0
NM_001162970	Aim1l	2	2	2	5	0	1	1	3	1	10	0	2	2	3	2	6	3	0	4	3	7	3	0	2	3	2	0	0	4	0	0	1	2	0	3	4	0	2	0	3
NM_194268	Onecut2	1	3	1	2	5	2	4	4	2	7	3	4	4	2	9	9	2	4	2	22	3	2	2	3	0	2	1	2	2	1	6	0	3	6	6	8	1	3	4	2
NR_045309//NR_045310	A430088P11Rik	7	1	1	1	2	6	3	3	1	10	4	1	2	2	4	1.5	3	1	3	8.5	2	3	1	2	3	3	2	0	1	3	8	3	5	1	3	4	2.5	4	2	3
NM_010508	Ifnar1	238	250	202	157	240	324	261	257	190	435	347	391	244	241	227	395	409	365	315	412	474	319	232	227	285	470	404	313	336	274	594	408	366	429	342	499	462	386	191	283
NM_001042650//NM_001024504//NM_001042649//NM_001042651	Dcun1d2	15	17	9	12	7	19	6.5	8	8	8	17	14.5	7.5	8	4	14	18	15	10	9	20.5	10	9	17	6	17	13	17	16	5	13	11	10	10	6	7	9	8	5	4
NM_015789	Dkkl1	1	2	0	0	0	0	0	0	0	1	0	0	1	0	0	0	0	0	0	0	1	1	0	0	0	0	0	1	0	1	0	0	1	1	0	0	0	0	0	2
NM_177088//NM_001166685	Ccdc45	13	7	4.5	1	1	10.5	2.5	6	8	11	7	7	8	0	2	3	3	4	3	2	4	3	2	2	1	5	1	6	6	4	9	5.5	11	2	3	6.5	9	8	1	3.5
NM_198420//NM_001168288	Arhgap39	26	25	18.5	15	21	30	29	27.5	12	22	34	26	13	12	6	3	3	4	3	6	2	1	3	1	3	10	0	0	0.5	2.5	8	3	1	6	3	7	3	5	2	5
NM_172371	Slc16a13	4	3	8	5	5	4	4	3	0	5	5	6	2	2	2	1	1	3	2	5	1	1	0	1	3	1	0	2	1	2	0	6	3	3	2	5	0	3	0	1
NM_028807	1200009I06Rik	8	6	9	3	3	17	12	12	9	9	13	18	18	17	18	24	22	23	26	19	24	33	12	16	23	27	12	18	14	19	17	16	12	11	12	19	20	17	3	16
NM_001199154//NM_001199153//NM_026408//NM_001199151	Sncaip	1	1	1	0	3	0	0	0	0	1.25	1	0	0.25	2	0	0	0	0	0	2.5	0	0.25	1	0	0	0	0	1	1	1	0	0	1.25	0	3	0	0	1	1	0
NM_001159908//NM_133349	Zfand2a	44.5	34	33	24	19	43.5	38	19	14	8	25	20	26	18	8	22	15	17	16	12	21	11	12	5	9	25	10	11	9	5	15	8	4	9	4	20	16	15	9	10
NM_011520	Sdc3	483	683	516	368	400	505	471	493	386	482	500	530	472	451	333	453	422	408	472	428	597	466	369	379	438	635	559	610	564	434	1022	908	916	954	745	1042	1092	1080	645	824
NM_145470//NM_001037937	Deptor	12.5	17	17	13.5	13	18.5	14	18	15	21.5	17	24.5	16	17.5	8	11.5	13.5	11	14	13	7	4.5	4	4.5	5.5	2.5	2	3.5	7	3	2	3.5	2.5	1	2	2.5	4.5	0.5	2	4.5
NM_001166029//NM_177674	2010015L04Rik	11	6	8.5	7.5	13	11.5	7.5	7.5	4	13.5	6.5	5.5	3	8.5	9.5	7	9.5	7	6	17	5.5	4	6	2.5	3	4	6	1	6.5	6.5	3.5	2.5	5.5	9	8	9	9	3	5.5	5
NR_003373	Gm15772	336	412	413	287	305	362	323	329	363	346	399	494	335	304	274	305	394	364	371	332	279	226	224	242	232	287	269	292	270	218	247	197	183	232	193	199	236	211	121	194
NR_033299	9530091C08Rik	12	8	15	10	22	22	12	10	13	25	14	10	8	9	7	10	20	13	10	39	11	10	4	8	10	13	6	8	6	18	21	10	9	16	15	14	11	15	8	13
NM_001011738	Olfr744	0	0	0	0	0	0	0	0	0	1	0	0	1	1	0	0	0	0	0	0	0	0	0	0	0	0	0	0	0	0	0	0	1	0	0	0	0	0	0	0
NM_001111102//NM_001002011//NM_019390	Lmna	136	145.667	105.667	100.333	70	148	145	124.667	96	79	139	122.333	104	102	55	104	105.333	88.3333	79.6667	46.6667	58	53.6667	55.3333	37.3333	36	66.6667	37	46	23.3333	13.6667	41.6667	27	26	28	25	28	23	16.6667	23	21
NM_178657	Oog1	0	0	0	0	0	0	0	0	0	1	0	0	0	0	0	0	0	0	0	0	0	0	0	0	0	0	0	0	0	0	0	0	0	0	0	0	0	0	0	0
NM_080553	Itpr3	78	95	77	64	62	104	90	73	61	69	90	83	62	66	38	63	49	49	40	39	37	25	12	17	18	27	28	27	16	13	18	10	10	12	8	18	23	17	7	16
NR_030610//NR_030610_1	Mir544	0	0	0	0	0	0	0	0	0	0	0	0	0	0	0	0	0	0	0	0	0	0	0	0	0	0	0	0	0	0	0	0	0	0	0	0	0	0	0	0
NM_146604	Olfr716	0	0	1	0	0	0	0	0	0	0	0	0	0	0	0	0	1	0	0	1	1	0	0	0	0	0	0	0	0	0	0	0	0	1	0	0	0	0	0	0
NM_001122896//NM_001122897//NM_010470	Hp1bp3	76.6667	87.6667	76	42	50	71.3333	73.6667	73.3333	61	56.3333	71	101	60	50.3333	35.3333	83.6667	90	73.6667	75.6667	60.3333	110.667	69	46.3333	56	53	102.333	89.3333	99.3333	97.3333	52	139.667	107.333	85.3333	113	97	108	107	95.3333	57.6667	63.6667
NM_007946	Epx	3	3	8	3	0	3	1	3	0	2	8	3	2	3	1	4	1	4	2	2	2	3	3	3	3	4	0	4	0	0	3	2	3	3	5	5	1	2	2	0
NM_009000	Rab24	40	42	47	32	27	40	41	49	26	29	40	50	28	29	19	24	22	27	17	12	34	23	22	20	12	24	19	15	27	11	30	37	22	30	20	21	32	26	19	15
NM_001099319	Gm12942	6	10	4	8	8	9	5	10	6	4	12	20	5	7	10	3	10	11	9	9	7	6	2	3	7	3	3	7	5	1	4	2	3	7	8	6	8	2	8	4
NM_175193	Golim4	24	21	30	21	27	26	27	20	24	23	21	32	34	26	26	23	12	13	13	16	7	7	8	10	14	16	10	13	8	4	9	13	10	10	6	9	6	6	6	5
NM_022316//NM_001146217	Smoc1	0	4	0	2	3	3	1	0	3	2	1	1	0	4	1	4	2	3	1	5	2	1	1	0	5	0	1	0	2	1	0	0	3	1	4	0	1	1	0	1
NM_011869	Med24	17	27	15	15	7	21	11	22	9	11	32	12	13	6	5	18	9	6	7	9	19	14	6	6	8	12	19	15	14	10	22	20	20	12	3	20	22	12	14	7
NM_008918	Ppy	0	0	0	0	0	0	0	0	0	0	0	0	0	0	1	0	0	0	0	0	0	0	1	0	0	0	0	0	0	0	0	0	0	0	0	0	0	0	0	0
NM_183113	4932414N04Rik	4	3	4	7	7	6	4	3	5	10	7	2	3	7	3	4	12	5	4	8	5	5	2	2	1	2	1	2	2	2	2	5	1	3	4	2	3	2	4	4
NM_001252413//NM_001252414//NM_027186//NM_001252415	Rpain	7.75	7.25	5.5	3	5	5.5	10	3	5.75	3	5.5	5.5	2	1.5	0	1	3.75	5.25	1	0	3.5	1	0	1	0	2	4	1	1	1	6.25	3.75	1	1	2	1.75	7	3.75	0	2.5
NM_011581	Thbs2	2	1	4	2	1	4	0	3	0	2	1	2	1	2	1	2	2	2	2	3	2	2	0	2	1	0	0	0	0	3	1	0	0	1	1	0	2	3	2	4
NM_172152	Slc24a4	0	0	0	0	0	0	0	0	0	2	0	1	0	1	1	0	0	0	0	4	0	1	0	0	0	0	0	1	2	0	0	1	0	0	1	0	1	0	0	0
NM_001083318//NM_012051	Etv3	188	131	113	79	55	335	250	188	119	98	297	262	138	93	45	279	203	167	116	69	392.5	201	129	110	90	392	273	194	132	110	439	326	222	190	150	366	308	213	94	127
NM_019446//NM_001164186	Barhl1	0	0	0	0	2	3	2	3	0	5	1	0	1.5	1	0.5	1	1	2	0	2	1	1	2.5	1	0	1	1	1	1	0	0	1	0	2	0	0	1	1	0	1.5
NM_146734	Olfr478	0	0	0	0	0	0	0	0	0	0	0	0	0	1	0	0	1	1	0	1	0	0	1	2	0	0	0	0	0	0	0	0	0	0	0	0	0	0	0	0
NM_001204201//NM_009263//NM_001204202//NM_001204233//NM_001204203	Spp1	1490.2	1980.2	1813.8	1452.4	1786.6	1697.8	1964.4	1697.4	1677.6	2005.6	1798.4	2833.2	2307.8	2007.8	1998.2	1550.8	2095.4	1866.2	1847	1685.2	1470.4	1149.2	1036.8	1087.4	1380.2	1551	1400	1394.4	1593.2	1186.2	1251.4	1185.4	1267.8	1555.8	1508.2	1258.2	1544.6	1373	763	1307.2
NM_001048148//NM_144894	Zgpat	24.5	38	24.5	24.5	12.5	20.5	14	12	15	12	18.5	11.5	11	9.5	11.5	13	17.5	10	11.5	6	20.5	10.5	8.5	6	3	14	11.5	8	10	12	20	9	17	15.5	10.5	12.5	12	12	6	3.5
NM_001104615	Vmn2r4	0	0	0	0	0	0	0	0	0	0	0	0	0	0	0	0	0	0	0	2	0	0	0	0	0	0	0	0	0	0	0	0	0	0	0	0	0	0	0	0
NM_011862//NM_001159509//NM_001159510	Pacsin2	62.6667	65.3333	69.6667	41.6667	40.3333	80.3333	91	63.6667	49	62.6667	64.6667	93.3333	73.6667	47.3333	32.6667	71.6667	65	70	47.6667	43	61.6667	29	29.6667	36.3333	20.3333	38	32.3333	27.6667	22	15.3333	36.3333	22	17.6667	33.6667	15	39.6667	34	25.6667	20	17
NM_010050	Dio2	1	0	0	1	2	2	2	0	0	2	2	4	3	0	4	3	6	2	0	3	1	0	0	1	0	2	0	0	1	1	1	0	1	1	1	0	0	1	0	0
NR_033121//NR_033121_1	Gm8348	0	0	0	0	0	0	0	0	0	0	0	0	0	0	0	0	0	0	0	0	0	0	0	0	0	0	0	0	0	0	0	0	0	0	0	0	0	0	0	0
NM_025496	Cdrt4	0	0	0	0	1	0	0	0	0	1	0	0	0	0	0	1	1	0	0	0	0	0	0	0	0	0	0	0	2	0	0	1	0	0	0	0	0	0	0	0
NM_001177480_1//NM_001177480//NM_001099308//NM_001099308_1	Gm14391	0	0	0	0	0	0	0	0	0	0	0	0	0	0	0	0	0	0	0	0	0	0	0	0	0	0	0	0	0	0	0	0	0	0	0	0	0	0	0	0
NM_147201	Nrbp1	55	74	48	39	21	76	62	62	42	40	74	81	41	36	20	78	47	61	47	33	102	48	40	41	37	87	77	73	55	45	110	88	59	78	50	100	84	77	38	48
NM_177338	Hmbox1	29	43	43	23	27	39	43	32	39	42	39	43	25	31	21	29	28	19	11	17	27	23	11	15	19	22	29	25	21	20	35	25	30	37	31	26	35	30	14	33
NM_001163582//NM_008935//NM_001163583//NM_001163584//NM_001163577//NM_001163581//NM_001163585//NM_001163578	Prom1	0	0	2	1.5	1.125	0.625	1	0.5	0	2	0.5	2	0.5	0	1	1	0	1	1	0.25	1	2.5	1	2	2	0	1	0	0.125	0	1.5	0.5	0	3	2.5	3.75	1	2.5	0.5	2.125
NM_029953	Arhgef38	0	1	0	0	0	1	0	0	0	2	0	0	0	0	0	0	1	0	0	0	0	0	2	0	1	0	0	0	0	0	0	0	0	0	0	1	2	0	0	1
NM_011829	Impdh1	73	68	77	39	46	69	83	65	54	59	67	91	52	56	45	57	64	53	43	34	36	40	31	29	38	33	31	40	36	17	58	32	40	41	26	54	37	53	36	31
NR_029591	Mir204	0	0	0	0	0	0	0	0	0	0	0	0	0	0	0	0	0	0	0	0	0	0	0	0	0	0	0	0	0	0	0	0	0	0	0	0	0	0	0	1
NM_001195674	Gm600	0	0	0	0	0	0	0	0	0	1	0	0	0	0	1	1	0	1	0	0	1	0	1	0	0	0	0	0	0	1	2	0	0	0	0	0	0	1	0	0
NM_145550//NM_001205156	Yipf1	16	23	12.5	5	15	14	9.5	12.5	11.5	18	19.5	13	16	6	8.5	23	14.5	15	19	9.5	12	8	8	5	13	15	7	9	11.5	14.5	20	12	11.5	18	16	15.5	19	15.5	10	13
NM_018804	Syt11	17	10	15	8	10	7	7	12	9	16	12	13	13	11	10	3	5	2	4	3	2	0	2	2	4	2	1	1	5	6	7	3	5	5	7	8	3	9	2	8
NM_001113368//NM_001113369//NM_007543	Ceacam2	1	0	0	2	1	0	1	2	1	0	3	1	1	2	0	0	1	0	0	3	0	0	0	0	0	1	0	0	0	1	3	1	0	0	1	1	0	1	0	0
NR_028416	D630041G03Rik	1	3	4	2	6	3	2	4	1	6	5	5	5	3	0	4	6	1	1	5	2	2	1	1	1	2	2	2	5	2	5	1	1	3	4	2	2	0	3	2
NM_146407	Olfr1079	1	0	0	0	0	0	0	0	0	0	0	0	0	0	0	0	0	0	0	0	0	0	0	0	0	0	0	0	0	0	0	0	0	0	0	0	0	0	0	0
NM_016668	Bhmt	1	0	0	1	2	1	0	0	2	4	0	0	1	0	0	0	0	1	2	2	0	0	0	0	4	0	0	0	0	1	0	0	0	1	1	1	0	0	0	2
NM_177715	Kctd12	332	317	270	218	218	1018	837	755	685	832	846	1023	838	905	649	1046	978	1038	958	728	644	493	349	293	372	349	268	292	283	172	246	189	173	203	181	230	235	187	93	154
NM_010475	Hsd17b1	0	1	0	0	0	0	0	0	0	0	1	1	0	0	0	1	0	0	2	1	0	0	2	0	1	0	0	1	0	0	0	0	0	1	0	2	0	0	0	0
NM_027977	2310001A20Rik	14	14	15	18	10	16	12	14	19	22	17	15	12	13	19	29	22	16	17	15	30	13	18	14	24	30	23	36	21	21	37	32	34	31	34	29	35	35	14	35
NM_019760	Serinc1	116	82	91	83	58	126	110	86	86	69	103	153	94	83	64	125	179	180	172	103	117	77	77	82	98	118	88	96	120	89	137	102	118	182	113	131	127	130	71	100
NM_175274	Ttyh3	103	129	82	52	50	112	73	86	79	64	104	96	80	61	36	71	63	63	46	38	75	51	49	32	31	43	35	45	45	22	75	53	40	38	40	68	50	43	28	34
NR_029736	Mir18	0	0	0	0	0	0	0	0	0	0	0	0	0	0	0	0	1	0	0	0	0	1	0	0	0	0	0	0	0	0	0	0	0	0	0	0	0	0	0	0
NM_147079	Olfr547	1	1	0	0	0	0	0	1	0	0	0	0	0	0	1	0	1	0	1	1	0	0	0	2	0	0	0	0	0	1	0	0	0	0	0	1	0	0	0	0
NM_172513	Fam126b	15	17	13	11	11	26	18	10	12	9	12	29	11	10	11	42	39	39	23	23	20	10	1	9	9	15	10	15	18	3	17	8	10	19	12	15	26	17	10	5
NM_022423	Rnf187	88	113	90	60	51	98	67	64	54	70	79	69	69	45	36	56	40	42	38	40	42	49	35	33	30	43	38	34	35	34	61	44	30	55	40	49	52	67	34	42
NM_001159883//NM_178055//NM_001159884//NM_020266//NM_001159885	Dnajb2	15.4	24.2	16.8	12	13	21.2	24.6	11.6	18.4	25.4	26	21	23	17.2	14.4	16	11	19.6	16.2	7.2	14	6.2	8.2	7.6	6.2	10.4	4.6	6.6	7.2	6.2	10.6	12.6	10	9.8	10.2	13	10.8	14	2.6	7.8
NR_028341//NM_020614	Taf1b	8.5	8	2	5	4	7	3	7	5	2	9.5	7.5	2	4	3	11	3	1.5	3	1	6	5	5	3	4	11	10.5	3	2	5	11	5	2.5	3.5	2	5	13.5	8	5	3
NM_009623	Adcy8	0	2	0	0	2	0	0	0	1	2	0	2	1	0	4	1	0	1	1	6	0	2	0	0	2	0	0	0	1	4	0	0	0	1	1	2	0	1	2	0
NM_001081151	Gan	23	31	21	14	21	18	21	17	7	9	13	11	11	11	7	9	10	11	4	11	4	4	7	2	8	5	8	5	4	7	6	5	8	5	3	5	9	6	2	7
NM_001080553//NM_010352//NM_001080552	Gsg1	0	0	0	1	1	0	0	0	0	3	0	1	1	1	1	0	0	0	0	4	0	0	1	1	0	1	0	0	0	0	0	1.66667	0	1	1	0	0	0	1	1.33333
NM_146942	Olfr351	0	0	0	0	0	0	0	0	0	1	1	0	0	0	0	0	0	0	0	1	0	0	0	1	1	0	0	0	0	0	0	0	0	0	1	0	0	0	0	0
NR_015585	4933439C10Rik	16	20	11	9	14	23	10	13	11	20	24	17	10	14	7	10	7	13	6	9	12	16	5	11	6	5	4	11	8	12	15	4	8	10	7	6	14	9	7	9
NM_001033136	Fam82a2	7	19	14	11	6	8	15	5	9	4	9	17	6	8	12	16	10	16	6	8	19	20	18	12	6	28	22	28	32	21	61	45	39	43	20	33	43	36	16	16
NR_029580	Mir194-1	0	0	0	0	0	0	0	0	0	0	0	0	0	0	0	0	1	0	0	0	0	0	1	0	0	0	0	0	0	0	0	0	0	0	0	0	0	0	0	0
NM_026716	Sycn	0	0	0	1	0	0	0	0	0	0	0	0	0	0	1	0	0	0	0	1	0	0	0	0	0	0	0	0	0	0	0	0	1	0	0	0	0	0	1	0
NR_045867	Gm6313	17	17	22	12	30	37	22	23	18	40	30	26	21	28	22	21	31	31	16	51	34	17	10	12	16	21	9	15	21	19	23	18	16	24	40	32	22	23	20	38
NM_001243584//NM_001243587//NM_027162//NM_001243586	Mif4gd	24.5	34	34.5	18	18.5	29.5	26.5	17.5	20.5	22	39.5	39	34	17	8.5	20	23	26	9.5	14	24	8	16	15	8.5	21	5.5	10.5	11.5	10.5	24	20	14.5	14	13	25.5	30	19.5	6.5	14
NM_008989	Pura	21	11	18	21	10	24	20	20	15	12	15	10	13	11	4	16	7	14	14	13	9	18	8	9	9	24	15	15	16	9	31	16	20	11	10	25	17	23	6	6
NM_146406	Olfr1076	0	0	0	0	1	0	0	0	0	0	0	0	0	0	0	0	1	0	0	0	0	0	0	0	0	0	0	0	0	0	0	1	0	0	0	0	0	0	0	0
NM_026078//NM_001039045	Pigc	20	6	8	3	3	18	10	3	4	3	10	9	5	4	5	7	8	5	9	2	4	4	1	1	3	10	3	3	3	4	5	5	4	7	4	15	8	14	2	5
NM_176073//NM_018755	Pgcp	7	13	10	8	9.5	15	7	9	6	5	7.5	14.5	9.5	7	6	5	7.5	15.5	7	6.5	4	3	7	7	8.5	4	3	2.5	7.5	9	5	5	6	8.5	6.5	7	11.5	6.5	4	6.5
NM_053107	Gpr45	0	2	1	2	1	0	0	1	0	2	0	3	1	1	0	0	1	1	1	1	0	1	1	1	0	0	1	0	0	0	0	0	0	2	2	1	1	1	0	0
NM_001159535//NM_001256001//NM_009781//NM_001255999//NM_001256000//NM_001256002//NM_001255998//NM_001159533//NM_001159534//NM_001255997	Cacna1c	1	0.4	0.4	3	3.8	4	2.4	2	0.1	4.1	0	1	1.4	6	5	1	1	1.7	3.7	6.1	1	1.7	0	4.6	2	1	2	0	3.7	1.3	2.7	1.1	2.1	2	3	0.7	1.7	2	3	2.4
NM_028813//NM_001197028	Vit	2	1	3	1	0	1	3	2	2	3.5	3	4	0	2	7	0	6	4	1	12	3	1	2	0	2	1	1	1	0	2	0	0	0	4	1	4	5	1	1	2
NM_015825	Sh3bgr	0	0	0	0	0	0	0	1	0	1	0	0	1	1	0	1	0	1	0	2	0	1	0	0	2	0	0	0	1	0	0	1	0	0	1	1	0	0	0	0
NM_146524	Olfr855	0	0	0	0	0	0	0	0	0	1	0	0	0	0	0	0	0	0	0	1	0	0	0	0	0	0	0	0	0	0	0	0	0	0	0	0	0	0	0	0
NM_183144//NM_001127363	Inpp5a	29	24	22	17	13	35	32	31	25	30.5	26	35.5	29	28	17.5	16	29	14	25.5	5.5	14	8	7	6	18	15	7	10	11	5	7	13.5	9	11.5	7	22	10	7	8	5
NM_001099329	Gm12769	0	0	0	0	0	0	0	0	0	0	0	1	0	0	0	0	0	0	0	0	0	0	0	0	0	0	0	0	0	0	0	0	0	0	0	0	0	0	0	0
NM_001123371	Pnp2	5	2	2	1	0	1	2	0	0	2	5	3	3	1	2	17	21	11	5	8	18	14	9	11	1	13	17	16	12	7	22	10	6	17	12	16	24	14	9	6
NM_172451//NM_001161768//NM_001161767	Galnt6	172.667	216.667	194.333	135.667	173.333	175.333	139	142	116	151.667	134	132.333	132.667	100	95.6667	76	50.6667	62	48	47	46	36	30	30	36	32.6667	27	24	28	23	39	28	30	36.3333	24.6667	48	43	35	23	30
NM_010850	Mycs	0	0	0	0	1	0	0	1	0	1	0	0	0	0	0	0	0	0	0	3	0	0	0	0	1	1	0	0	1	1	0	0	0	2	1	0	0	1	0	4
NM_023605//NM_001081490	Fbxo9	23	14.5	11.5	8.5	10	22.5	14	11.5	7.5	5.5	14	16.5	7	6.5	6.5	13.5	14	7	10.5	6.5	8.5	1	3	3	4	9.5	8.5	6	6	5.5	9	9.5	4.5	6	3.5	11	14.5	7	5.5	4
NM_027901	Gtf3c2	45	48	43	34	27	50	48	52	29	20	42	36	41	26	20	35	27	32	31	19	48	27	24	16	9	36	20	18	23	22	32	35	22	29	24	31	42	25	14	7
NM_013793	Klra15	0	1	0	0	0	0	1	0	0	0	0	0	0	0	0	0	0	0	0	0	0	0	0	0	0	0	0	0	0	0	0	0	0	0	0	0	0	0	0	0
NM_010739	Muc13	2	2	3	1	3	5	2	1	0	3	2	1	0	0	1	5	3	2	2	2	2	0	0	1	0	1	2	0	4	0	4	1	2	0	2	2	1	0	1	0
NM_001177713//NM_175475	Cyp26b1	0	6	0	2	7	1	6	2	0	4.5	3	2	1	0	1	1	2	3	1	1	1	1	2	2	5	0	3	1	0	2	1	0	0	2	1	6	1	0	0	0
NM_144807//NM_001146690//NR_027477	Chpt1	6	4	7.66667	4	4	10.6667	5	4	2	4	6	7	6.33333	8.33333	6	8.66667	10.6667	12.6667	12.3333	7.66667	17	12	11	11	16	22	22.3333	23	29	14.3333	38.6667	43.6667	33	65.3333	45.6667	49.6667	46.6667	59.3333	28	40.3333
NM_026432	Tmem66	93	95	96	73	76	94	79	66	71	63	87	83	64	43	42	54	64	58	55	41	55	32	34	26	28	27	32	38	47	20	45	49	55	57	50	63	57	62	36	62
NM_001190448//NM_016672	Ddc	0	0	0	2	1	0	0	1	0	1	0	0	0	0	0	0	0	0	0	2	0	0	0	1	0	0	0	0	0	0	0	2	0	0	0	0	1	1	1	0.5
NM_007792	Csrp2	4	5	2	3	6	7	5	7	3	5	1	7	4	2	6	10	6	3	3	4	4	3	2	1	5	5	7	4	4	7	7	7	4	5	6	9	2	2	4	3
NM_001252545//NM_001252543//NR_045534//NM_019787//NM_001252544	Sec23b	33	34.6	43.6	24.8	16	36.6	39.2	39.6	38.6	20.6	31.2	39.2	30.4	35	15.4	45.8	39.4	52.4	44	29.4	58.4	44.4	40.4	26.8	25.6	47.6	43.8	48.8	48.4	43	70.8	52.6	54.6	53.6	45.6	64.4	63.8	59.4	40	42.4
NM_147043	Olfr669	0	0	0	0	0	0	0	0	0	0	0	0	0	0	0	0	0	1	0	0	0	0	0	1	0	1	0	0	0	0	0	0	1	0	0	0	0	1	0	0
NM_133255//NM_001167991	Hook2	19	27	17	22	19	29	22	11	9	19	22	18	13	14	4	17	24	20	10	11	18	16	10	9	4	31	17	23	21	16	41	28	22	29	19.5	34	40	35	20	22
NM_177603	Frat2	8	4	6	5	2	4	3	1	5	2	1	1	2	5	5	3	0	2	1	4	4	2	1	2	0	1	2	2	1	1	0	2	2	2	0	2	1	1	0	3
NM_001025430//NM_001199205//NM_001025428//NM_001025429//NM_001199204//NM_027569//NM_001199203	Spag9	176.571	210.714	166.143	153	134.286	239.571	207.857	180.286	155	159.143	216.286	273.571	226.143	188.857	134.429	247.571	271.286	220.714	209.571	133.571	165.714	100.857	90.4286	91.4286	92.7143	146.429	118.286	104.143	113.857	70.5714	138.143	74.1429	94.1429	95.7143	76	103.571	97.2857	96.4286	46.4286	68.8571
NR_033612	Gm13238	2	4	7	3	7	1	9	4	7	6	2	2	5	5	4	4	3	2	1	3	0	5	1	0	3	4	0	1	2	3	1	0	2	2	2	2	0	0	0	1
NR_033340	B930059L03Rik	3	0	1	1	1	1	1	0	1	0	0	0	3	0	0	0	0	0	0	0	0	0	0	2	0	0	1	0	0	0	1	0	0	0	0	0	1	0	0	0
NM_028390	Anln	4	4	1	3	4	2	2	7	2	4	8	4	3	1	2	3	0	0	2	5	3	0	0	1	1	0	2	1	1	1	2	0	0	0	1	2	3	1	2	0
NM_001205053//NM_030887//NM_001205052	Jdp2	6	13.3333	6	6	3.33333	19.6667	14.6667	11.3333	7.66667	5.66667	49.3333	52.6667	35.3333	38.6667	24.6667	255.333	204.333	219.667	117.333	47.6667	111	76.6667	55	30.3333	27.3333	35	23.3333	26	10	9	11.3333	12.6667	10	11.6667	6	6.33333	12.3333	9	3	2.33333
NM_001113373//NM_001081370	Shank2	4	1	2	3	2	0	4	1	0	6	0	0	0	1	2	0	2.5	1	0	2.5	1	2	2	1	0	2.5	1	0	0	3	0	1	1	3	6	0	0	0	1	3
NM_001166672	Gm14548	2	4	4	1	3	4	3	4	4	1	4	6	5	1	6	4	4	3	3	2	2	1	4	1	1	0	1	2	2	0	1	4	0	1	1	2	1	1	3	0
NM_010935	Npy6r	0	0	0	0	0	0	0	0	0	0	0	0	0	0	2	0	0	0	1	0	0	0	0	0	0	0	0	0	0	0	0	0	0	0	0	0	1	0	0	0
NR_035496	Mir1946b	0	0	0	0	0	0	0	0	0	0	0	0	0	0	0	0	0	0	0	0	0	0	0	0	0	0	0	0	0	0	0	0	0	0	0	0	0	0	0	0
NM_016979	Prkx	26	53	40	28	36	32	45	39	26	36	61	68	50	60	33	63	68	77	54	45	66	49	40	40	57	63	58	61	76	52	77	62	73	75	72	94	79	100	44	53
NM_133201	Mfn2	54	66	45	32	26	45	43	45	36	41	41	43	27	32	22	29	28	40	25	22	34	27	21	29	21	29	28	36	29	17	29	24	28	30	17	35	24	33	14	22
NM_053190	S1pr5	4	1	1	0	1	1	0	0	0	1	0	1	0	0	1	1	1	1	2	1	2	1	0	0	1	1	2	0	0	3	0	1	1	0	1	1	2	2	0	1
NM_001104578	Vmn2r113	1	4	1	1	2	1	1	1	2	6	0	5	1	2	4	0	1	1	2	5	0	0	0	0	0	0	0	0	0	2	0	1	1	0	1	0	1	1	1	1
NM_031189	Myog	0	0	0	0	0	0	1	0	0	1	0	0	0	0	1	0	0	0	0	2	1	0	0	0	0	0	0	0	0	0	0	0	0	0	2	0	0	1	0	0
NM_008243	Mst1	1	3	3	0	4	1	0	1	2	2	2	1	1	3	2	1	1	1	0	1	2	3	0	1	1	2	3	2	3	1	2	2	0	2	2	1	2	0	1	1
NM_028945//NM_001114879	D14Abb1e	54	37.5	50.5	20.5	27	43	35.5	35	25	22	39	34	28.5	17	7	37	36.5	23.5	13	29	27	28.5	11	5	16.5	29	19.5	31	14.5	23	39.5	36	35	35	22.5	36	41	32	7	16.5
NM_134080	Flnb	54	50	27	28	31	52	39	34	27	32	42	55	38	41	27	177	147	147	141	129	342	248	192	174	252	385	359	356	313	245	484	380	346	346	281	411	363	337	170	245
NM_022031	Hapln2	0	0	0	1	1	1	1	0	1	1	1	0	0	1	2	1	2	0	0	2	0	0	0	0	1	0	1	0	0	0	0	1	0	0	2	1	0	0	0	2
NM_175470	Gpr61	0	0	0	0	4	2	3	1	0	0	1	0	1	1	0	0	0	0	0	2	0	0	0	0	1	1	0	0	1	1	0	0	0	0	0	0	0	1	0	1
NM_007410	Adh5	43	33	41	32	22	41	38	28	25	21	52	40	25	17	19	35	44	22	34	19	32	21	17	13	16	37	21	20	18	16	25	17	21	30	23	34	28	29	20	15
NR_038004	4931429P17Rik	0	0	0	1	2	0	0	0	0	2	0	0	0	0	0	0	0	0	0	2	0	0	0	0	0	0	0	0	0	0	0	0	0	0	0	0	0	0	1	0
NM_008153	Cmklr1	88	90	54	38	34	96	80	47	45	58	78	84	63	65	36	91	71	59	59	35	87	69	50	28	45	73	81	67	51	42	109	70	74	75	75	93	79	76	51	63
NM_025882	Pole4	6	5	15	5	3	21	9	7	8	10	7	16	6	5	4	16	9	5	17	8	9	8	6	6	5	9	6	6	7	1	11	7	11	12	8	12	6	8	4	2
NM_008301//NM_001002012	Hspa2	8	4	6	2	4	6	13	17	10	9	10	6	5	3	6	7	11	7	6	6	7	5	1	4.5	1	5	2	6	5	6.5	7	5.5	6	5	3	7.5	3	6.5	4	7.5
NM_026140	Ears2	6	4	2	3	2	5	7	3	5	2	12	5	8	1	1	7	3	3	2	1	3	1	3	0	1	2	3	1	0	0	1	0	0	0	0	0	0	1	1	1
NM_175480	Zfp612	1	1	1	2	1	2	1	1	1	1	2	1	0	1	0	2	4	1	2	3	0	0	1	0	1	2	0	1	1	0	0	0	0	0	1	2	0	1	0	4
NM_021541	Cryba2	0	1	0	0	0	0	0	0	0	1	0	0	0	0	0	0	0	0	0	2	0	1	0	0	0	0	0	0	0	0	0	0	1	0	0	0	0	1	0	1
NR_029770	Mir341	0	0	0	0	0	0	0	0	0	0	0	0	0	0	0	0	0	0	0	0	0	0	0	0	0	0	1	0	0	0	0	1	0	0	0	0	0	0	0	0
NM_001160136_1//NM_001160136	LOC100042428	0	0	0	0	0	0	0	0	0	0	0	0	0	0	0	0	0	0	0	0	0	0	0	0	0	0	0	0	0	0	0	0	0	0	0	0	0	0	0	0
NR_027974	3110070M22Rik	4	8	2	2	4	6	8	10	5	11	5	8	8	5	6	6	13	6	5	8	6	7	1	5	5	14	5	5	4	4	24	16	5	20	10	8	13	14	5	10
NM_146194//NM_001252523//NM_001252520//NM_001252524//NM_001252521//NM_001252522	Picalm	389.667	492.333	375.167	287.667	295.333	635.667	495.667	450.333	443.833	473.667	509	761.333	525.667	436.5	312	437.333	402.667	399.5	326.167	193.5	264.5	154.167	120	103.667	120.667	215.833	130.5	127.667	140.833	70.5	203.167	117.667	116.667	133.167	80.5	170	156.5	133.667	50.5	73.5
NM_001243011_3//NM_001243011_2//NM_001243011//NM_001243011_1	Gm3701	0	0	0	0	0	0	0	0	0	0	0	0	0	0	0	0	0	0	0	0	0	0	0	0	0	0	0	0	0	0	0	0	0	0	0	0	0	0	0	0
NM_025516	Ergic3	54	61	58	47	58	67	63	45	61	63	61	78	56	43	35	58	54	50	57	47	41	33	38	32	37	52	40	44	48	40	48	41	46	43	34	39	38	65	36	40
NM_001252555//NM_001252556//NM_010363	Gstz1	6	7.66667	6.33333	8	3.66667	6.33333	9.66667	7	1.33333	10.3333	8.66667	7	5.33333	5.33333	5.33333	5.66667	2.33333	5.66667	1	10.3333	6.33333	3	3.66667	7	4.66667	1.33333	4.66667	1.66667	2	1.33333	6	4	5.66667	8	4.66667	9.33333	7	5	1.66667	6.66667
NM_021881//NM_001159516//NM_001159517	Qk	74.6667	105	87.3333	61	69.3333	106.667	87.3333	96.3333	81.6667	123.667	97.3333	141	117.667	112	106	139	168	155	140.667	137.667	132	74	71	58	88.6667	108.667	80	113	98.6667	61.6667	115.333	105	89	96.3333	56.6667	112.667	97.6667	95.6667	35	52.6667
NM_010492//NM_001252266	Ica1	11	17	17.5	11	17	16	15.5	14.5	15.5	13	16.5	18	10.5	14	9	6	9	5	4	4	8	4	1	1	5	6	2	2	3	1	0.5	2	3.5	1	4	1	4.5	3.5	3	2.5
NM_146917	Olfr1179	0	0	0	0	1	0	0	0	1	1	0	0	0	0	1	0	0	0	0	0	0	0	0	0	0	0	0	0	0	0	0	0	0	0	0	0	0	0	0	0
NM_146910	Olfr1378	0	0	0	0	0	0	0	0	0	1	0	0	0	1	0	0	0	0	0	0	0	0	0	1	0	0	0	0	0	0	0	0	1	0	0	0	0	0	0	0
NM_001168334_1//NM_001168334	Gm2799	0	0	0	0.5	0	0	0	0	0	0	0	0	0	0	0	0	0	0	0	0	0	0	0	0	0	0	0	0	0	0	0	0	0	0	0	0	0	0	0	0
NM_001170955	Gm15299	0	0	0	0	1	0	0	0	0	0	0	0	0	0	0	0	0	0	0	0	0	0	0	0	0	0	0	0	0	0	0	0	0	0	0	0	0	0	0	0
NM_023322	Zkscan14	19	6	4	6	0	2	3	0	0	2	0	2	1	0	1	2	1	0	1	0	2	0	2	1	1	6	0	1	2	2	4	1	3	0	0	4	2	4	0	0
NM_026147	Rps20	249	319	305	252	229	245	280	249	290	292	255	347	292	284	224	237	244	252	245	265	246	216	142	170	238	226	222	225	242	160	204	210	194	189	164	160	224	204	139	191
NR_045812//NR_045814	1500012K07Rik	7	4	2.5	7	7	8.5	3	0	4	12.5	11.5	6	2	8.5	9.5	4.5	7	4.5	6.5	9	1	2.5	1	0	4	2	1	3	0	2.5	6.5	1	2	5	10	3	9.5	5	1	10
NM_146171	Ncapd2	12	15	23	13	12	19	15	15	10	9	15	11	6	16	6	9	11	11	5	7	8	3	3	2	3	3	1	1	1	2	6	5	4	3	5	4	4	8	8	2
NM_001162979	Ccdc81	0	0	2	0	3	0	1	0	0	0	0	0	0	0	0	0	3	0	0	2	0	0	0	0	0	0	0	0	0	0	0	0	0	1	0	0	0	0	1	0
NR_033784	1700041C23Rik	0	0	0	0	0	0	0	0	0	1	0	0	0	0	0	0	0	0	0	0	0	0	0	0	0	0	0	0	0	0	0	0	0	0	0	0	0	0	0	0
NR_027351//NM_153597	Trpt1	6	2	2	0	2	4	2	5.5	0	2	3	3	1	1	5	0.5	3	1	1	1	2	1.5	0	1	2	2	1	2	1	1	0	1	3.5	5	0	3	4	2.5	1	1
NM_001042659//NM_022721	Fzd5	22.5	14	5	12	16	31.5	25	23	23	20	31.5	22.5	20	15.5	13	46.5	35.5	26	22	22.5	57	26	17.5	17	15	53	26	23	20	10	31	32	23	26	12.5	33	25	26	14.5	12
NM_001122736//NM_010514//NM_001122737	Igf2	0	0	0	1	2	0	1	1	0	5	1	0	1	0	2	1	0	1	1	4.66667	2	0	1	1	0.333333	3	2	0	0	2	3	0.333333	1	1	2.66667	0	0	1	1	2
NM_198091//NM_016808//NM_198092	Usp2	2.33333	4.33333	2.66667	1.33333	2.33333	2	5.66667	1.66667	1.33333	7	2	2	0	1.66667	1.66667	2	2	3	1	5	1.66667	0	1	0	0	0.333333	1.66667	3	1.66667	0.333333	1.33333	0	0	2	3.66667	1	0	0.333333	0	0.333333
NM_001040087//NM_001040088//NM_031394//NM_001040085//NM_001040086	Sytl2	2.2	0.2	1	0.4	3.6	1	0.8	0.6	0	1	0	0	0.8	1.4	0	0.4	1	0	1	1.2	0	0	0	0	0	0	0	0.4	0.4	0.2	0	0	0.2	1.6	0	0	0	0.4	0	0.2
NM_019488	Slc2a8	19	17	19	9	14	17	16	14	10	16	7	9	16	16	9	6	6	5	8	11	5	4	3	1	2	2	2	3	2	0	5	3	3	2	2	5	4	3	4	2
NM_138951	Ttc36	0	0	0	0	0	1	0	1	0	3	0	1	0	1	0	2	0	1	0	1	1	0	2	0	1	0	0	0	1	0	0	0	0	0	0	1	0	0	1	0
NM_029116	Kbtbd11	13	12	20	6	14	14	6	6	6	20	10	14	14	9	10	9	12	8	6	21	12	2	3	3	5	12	3	8	6	10	8	8	5	7	10	6	7	6	6	8
NM_001085526	Krtap1-3	0	0	0	0	0	0	0	0	0	0	0	0	0	0	1	0	0	0	0	0	0	0	0	2	0	0	0	0	1	0	0	0	0	0	0	0	0	0	0	0
NM_001110316	Zscan4f	0	0	0	0	0	0	0	0	0	0	0	0	0	0	0	0	0	0	0	0	0	0	0	0	0	0	0	0	0	0	1	0	0	1	0	0	0	0	0	1
NM_026519	Tmem85	15	25	7	14	16	21	15	16	13	24	23	22	23	28	15	10	12	27	12	12	11	14	9	8	19	14	18	15	22	12	24	13	12	12	14	15	21	6	9	13
NR_045857	4933430M04Rik	0	0	0	0	0	0	0	0	0	0	0	0	0	0	0	0	0	0	0	0	0	0	0	1	0	0	0	0	0	0	0	0	0	0	1	0	0	0	0	0
NM_025893//NM_001035510//NM_001035509	Zcchc18	0	0	0	2	0	0	1	1	0	1.66667	1	0	0	2	0	0	1	2	0	0	0	0	0	1	0	0	0	0	1	0	0	0	0	0.333333	0.666667	0	0	2	0	0.333333
NM_001109684//NM_144531//NM_001109685	Kazn	3.33333	3.33333	1.33333	0	3	6	5	2.66667	2	3.66667	5	3.33333	0.666667	2	3.66667	0.333333	3	0.333333	1.66667	3.66667	4	0	1.66667	0.333333	0	0	2.33333	0.666667	0	1.33333	2.66667	0.666667	1.66667	2	2.33333	1	2	2.33333	2.66667	0.333333
NM_177570	Slfnl1	0	0	0	2	1	0	0	1	1	1	0	0	1	2	0	0	0	1	0	1	0	0	1	0	1	0	0	0	1	0	0	0	0	0	1	0	0	0	1	1
NM_001083320//NM_010367//NM_001083321//NM_001029850	Magi1	0.75	1	0	0	3	1	0	0.75	1	2	1.75	0.75	0	0	0	0	2.75	0	0	3.25	0	0	0	1.25	0	0	0.75	0	0.5	2	0	0	0.25	0	0	0.75	3	0.75	0	2.25
NM_001198560//NM_001198561//NM_010394	H2-Q7	35.6667	57	42	19.3333	36.6667	72	71	73.6667	42	56.3333	70.3333	79.6667	63.6667	52.3333	54.6667	50.3333	71	71.6667	59.3333	65.3333	65.3333	50	37	31.3333	41	52.6667	60.3333	58.3333	70.6667	47	91.3333	82.6667	89.6667	80.6667	47.3333	116.667	98	96.3333	64	69.6667
NM_001081280	Nlrc3	3	4	3	1	5	4	3	5	6	5	1	2	4	5	4	1	2	2	3	3	1	2	2	1	6	2	0	1	1	3	3	1	1	5	7	3	1	0	1	2
NM_182990//NM_001136081	Ssrp1	51.5	82	74.5	30	50.5	58	65	63	62	57	56.5	75.5	60.5	41	40	69	52.5	51	50	42.5	61	41.5	26.5	38	29	58	54.5	52	24	27	63.5	47.5	47	57.5	34.5	50	64.5	56	27.5	35
NM_010517	Igfbp4	28	48	38	25	31	31	24	33	26	28	25	43	26	23	16	42	24	34	27	31	33	34	21	25	38	38	42	46	34	27	65	58	57	60	32	92	70	68	47	42
NM_001130174//NM_001130179//NM_011619//NM_001130181//NM_001130175//NM_001130180//NM_001130176//NM_001136083//NM_001130178//NM_001130177	Tnnt2	0	1	0	0	0	0	1	0	1	1	2	1	0	0	0	0	0.2	0	0	0	0	0	1	0	0	1	0	0	1	0	0.4	0	0	0	1	0	0	0	0	2
NR_046170//NR_046169//NR_046167//NR_046168	6530439I21	0.5	0	0	0	0	0.5	0	0	0	0	0	0	0	0	0.5	0	0	0	0	1	0	0	0	0	0	0	0	0	0	0	0	0	0	0	0	1.5	0.5	0	0	0
NM_020594	Zc3h8	3	2	1	1	0	1	0	0	1	1	3	0	0	0	0	1	0	0	1	0	0	0	0	1	0	2	0	0	0	0	0	0	0	1	1	2	1	0	1	0
NM_007417	Adra2a	4	5	4	1	3	5	5	2	2	4	0	3	0	5	0	1	1	3	1	7	6	0	0	3	2	1	3	2	1	1	3	5	1	2	3	2	6	1	2	5
NM_008586	Mep1b	0	0	1	0	0	0	1	0	0	1	0	0	0	1	0	0	0	0	1	1	0	0	0	0	1	0	0	0	0	1	0	0	0	0	1	0	1	0	0	0
NM_001024702	C1ql4	1	0	1	1	0	0	0	0	0	0	0	0	0	0	0	0	0	0	0	1	0	0	0	0	0	0	0	0	1	2	0	0	0	0	0	0	0	0	0	0
NM_001005488	Olfr467	1	0	0	0	0	0	0	0	0	1	1	0	0	1	0	1	0	2	0	1	0	0	0	0	0	0	0	0	0	0	0	0	0	1	0	0	1	0	0	0
NM_013476	Ar	2	0	3	1	2	2	2	1	0	6	0	3	1	1	4	0	3	0	0	2	2	2	0	0	0	0	0	0	1	3	2	0	2	1	2	3	6	1	1	1
NM_025424	Nenf	9	5	13	16	12	12	7	11	9	4	13	9	8	7	10	6	3	6	14	3	9	7	11	12	14	8	10	5	4	5	6	9	6	9	6	3	9	7	7	6
NM_001195726	Fam181a	0	0	0	2	1	1	0	1	0	3	0	0	0	0	1	0	0	0	1	0	0	0	0	0	0	0	0	0	0	0	0	0	0	1	4	0	0	0	0	0
NM_001142410	Gm14124	0	0	0	1	0	0	0	1	0	0	0	0	0	0	0	0	0	1	0	0	1	0	0	1	0	0	0	0	0	0	0	0	0	0	0	0	0	0	0	0
NM_011406//NM_001112798	Slc8a1	109	135	125	109	92	119	133	139	123	156	127	170	122	122	73	83	105	82	87	93	93	81	48	47	64	104	89	113	85	66	218	153	160	190	148	254	263	270	109	166
NM_001039522	Leo1	9	16	5	4	3	14	18	7	9	9	10	15	4	7	7	18	21	16	4	8	18	14	9	6	3	15	20	12	9	4	22	12	14	10	4	16	15	14	3	4
NM_026752	Zfyve21	5	9	10	1	6	5	6	5	4	1	5	8	4	1	0	5	2	5	3	0	5	0	3	1	2	5	0	6	2	1	4	3	2	3	2	2	6	3	0	3
NR_030496	Mir501	0	0	0	0	0	0	0	0	0	0	0	0	0	0	0	0	0	0	0	0	0	0	0	0	0	0	0	0	0	0	0	0	0	0	0	1	0	0	0	0
NM_011945	Map3k1	398	413	326	196	145	514	377	330	147	95	410	335	170	129	58	216	150	157	125	79	196	90	64	43	44	140	83	81	54	26	161	91	98	91	39	185	150	122	50	44
NR_040346//NR_040344//NR_040345	1810019D21Rik	1	0	0	0	0	0	0.666667	0	0	0.666667	1	1	1	0	0	0	0.666667	2	0	3.66667	1	0	0	0	0.666667	0	0	0	0	0	0	0	1	0	0	0	1	0.666667	1	1
NM_133208	Zfp287	14	7	4	7	7	13	7	7	1	12	6	4	1	5	4	4	9	3	0	10	5	2	2	3	4	4	2	4	7	1	9	9	6	8	3	14	15	4	5	8
NM_181753	Opn5	0	0	0	0	0	0	0	0	0	0	0	0	0	0	0	0	2	1	0	0	0	0	0	1	0	0	0	0	0	1	0	0	0	0	0	0	0	1	0	0
NM_019705//NM_001083921	Rbck1	70.5	72.5	75	61	43	56.5	57	53.5	43.5	39.5	67	65	58	57	24	46	48.5	62	39	26	73.5	49.5	37	31	30.5	63.5	54.5	45.5	49.5	29.5	56.5	61.5	47.5	39.5	34.5	55.5	63	63.5	33	39
NM_001081308//NM_001199685//NM_183306	Taok3	106	163.333	121	77.6667	63.6667	177	144.667	134.333	112	130.333	179.667	211.333	155.667	117.667	66.6667	73.3333	58	61.6667	36.6667	23	92.6667	66.3333	60.6667	53	51.6667	156.667	120.667	129.333	124	81.6667	260.667	173	150	148.333	86.3333	178.667	194	145.333	77.3333	75.6667
NM_001205386//NM_023735//NM_001205385	Actr3	237	255.333	247	148.667	113.333	331.333	283.667	294.333	248.667	227.333	335.667	495	343.667	257.333	192.333	545.667	653	590	541	306.333	515	382	310	306	244	509.333	393	443	474.333	249	594.333	512	491.667	508.333	315.667	546.333	562	490	250.333	246.333
NM_001111059//NM_133654	Cd34	6	6	5	4.5	9	8	5	4	4	6	13	7	8	2	7	8.5	6	5	5.5	6	10	3.5	3	4	5	9	4	3.5	4	2	17	2	1	2	2	7.5	5	2	2	2
NM_172530	She	2	6	0	1	4	2	3	1	3	4	2	0	1	0	1	2	0	2	1	6	0	0	0	1	1	1	0	0	3	0	1	0	1	1	2	1	0	2	1	3
NM_001167799//NM_019829	Stx5a	37.5	44.5	38	27.5	22	50.5	37	51.5	32.5	18.5	38.5	48	25	26.5	10.5	37.5	24.5	23.5	17	12.5	27	22.5	16.5	16	14.5	29	17	13.5	7.5	13	26.5	19	19	19	11.5	20.5	26.5	19	14.5	8
NM_053138	Pcdhb13	1	2	0	0	4	3	2	1	1	4	1	2	0	1	1	4	0	1	1	6	2	2	1	0	4	2	2	0	0	1	1	0	2	2	1	2	1	2	1	3
NR_002866	Dio3os	0	0	0	0	0	0	0	0	0	0	0	0	0	0	0	0	1	0	0	0	1	0	0	0	0	0	0	0	0	0	0	0	0	0	0	0	0	0	0	1
NM_008730	Nptx1	5	2	0	1	4	2	2	0	0	4	2	1	0	3	2	0	0	0	0	4	0	2	2	0	3	1	0	1	1	3	0	3	0	5	3	1	0	1	1	2
NM_015782//NM_001046637	Snrpa	33	32	23	29	21	23.5	26	32	28	39	23	34	29	35.5	26.5	24.5	29	25	17.5	26	23.5	15.5	18.5	10.5	15	11	6	20	13.5	17	12	11	8.5	7.5	13	11.5	7.5	10.5	6.5	10.5
NM_177074	Slc38a11	0	0	1	0	0	0	0	0	0	0	0	0	1	0	0	0	0	0	1	0	0	0	0	0	0	0	0	0	1	2	0	0	0	0	0	1	0	1	1	0
NM_198031	Tubgcp3	16	30	26	19	15	30	15	30	11	7	36	34	19	11	5	13	14	23	12	15	17	12	5	14	11	20	8	19	19	7	27	18	18	6	10	17	16	19	4	9
NM_145407//NM_001168373//NM_001168372//NM_027804//NM_001168371	Usp19	154.4	167.4	126	89	82.6	148	134	109.2	83	65	157	153.6	95.4	61.2	33.4	116.6	86.6	88.6	68.2	51.2	112.2	74.8	62.2	55.8	41.2	99.8	88.2	70.4	52	36.6	109.6	73.4	78	65.6	45.4	93.6	97.8	73.8	45.2	39
NR_035489	Mir1963	0	0	0	0	0	0	0	0	0	0	0	0	0	0	0	0	0	0	0	0	0	0	0	0	0	0	0	0	0	0	0	0	0	0	0	0	0	0	0	0
NM_010404//NM_177981	Hap1	3	2	0	1	6	2	0	0.5	0	2	0	0	0	2	3	1	2.5	2	2	6.5	5.5	3.5	6.5	1	4	9.5	15	9.5	9	9.5	17	21	18.5	12.5	6	19	15	11	7	13.5
NM_178244	Teddm1	0	0	1	0	2	0	0	0	3	2	0	0	0	0	1	0	2	0	1	0	1	0	0	0	0	0	0	0	0	1	0	0	0	0	1	1	0	0	0	1
NR_045157	Gm7008	0	1	1	0	0	0	0	0	0	1	0	0	0	0	1	0	0	1	0	1	0	1	0	0	0	0	0	0	1	0	0	0	0	0	0	0	0	0	0	2
NM_001163627	Fam151b	2	0	1	2	2	4	2	3	3	2	1	3	0	2	0	1	2	4	0	1	1	0	0	2	1	1	0	0	2	0	2	1	0	1	2	2	2	0	0	0
NM_001037754//NM_130862//NM_001037755	Baiap2	61.3333	95.6667	63.3333	35	41.6667	71.3333	81	60.3333	39.3333	43.6667	65.3333	69	43.6667	36.6667	19.3333	25.6667	19	18.6667	14	8	24.6667	17	15.3333	8	15.6667	30.3333	31.6667	26.3333	21.6667	15.6667	76.3333	43.3333	46.6667	46.3333	28.6667	71.6667	68.3333	56	23.6667	47.6667
NR_040634	2310005A03Rik	1	2	2	2	6	4	0	3	2	2	0	3	0	0	4	2	1	0	1	7	4	1	0	2	2	6	3	0	0	1	1	3	1	2	3	2	3	2	4	1
NM_001134460//NM_001081146//NM_001134459//NM_001134461	Prickle2	6.25	6.75	3.25	0.25	2	5	1.25	7	1	9.25	4.25	6.5	3	1.25	1	3.25	7	2	2	1.5	1.25	0	1.25	0	1	1	1.25	2	1.25	1	1	1.75	0	5	1	2.25	3	1	0	2.75
NM_145700	Ccrl1	6	4	2	0	3	1	1	4	2	3	4	0	0	1	1	1	1	0	1	2	1	2	1	2	3	4	0	1	2	1	1	3	1	2	0	5	3	0	2	5
NR_045279	LOC432958	0	0	0	0	0	0	0	0	0	0	0	0	0	0	0	0	0	0	0	0	1	0	0	0	0	0	0	0	0	0	0	0	0	1	0	0	0	0	0	0
NM_146708	Olfr402	0	1	0	0	0	0	0	0	0	0	0	1	0	0	0	0	0	0	0	0	0	0	0	0	0	0	0	0	0	0	0	0	0	0	0	0	0	0	0	1
NM_011217//NM_001161840//NM_001161839//NM_001161838//NM_001161837	Ptprr	0	0	1	0	1	1	0.2	0	0	1	0	0	0	0	0	0	2.4	1.2	0	0	0	0	0	0	0	0	0	0	0.4	0.4	0	0	0	1	0	0	0	0	0	1.4
NM_033072	Mbd6	60	120	42	58	39	77	42	46	35	39	66	43	45	32	25	38	43	23	28	22	55	39	16	20	40	45	41	34	32	18	53	36	37	38	32	44	37	33	16	18
NM_025456	Eapp	18	14	12	7	4	9	16	11	5	4	11	15	9	5	4	7	11	12	5	4	8	7	6	4	4	12	9	10	12	7	18	10	15	12	7	12	15	14	9	6
NM_011673	Ugcg	40	37	41	23	29	53	45	34	44	32	45	51	42	26	9	55	46	55	53	31	56	16	23	10	18	24	24	22	22	12	34	25	14	23	13	25	16	16	8	9
NM_020583//NM_001113527	Isg20	7	5.5	1.5	2	8.5	5	3	3	5	4.5	1.5	2.5	5	3.5	4.5	24	23	31.5	25	20	55.5	36.5	38.5	39.5	44.5	102	62.5	78.5	81	63	148	131.5	142.5	167	110.5	164	183.5	166	97.5	147
NM_015773	Spag6	0	0	0	0	1	0	0	0	1	2	0	0	0	0	1	0	0	0	0	2	0	0	2	1	0	0	1	0	0	0	0	0	0	0	0	0	1	1	0	0
NM_001008706	Calm5	0	0	0	0	0	0	0	0	0	0	0	0	0	0	0	0	1	0	0	0	0	0	0	0	0	0	0	1	0	0	0	0	0	0	1	0	0	1	0	1
NM_147218//NM_001166557//NM_001166556	Abca6	1.33333	0.333333	1.33333	0.666667	0.333333	2	2.66667	0.666667	1	2.33333	0.666667	2.33333	2.66667	0.333333	1.33333	1	2	1	0	4.33333	0.333333	0	1.66667	1.33333	0.666667	0	0	0.333333	0	0	0.666667	0	0	0.666667	1.66667	0	0.333333	0	0.333333	0.333333
NM_001173505//NM_009379	Thpo	1	0.5	0	0.5	0	0	0	0	0	3.5	0	0	0	0	0	0	0	0	1	3	0	0	0	0	0.5	0	0	0	0	1	0	0	0	0	0	0	0	1	1	1
NR_046161//NM_016984//NM_001253683//NM_001253682	Trpc4	1.25	0	0	0	1	0	0.5	0	0.75	0.25	0	0.75	0.75	0	1.25	0	0.25	0	0.75	0.25	0	0	0	1	0.75	0	0	0	1	0	0	0	1	0.75	2	0	0.75	0.25	0.25	0.75
NM_146863	Olfr770	0	0	0	0	0	0	0	1	0	0	1	0	0	0	0	1	0	0	0	0	0	0	0	0	0	0	0	0	0	0	0	0	0	0	0	0	0	0	0	0
NM_001164724//NM_133775	Il33	1	0	1	0	0	2	1	0	1	3	1	1	0	0	0	2	5	4.5	1	1.5	1	1	4	0	4	1	1	2.5	3	2	1	1	3	1.5	2	1	0	0	1	1
NM_031391//NM_175335	Gtf2a1	69.5	38.5	51.5	36.5	26	78.5	55.5	49.5	35.5	35.5	66	64	47.5	41	21.5	57	45	63	41	46.5	63	45.5	39	30	25	75.5	57.5	50.5	70	24.5	98.5	102	84.5	70	42	89	127	94	37.5	47
NM_001242951_4//NM_001242951_2//NM_001242951_3//NM_001242951//NM_001242951_6//NM_001242951_5//NM_001242951_1	Gm14479	0	0	0	0	0	0	0	0	0	0	0	0	0	0	0	0	0	0	0	0	0	0	0	0	0	0	0	0	0	0	0	0	0	0	0	0	0	0	0	0
NR_003961//NM_080443	Asb7	19	26	12	4	7	16.5	11	5	9	6	3	7	3	1.5	5	7	4	3.5	3	7.5	12	8	6	6	4	10	6	9.5	11	4	10.5	12	5	11	8	15	13	6	2	8
NM_001164173//NM_053193	Cpsf1	62	81	57	42	39	61	56	58	39	49	60	69	48	44.5	32	60	44	62	48.5	37.5	55	45	33	26	28	57	30	40.5	29	18	32	35	23	25	21	31	33	21	15	28
NM_001160143_3//NM_001160143_2//NM_001160143_5//NM_001160143_1//NM_001160143_6//NM_001160143_4//NM_001160143_7//NM_001160143	LOC100040031	0	0	0	0	0	0	0	0	0	0	0	0	0	0	0	0	0	0	0	0	0	0	0	0	0	0	0	0	0	0	0	0	0	0	0	0	0	0	0	0
NM_144536	Cdkal1	13	18	12	4	11	12	9	12	6	14	8	11	7	10	4	13	9	8	5	6	6	8	2	4	4	10	4	4	1	2	5	5	3	6	4	9	6	5	1	4
NR_045478	1700003C15Rik	0	0	1	0	1	0	0	0	0	0	1	0	0	1	0	1	2	3	0	2	1	0	1	0	0	0	0	0	0	0	0	0	0	1	0	0	0	1	0	1
NR_015569	4732471J01Rik	3	1	1	5	4	3	4	1	4	3	2	4	1	2	3	2	5	2	2	3	3	0	1	2	6	2	5	2	2	1	5	4	5	5	3	4	4	5	3	3
NM_027159	Ccdc115	41	46	32	34	30	30	19	20	23	12	22	16	20	15	10	4	11	10	9	13	6	2	2	6	8	13	12	3	11	3	9	7	3	7	6	3	2	2	1	2
NM_001195383	2300003K06Rik	0	0	0	0	1	0	0	1	1	0	0	0	0	1	1	0	2	0	0	2	0	1	0	2	0	0	0	0	0	0	1	0	1	1	0	0	0	0	1	1
NM_001163154//NM_007960	Etv1	6	7	5	4	8	0.5	5.5	7	5.5	10.5	3	7.5	3	8.5	4	3	3.5	3	5	3	0	2	0	1	0	1	0	0	0	3	0	1	0	1.5	0	1	0	1	1.5	1.5
NM_183406//NM_183405	Cox6b2	0.5	0	3	0	1	0	0	0.5	0	2	0	1	0	0	1	0	0	0	1	1.5	0	0	0	0	0	0	0	0	0	0	0	0	1	1.5	0.5	0	0.5	1	0	0
NM_001085538//NM_001085538_1//NM_001085538_2	Gm11757	0	0	0	0	0	0	0	0	0	0	0	0	0	0	0	0	0	0	0	0	0	0	0	0	0	0	0	0	0	0	0	0	0	0	0	0	0	0	0	0
NM_001004145	Nlrp4g	0	0	0	1	2	0	0	1	0	0	0	0	0	0	1	0	1	0	0	0	0	0	0	0	1	0	0	0	0	0	0	0	1	0	0	0	0	0	0	0
NM_023203	Dctpp1	5	7	4	7	3	6	5	3	5	4	11	10	4	6	3	4	3	2	3	3	6	4	3	3	1	3	1	1	2	2	4	1	1	1	2	2	1	0	2	1
NM_001011542	Olfr1532-ps1	0	0	0	0	0	0	0	0	0	0	0	0	0	0	0	0	0	0	0	0	0	0	0	0	0	0	0	0	0	0	0	0	0	0	0	0	0	0	0	0
NM_001163666//NM_001163670//NM_001163669//NM_001163665//NM_011620//NM_001163664//NM_001163668//NM_001163667	Tnnt3	0	1	2	3	2	1	0.125	1	3	2.5	0	3	2	2	2	0	0.125	1	0	3	1.125	4	0.875	0	0	0	1	4	1	2	1	0	1	0	1	1	1	1	1	4
NM_011887	Scn11a	0	2	1	0	3	0	0	1	0	3	0	0	0	0	2	0	1	0	0	5	0	2	0	4	0	0	1	0	1	1	0	0	0	2	3	0	2	1	0	2
NM_010049	Dhfr	5	2	4	3	7	3	3	4	0	8	1	4	1	2	1	5	0	0	5	0	1	1	2	1	3	2	0	1	1	1	1	0	4	2	1	0	1	1	2	1
NM_009819//NM_001109764//NM_145732	Ctnna2	1	0	0	1	0	1	0	1	1	1	0	0	0	1	2	0	0	2	1	5	0	0	0	0	1.66667	0	0	0	0	2	0	1	0	0	0	0	1	1	0	2
NM_026447//NM_198931	Ppm1m	23.5	29	37	22	16	21.5	25	24	21	22	29.5	25	20	13	8	16	15	13.5	14	12.5	16	10	9.5	13	9	10.5	7.5	11	10	6	15	13	12	11.5	5.5	12	15.5	15	7	9
NM_176931//NM_181529	Syt15	2.5	2.5	2	2.5	5.5	4.5	1	4	1	4.5	2	2.5	0	1.5	3.5	2	4.5	2.5	1.5	6.5	1.5	1	3.5	1	1.5	2.5	1.5	2.5	1	2	2	0.5	1	2	6.5	4	3.5	1.5	3	4
NM_026720	Ankrd13d	6	5	7	2	5	3	4	14	5	2	7	6	6	5	4	1	3	1	0	6	3	3	0	2	0	4	0	1	2	1	1	1	4	3	2	4	3	2	3	3
NM_172860//NM_009823	Cbfa2t2	37	34	28	16	15	53	29	28	12	38	29	29	17	9	12	32	19	19	15	12	24	15	10	7	7	31	16	11	10	10	36	17	15	13	7	28	23	20	7	12
NM_199036	Fbxw15	0	0	0	0	1	0	0	0	0	0	1	1	0	0	1	0	1	0	0	1	0	0	0	0	0	0	0	0	0	0	0	0	0	0	2	0	0	0	0	0
NM_019693//NM_001252457	Ddx39b	141.5	203.5	171.5	108.5	144	140	135	127.5	125.5	149.5	172.5	146	128.5	158	139	135.5	124	118.5	118	115	148.5	123	102	84	115	169	139	132	119	109.5	166	113.5	117	122	117.5	147	130	127.5	69.5	138
NM_146251	Pnpla7	120	159	145	100	91	142	94	105	77	72	138	137	79	65	36	69	46	44	39	32	43	23	29	12	14	20	21	12	13	11	19	14	15	14	7	16	17	14	5	12
NR_045302//NR_045303	1700102H20Rik	0	0	0	0	0	0	0	0	0	0	0	0	0	0	0	0	0	0	0	0	0	0	0	0	0	0	0	0	0	0	0	0	0	0	0	0	0	0	0	0
NM_021408	Ush2a	3	3	3	4	2	2	4	3	1	12	1	1	2	3	3	2	6	3	1	11	1	2	1	2	2	1	0	0	0	4	0	0	2	3	7	2	2	3	3	6
NR_040257//NR_040260//NR_040261//NR_040259//NR_040262//NR_040258	2210408F21Rik	2.66667	3.83333	6	4.5	3	7.16667	1	4.66667	5.33333	8	4.66667	7.16667	3.16667	2.83333	5	1.16667	1.83333	0.833333	3.83333	1	4.5	0.833333	1	1.83333	1.83333	0	1.66667	2	2.5	2.16667	2	7.33333	0.833333	0.833333	5.16667	1.66667	3.66667	0.833333	2.66667	1
NM_007867	Dlx4	0	0	0	0	0	0	0	0	0	0	0	1	1	2	0	0	0	1	1	1	0	0	0	0	2	0	0	0	1	0	0	1	0	0	1	0	1	0	0	0
NM_029381	Tex22	2	0	0	0	0	0	0	0	1	2	1	0	0	0	2	2	0	1	1	1	0	0	0	0	0	2	0	0	0	1	2	1	0	0	3	0	0	2	0	0
NM_009050//NM_001080780	Ret	2	3	2	2.5	5.5	1	1.5	1	0	4	5	1	3	1	0	0.5	5	3.5	1	4	2	2	0	2	0	0	0	0	1.5	2.5	2	0.5	0	3	0	0	3	1	1	0
NM_024256	B3gat3	38	37	35	27	17	29	21	23	27	23	33	25	19	28	14	23	16	13	12	11	20	13	10	12	15	10	13	15	20	9	27	18	24	14	14	16	21	24	20	19
NM_183204	Rnf182	0	0	0	0	1	0	2	0	0	1	0	0	0	4	1	0	3	1	1	0	0	0	0	0	2	0	0	0	1	1	0	0	0	2	1	0	0	0	0	1
NM_146688	Olfr262	0	0	0	0	1	0	0	0	0	0	1	0	0	0	0	0	0	0	0	2	0	0	0	0	0	0	0	0	0	0	0	0	0	0	1	0	0	0	0	1
NM_001198566//NM_172294//NM_001198565	Sulf1	1	0.666667	0	2	3.33333	3	0	0	1	6	1	4	1	1	1	1	2	1	0	5	3	1	4	0	2	0	0.333333	0	0	1.33333	1	0	0	0	2	0	1	1	0	0
NM_023794	Etv5	48	56	46	27	32	37	40	42	44	33	43	52	46	31	17	15	15	15	11	13	10	7	1	7	5	12	4	11	8	5	16	7	19	6	6	24	14	16	9	12
NM_021409	Pard6b	4	0	1	2	3	6	6	2	1	5	0	3	2	3	2	3	2	3	2	9	3	0	0	0	2	0	3	2	2	0	1	0	1	2	0	0	2	5	2	2
NM_177753	Sox21	0	1	1	3	0	0	0	0	1	1	0	0	0	0	1	1	0	0	1	1	0	0	1	1	1	0	1	0	0	1	0	0	1	2	0	1	0	0	0	0
NM_198249//NM_001145921//NM_001145922	Arhgef40	33.3333	49	31.6667	31	19.6667	61.3333	47.3333	38.3333	36.3333	44	56.3333	62.6667	47.6667	35.6667	25.3333	88.6667	71	45	49.3333	53.6667	84.6667	70.6667	50.6667	54.6667	64.3333	95.6667	69.6667	70.3333	55.6667	43.3333	111.333	82	62.6667	80.6667	61	67.3333	76	64	43.3333	59.6667
NM_001166729	Vmn1r31	0	0	0	0	0	0	0	0	0	0	0	0	0	1	1	0	0	0	0	0	0	0	0	0	0	0	0	0	0	0	0	0	0	0	1	1	0	0	0	0
NR_033567	E130304I02Rik	0	0	0	0	0	1	0	0	0	0	0	0	0	0	0	0	0	0	0	0	0	0	2	0	0	0	1	2	0	0	0	1	0	0	0	0	1	0	0	0
NM_013733	Chaf1a	5	9	6	2	4	11	9	4	4	6	7	8	1	5	3	4	1	3	2	4	3	1	1	0	0	3	1	3	2	1	4	7	7	6	5	3	8	5	4	6
NR_003960	Gm5478	0	0	0	0	0	0	0	1	1	1	1	0	0	0	2	0	3	0	1	1	0	0	0	0	0	0	0	0	0	1	0	0	0	0	2	0	1	0	1	3
NM_001252579//NM_028072//NM_001252578	Sulf2	77.6667	111.333	81.3333	60.3333	59.6667	87.6667	72.6667	70	52	107.667	73.3333	85.6667	68.6667	96	45	73	55	55	52	38	47.6667	40.3333	33	25	49.3333	39.3333	24	30.6667	28.3333	28.3333	25	29.3333	28.3333	21.6667	21.6667	30.6667	26.6667	18.3333	21	31
NM_177613	Cdc34	35	46	41	28	27	49	20	34	20	30	27	48	22	30	22	29	32	35	23	22	35	30	20	17	20	36	30	41	19	25	29	20	22	26	17	26	24	25	17	16
NR_030251	Mir483	0	0	0	0	0	0	0	0	0	0	0	0	0	0	0	0	0	0	0	0	0	0	0	0	0	0	0	0	0	0	0	0	0	0	0	0	0	0	0	0
NM_013530	Gnb3	1	0	7	0	0	4	2	2	2	1	1	4	2	1	0	1	2	1	0	3	4	0	1	0	1	1	0	1	2	2	1	0	2	2	2	0	0	0	0	1
NM_001163610	Nhsl2	60	69	40	35	45	62	43	46	39	45	44	34	26	26	8	16	9	14	17	22	19	9	8	1	8	17	9	10	4	6	21	12	10	11	6	20	16	12	7	11
NM_011206	Ptpn18	18	18	18	19	10	19	20	16	11	12	17	25	17	11	8	16	7	14	12	13	19	8	8	7	7	9	6	6	8	3	9	15	7	11	7	11	7	4	5	5
NM_177596	Zfp947	1	1	1	0	2	1	0	0	0	1	2	0	0	0	1	1	1	1	1	0	1	2	0	0	0	0	0	1	1	0	2	2	2	1	2	3	2	1	3	2
NM_007445	Amh	0	0	2	1	2	6	1	1	0	2	0	0	1	0	2	2	0	0	0	2	0	0	1	0	2	3	2	1	2	2	0	0	0	0	0	1	0	0	0	1
NM_001081230	Mtap9	1	0	0	0	3	1	0	1	1	3	0	2	0	0	0	0	0	0	2	2	2	0	0	1	1	0	0	0	1	2	0	0	0	0	1	0	0	2	0	0
NR_027989	Gm9871	2	0	1	2	2	0	1	1	0	1	1	0	1	0	2	0	0	0	1	2	1	0	0	1	0	0	1	0	0	0	1	2	0	0	0	1	1	0	1	0
NM_183248//NR_027857	Nkx6-2	2	1	0	1	0	4	1.5	0.5	0.5	1.5	0.5	0.5	0.5	0	0	0.5	1.5	0.5	1	1	2.5	1	0	1	1.5	0	0.5	0.5	0	1	0.5	1	0.5	1	0.5	2	0	0	0	1
NM_015797//NM_001163707//NM_001163706//NM_001163705//NM_001163704	Fbxo6	26.4	31	16.8	11.4	15.8	19	20.2	11.6	19	16.4	23.2	13.4	11.2	12.8	7.6	16	14.4	9.4	18.4	16.4	23.2	13	13.6	11.2	11.8	16.2	20.2	13.8	12	8.6	33.4	22.4	22.6	19.4	16	38.4	20.6	26.2	15.8	21.4
NR_040291	6430706D22Rik	94	97	87	60	67	68	38	25	20	32	45	35	19	23	14	59	41	45	40	46	52	26	10	16	12	55	27	34	36	27	58	51	52	50	34	71	63	71	22	34
NM_173406//NM_001168277	Jazf1	3.5	5	4.5	3	3	13	5	7.5	0.5	5.5	5	4.5	3	4.5	4	3.5	3	3	5	5	1	3	1	1.5	1	3.5	1.5	0.5	3	1	7.5	3	7.5	2	1	8.5	3	4.5	3	3
NM_024210	2310033P09Rik	7	16	12	6	4	13	13	16	8	9	12	5	6	9	4	7	11	7	7	4	4	6	7	9	5	5	5	5	8	3	7	7	7	3	3	5	2	5	2	3
NM_177589	Ulk4	5	7	6	10	6	3	4	1	2	13	6	4	3	0	6	2	2	3	3	6	1	1	4	1	3	1	1	1	2	0	2	0	1	2	4	0	1	1	0	2
NM_133937	6720456B07Rik	74	104	61	61	68	87	65	61	67	91	65	85	67	64	40	48	54	47	52	54	40	42	31	31	38	58	40	49	43	41	42	45	27	58	46	39	41	50	37	24
NM_133847	Tm9sf4	44	61	56	33	36	67	44	41	30	72	51	64	60	58	50	59	62	65	64	63	70	51	34	49	45	65	42	45	61	49	79	65	64	66	60	65	70	63	33	46
NM_001122661	Speer4e	0	0	0	0	2	0	0	0	0	1	0	0	0	1	1	0	1	0	0	0	0	0	0	1	0	0	0	0	0	0	0	1	0	1	1	0	3	0	0	0
NM_001101488	Gsg1l	4	8	10	5	5	19	7	5	5	18	9	6	6	9	3	13	10	4	7	24	8	3	5	2	3	6	2	2	5	4	12	3	5	6	11	8	6	2	1	4
NM_080467	Atp6v0a4	0	0	2	1	2	0	1	0	0	5	0	0	0	1	4	0	4	0	1	3	0	0	0	0	2	0	0	2	0	0	0	0	1	0	1	1	0	1	0	0
NM_001122682_1//NM_001122682	Vmn1r132	0	0	0	0	0	0	0	0	0	0	0	0	0	0	0	0	0	0	0	0	0	0	0	0	0	0	0	0	0	0	0	0	0	0	0	0	0	0	0	0
NM_147037	Olfr1413	0	0	0	0	0	0	0	0	0	0	1	0	0	0	0	0	1	1	0	0	0	0	0	0	0	0	0	0	0	0	0	0	0	0	0	0	0	0	0	0
NM_184088//NM_001081014	Dennd4c	76	78.5	65.5	58	39	105.5	70.5	53	61	57.5	64	85.5	61.5	47.5	28	37	34.5	20	16	29	33	11.5	14	9	14.5	33.5	14.5	30.5	26	14	44	46.5	41	25	18.5	48.5	52	39	25.5	15
NM_134139	Wdr74	8	3	10	4	0	15	11	8	1	4	7	10	6	5	1	14	9	7	3	3	6	9	3	2	3	5	3	3	2	2	2	2	1	5	0	1	1	2	2	0
NM_198616//NM_001243307	Ccdc85b	63.5	62.5	32	23	27	52	38.5	37.5	14	5	39	32	19.5	12	6	19	13	14.5	7	8	22.5	6	6	5	4	15	8	16	9	6	26	19.5	20.5	6.5	9	28.5	15	11.5	9	9.5
NR_033137//NM_001168502//NM_001013745//NM_001168501	Zfp57	0	0	0	0	0	0	1	0.5	0	4	0	0	0	1	0	0	0	0.25	0	0.25	0	0	1	0	1.5	0	0.5	0	0.5	0	0	0	0	0	2	0	0	0	0	0
NM_172497	Efhb	1	0	0	1	1	0	0	1	0	4	0	0	1	0	2	0	0	0	0	1	0	0	0	0	0	0	0	1	0	0	3	1	2	2	1	2	0	0	0	0
NM_008421//NM_001112739	Kcnc1	4	3.5	2	1.5	3	2	2	1	3	8	0.5	0	1	0.5	4	2	1.5	1	1.5	7.5	2	1.5	0.5	0	1	0.5	0.5	0.5	1.5	3	0.5	2	0	4	2.5	1.5	1.5	2.5	0	4
NM_177888//NM_001112805//NM_001025163	Zfp78	1	2	2	1	6	1	0	2	1	3.33333	5	2	2	1	1	1	5	1	3	5	5	2	2	0	2	0	3	0	1	1	1	3	0	2	4	3	4.33333	2	1	0.333333
NM_033541	Oas1c	4	5	6	2	1	1	0	5	0	0	3	11	3	2	2	2	10	4	4	6	6	6	7	2	8	14	8	11	8	6	16	15	13	15	6	14	17	6	8	14
NM_023537	Rab3b	0	0	0	1	0	2	1	0	0	2	1	0	0	1	1	0	1	1	0	3	0	0	3	0	2	1	0	0	0	1	0	0	0	2	0	0	0	0	2	0
NR_027953//NR_015549//NR_027952	Trmt61b	0.666667	1	2.33333	0.666667	0	5.33333	3	2	2	3.33333	0	2.66667	0.333333	2	0.666667	4.66667	3.66667	0	1.33333	0.666667	5.33333	2.66667	3.33333	2.33333	1.33333	7	2.66667	5.33333	4	3.66667	5.33333	6	4.66667	7.66667	2.66667	4.33333	11	3.33333	3	4.33333
NM_026596	4930591A17Rik	0	0	0	0	0	1	0	0	0	0	0	0	0	0	0	0	0	1	1	2	0	0	0	0	0	0	1	0	0	0	0	0	0	0	0	0	0	0	0	0
NM_207622	Olfr403	0	0	0	0	0	0	0	0	0	0	0	0	0	0	0	0	0	0	0	0	0	0	0	0	0	0	0	0	0	0	0	0	0	0	0	0	0	0	0	0
NM_207541	Zfp81	5	1	4	2	1	1	2	1	1	1	3	2	1	1	0	1	2	1	2	1	4	1	0	0	0	3	0	0	1	2	1	1	1	2	1	1	5	4	1	1
NM_008990//NM_001159724	Pvrl2	13	15	10	11.5	12	17.5	23.5	15	13	7.5	14	19	18.5	11	6	89.5	75	80	74	57.5	137	110.5	79.5	78.5	59.5	132.5	88.5	97	66.5	57	82	57	71	56	41	86.5	76	60	44.5	37
NM_177083	B430306N03Rik	80	106	84	51	47	88	68	49	33	23	75	76	37	27	12	71	73	65	50	49	143	78	80	50	48	173	141	124	119	85	276	206	153	165	120	254	221	219	94	131
NM_009854	Cd7	0	1	0	0	0	1	0	0	0	2	0	2	0	0	2	0	0	0	0	2	0	0	0	1	0	0	0	0	0	0	1	0	0	0	0	0	1	0	0	1
NM_029021	Ocstamp	55	56	29	26	46	62	63	45	46	38	51	47	45	41	33	28	20	13	21	16	21	26	13	9	10	23	28	20	8	15	15	22	16	24	21	12	10	14	12	17
NR_004448	4930448K20Rik	0	0	0	0	0	0	0	0	0	2	0	1	0	0	1	0	0	0	0	0	2	0	0	1	1	0	0	0	0	0	0	1	0	1	1	0	0	0	0	0
NM_145983	Kcna5	1	0	0	0	1	2	0	1	1	2	1	0	1	1	1	0	1	0	0	1	1	1	0	1	0	0	1	0	1	1	0	0	0	1	1	0	1	0	0	1
NM_001115151//NM_001115149//NM_001115153//NM_001115150//NM_001013378	Uspl1	24.2	12.4	14.8	10	4.2	26	11.6	7	4.6	2	15	13	11.2	2	2	15.4	15	6.6	8.6	3	13.4	7.6	4.2	3.6	3	7.2	4.6	5.2	2.2	5	13.4	8.2	3	6	3	14.2	5.2	5.6	1.2	5.6
NM_001003664	Gm5409	2	3	0	2	7	3	0	3	6	16	3	4	3	6	2	9	6	6	5	16	3	0	0	2	0	2	1	2	2	0	5	2	2	7	7	4	3	2	1	6
NM_001014973	Snx13	35	53	44	29	37	60	29	29	26	32	37	36	34	28	16	30	38	35	24	24	39	21	15	6	14	41	34	22	29	16	56	39	35	39	39	40	38	41	20	27
NM_053206	Magee2	2	0	1	0	1	0	3	0	0	1	0	1	0	2	1	0	0	1	0	1	1	0	0	1	0	1	0	0	0	0	0	0	2	3	0	0	0	1	1	0
NM_029689	1700122O11Rik	1	0	0	0	0	1	0	0	0	0	0	0	0	0	1	0	0	0	0	0	0	0	0	0	0	0	1	0	0	1	0	0	0	0	0	1	0	0	1	0
NR_035410	Mir669k	0	0	0	0	0	0	0	0	0	0	0	1	0	1	0	0	0	0	0	0	0	0	0	1	0	0	0	0	0	0	1	0	0	1	0	1	0	0	1	0
NM_001252223//NM_001252222//NM_008676//NM_001252220	Nbr1	91	110.75	79.5	56.75	57.5	111.25	73.5	65.5	59.5	58	99.75	92.5	64.25	63.5	35.5	45.5	46.25	36.5	28.5	21.5	43.25	24.75	21.5	18	19.5	44.75	20.5	19.5	20	15.75	34	37	32.25	37.5	18.75	57	59.5	42.5	31.5	26.75
NM_016710	Hmgn5	1	6	4	5	5	6	3	2	4	9	4	7	8	1	0	12	12	5	6	7	3	5	6	4	7	6	3	4	8	4	9	6	9	17	5	6	11	9	6	8
NM_153805	Pkn3	13	12	12	9	11	6	10	11	6	11	9	10	8	6	3	7	2	10	0	0	5	0	2	3	3	5	2	2	3	5	5	4	2	9	4	10	4	8	2	2
NR_040626	9230105E05Rik	1	1	1	1	6	1	0	1	1	4	1	2	0	1	1	2	2	2	4	6	2	0	2	0	1	0	1	0	0	2	4	3	2	1	2	2	2	0	1	4
NM_001177372//NM_001177371//NM_019813	Dbn1	3.33333	6	4	2	5	2.33333	3	4	1	5.33333	5	3	6	2	3	1	7	3	4	4	4	3	1	4	0	4	3	2	1	2	3.33333	4	1	3	3	3	3	5	2	3
NM_173425	Fam124b	1	2	0	1	5	0	0	0	0	5	0	0	0	2	2	0	2	0	1	6	1	2	0	1	1	0	0	0	0	0	2	1	0	1	2	0	1	0	1	3
NR_040427	Gm9899	4	1	1	0	2	0	2	1	4	1	0	2	0	0	0	0	3	0	0	6	0	0	0	1	1	0	0	0	0	2	0	0	0	1	3	2	3	0	1	3
NM_009395//NM_001159392	Tnfaip1	27	39	19	19	14.5	42	29	37	13	13	28	32	22	21	14	37	32	31	17	12	35	19	19	10	15	26	16	12	9	8	17	13	17	18	8	23	23	13	7	19
NM_138675	Med9	15	20	10	12	11	8	5	11	4	7	17	7	8	8	7	10	10	5	9	9	10	5	13	6	11	4	10	6	9	6	13	9	12	11	8	8	6	7	4	10
NM_028658	Klraq1	43	28	32	23	16	40	34	29	23	25	27	34	15	14	8	15	12	9	8	8	17	7	6	6	4	24	20	15	13	8	25	29	22	13	10	30	24	15	8	13
NM_139220	Defb7	0	0	0	0	0	0	0	0	0	0	0	0	0	0	0	0	0	1	0	0	0	0	0	0	0	0	0	0	0	0	0	0	0	0	0	0	0	0	0	0
NM_175015	Atp5g3	57	40	50	44	31	59	59	44	39	44	40	64	48	38	29	53	89	67	81	32	49	39	44	47	50	44	35	45	71	35	45	52	56	62	53	48	39	44	39	49
NR_040598	4930539N22Rik	0	0	0	0	1	0	1	0	0	0	0	0	0	0	0	0	0	0	0	1	0	1	0	0	0	0	0	0	1	0	0	0	0	0	0	0	0	0	0	0
NM_031381	Tex13	2	1	1	0	3	3	0	3	0	2	0	2	0	1	2	4	2	3	2	2	0	1	0	1	0	1	0	0	2	0	1	1	0	3	2	0	3	2	1	2
NM_080562//NM_001255994//NM_001255993	Ubox5	6	5	4	5.66667	3.66667	12.6667	11	3.66667	3	1	4.66667	9.33333	4	5.33333	2	9.66667	6.66667	3.66667	3	6	5.66667	1.66667	2.66667	1	3	5	5	5	3.66667	2	7	4	2	2	2.33333	6	4.33333	4	1	3
NM_172819//NM_001159361	Dip2b	139.5	120.5	85.5	65.5	65.5	157	150.5	125.5	104.5	77.5	178	160.5	120	86	64	102	65.5	62.5	43.5	26.5	63.5	45.5	17.5	21	15.5	31.5	36.5	28	28.5	12.5	62	46.5	42.5	40	36.5	57	71.5	51	27.5	28.5
NM_028844//NM_001165935	Aven	4.5	1	2.5	0.5	0	3	5	1	1	1.5	3.5	4	1	0	1.5	1.5	3.5	0	2	2	1	2	2.5	1.5	2	0	3	0	2	3	1	2	2.5	1	3.5	0	1.5	2	2	3
NM_021423	Shank3	3	2	1	3	6	1	2	1	1	5	0	1	1	2	1	0	0	0	3	3	0	0	0	0	4	1	1	1	2	1	1	0	0	3	3	0	1	4	3	5
NM_001172122//NM_178660//NM_001172124//NM_001172121//NM_001172123//NM_001172126	Rbms3	0.833333	2	3	1	2	3.83333	0	0	0.833333	3.83333	1.83333	0	2.83333	2	3	0.833333	0.833333	4.5	2.66667	2	1.5	3	0.833333	2	0	1	0	2	1	2.83333	1	1	1.83333	2.83333	2.83333	1	0.666667	1	0.833333	2
NM_027694//NM_001141983	Golga7b	0	0	0	2	1	2	0	0	0	3	1	0	1	1	0	1	1	0	2	2	1	1	1	2	1	1	1	0	0	0	4	0	1	1	1	1	1	1	0	1
NM_009684//NM_001042558	Apaf1	105	104.5	87	57.5	56.5	146.5	118	119	71	70	154.5	173.5	98	76.5	44	146	138	106	96	61	185.5	89	81.5	85.5	73.5	174.5	137	126.5	110.5	63.5	212.5	180	138	179.5	86	256.5	234	183	76	91
NM_001163159//NM_009981//NM_001163160	Pcyt1a	89	81	100	54	43	139	99	90.6667	76.3333	69	126.333	132.667	76.6667	57	32	73.3333	66.3333	54.3333	60.3333	30.3333	76.6667	45.6667	39	34.6667	22.6667	99.3333	95.3333	74.6667	72	49	144.333	112.333	104.333	121.333	83.6667	131.333	126	86.6667	39.6667	75.6667
NM_145835	Lctl	2	0	0	0	1	0	2	0	1	3	0	0	1	0	0	0	0	0	0	3	0	0	0	0	1	0	0	1	1	2	0	0	1	2	1	1	0	2	0	2
NM_028075	Tnfrsf13c	9	8	9	3	9	7	7	3	4	17	6	2	3	4	1	6	11	6	4	8	3	3	2	1	3	6	4	5	6	5	4	2	2	5	5	8	4	7	2	6
NM_007999	Fen1	14	9	7	8	2	5	10	10	7	5	13	5	10	11	6	3	9	5	9	6	16	4	10	4	6	13	4	4	9	6	6	12	10	9	7	15	14	11	7	7
NM_178743	Slc26a11	6	12	7	11	6	10	0	2	5	3	5	4	3	0	4	1	4	1	0	5	0	5	1	4	1	1	0	0	2	2	1	5	0	3	4	1	1	1	0	3
NM_015790	Icosl	22	18	13	7	9	79	43	32	45	45	119	113	56	48	33	108	86	69	39	30	54	33	15	23	14	44	31	32	21	8	46	40	32	19	14	60	47	58	14	22
NM_080788//NM_001024856//NM_001024857	Ttbk2	35.3333	17	31	16	19.3333	29	19.6667	16	17.6667	51	28	30.3333	15.6667	21.6667	15.6667	21.6667	26.6667	14	13.6667	22.6667	12.6667	20.3333	7	11	11	18.3333	8	14.3333	21	5.66667	26	22	16	19.6667	23	24.3333	23.6667	35.3333	8.66667	17
NM_181280//NM_181281//NM_181282//NM_181279//NM_144541	Bre	32	30.4	28.2	25.2	14.8	38.8	31.6	32.2	29.6	26.4	39	40.4	22.6	31.4	20.6	31	17.2	28.4	31.6	17.2	20.4	17	18.8	14.8	20.2	22.4	19.2	28.6	18.2	21.4	29.2	11.8	13.6	17.2	22.4	24.8	30.2	12.8	7.8	13.4
NM_011560//NM_198104	Tcte3	0.5	0	0	0	0	0	0	0	0	0	1	0	0	0	0	0	0	0	0	0	0	0	0.5	0	0	0	0	0	0	0	0	0	0	0	0.5	0	0.5	0	0	0
NM_013783	Mmel1	2	0	1	0	3	1	1	3	0	1	0	0	1	2	1	0	1	1	0	4	0	0	1	0	0	0	0	0	0	0	0	0	0	0	5	0	0	1	0	3
NM_026415	2310002J15Rik	0	0	0	0	0	0	0	0	0	0	0	0	0	0	1	0	0	0	0	0	0	0	0	0	0	0	0	0	0	0	0	0	0	0	0	0	0	0	0	1
NM_145576//NM_001145881	Zfp212	9	2	3	2	5	8	2	3	3	3	4	4	2	5	5	5	4	2	5	8	16	4	3	6	1	16	10	1	3	1	33	5	3	7	0	20	13	10	2	5
NM_146315	Olfr62	0	0	0	0	1	0	0	0	0	0	0	0	0	0	0	0	1	0	1	1	0	0	1	0	0	0	0	0	0	0	0	1	0	0	0	0	0	0	0	0
NM_019483	Smad9	1	7	3	3	6	5	4	2	3	10	3	3	2	6	6	8	5	5	3	11	2	1	2	6	8	4	5	3	3	3	8	4	2	5	6	5	3	2	4	4
NR_028524	Snord38a	0	0	0	0	0	0	0	0	0	0	0	0	0	0	0	0	0	0	0	0	0	0	0	0	0	0	0	0	0	0	0	0	0	0	0	0	0	0	0	0
NM_025855//NM_001110195	Echdc1	5.5	9.5	6	2	2.5	4.5	7	4	8	3	5.5	9	7	5	4	5	7	11	3	4.5	7	4	0	0	2	5.5	4	3	2.5	3	5	3	5	3	1	5	6.5	6.5	1	2
NM_009648//NM_001042541	Akap1	8	5	10	5	4	4	2	4	3	5	2	2	7	5	5	11.5	10	7	6	9	12	14	6	7	4	9.5	6	6.5	4	2	6	0.5	4	6.5	3	4	2.5	1.5	0	5
NM_177089//NM_199323	Tacc1	174	162	185.5	131.5	98	181.5	163.5	150	150	125.5	180.5	206	145	128.5	142	172	170	144	156.5	135	175	98	99.5	113	99	152	140	117	128	82	150.5	93.5	93	104	64	102.5	102.5	104.5	51.5	62
NM_146383	Olfr460	1	0	0	0	0	0	0	0	1	0	0	0	0	0	1	0	0	0	0	2	0	0	0	0	0	0	0	0	0	0	1	0	0	0	1	1	0	1	0	0
NM_145442	Mbip	6	5	3	2	0	9	6	3	1	2	6	5	3	2	2	5	6	3	1	1	5	1	3	3	4	4	2	3	0	1	4	7	3	0	0	6	3	3	2	1
NM_020282//NM_001163239//NM_001163242//NM_001163241	Nqo2	13	9.25	14.25	9.5	17.5	17.25	9	10.5	13.5	19.5	9.5	13	13	5.25	10.25	9.75	13.75	18.75	10.75	8	5.5	7.5	9	6.5	4	8	4	5	8.75	7.25	9	5	6	13	3	9.25	11.75	6	4	4
NM_001034871	Gm749	0	0	0	0	0	0	0	0	1	0	0	1	0	0	0	0	0	0	0	2	0	0	0	0	0	0	0	0	1	1	0	0	0	0	0	1	0	0	0	0
NM_023210//NM_001253758//NM_001253757	Anp32e	38	38.3333	45	27.6667	34.3333	38.3333	48.3333	26	30.3333	33	27.6667	63	34.3333	36.6667	30	29.6667	38	50.6667	33.3333	27.3333	34.3333	19	34.6667	20.6667	12.3333	29.6667	15.6667	21.6667	28.3333	15.3333	27.3333	22	26.3333	29.6667	16.6667	31	38	29	15	19.6667
NM_001015039	Zfyve28	7	11	7	4	5	4	7	1	4	6	5	3	4	1	4	1	3	2	1	3	1	0	2	0	0	0	1	1	0	4	0	0	0	0	1	1	1	1	1	3
NM_153389//NR_003966	Atp10d	24	26	24	18	16	33	26	15	13	24	56	48	26	15	23	25	24	14	13	9	13	5.5	5	1	4	10	4	4	5	5	12	6	7	2	8	16.5	10	9	4	7
NM_001165934//NM_011268	Rgs9	1.5	1.5	0.5	2	1	0.5	1.5	4.5	4	2.5	5.5	5.5	3.5	4.5	2	3.5	5	5	3	2	1.5	0.5	1.5	3	3	2.5	1.5	0.5	0.5	1.5	1.5	1.5	0	1.5	4	1	1	2	1	1.5
NR_030500	Mir721	0	0	0	1	0	0	0	0	0	0	0	0	0	0	0	0	0	0	0	0	0	0	0	0	0	0	0	0	0	0	0	0	0	0	0	0	0	0	0	0
NM_011596	Atp6v0a2	27	39	20	14	11	34	40	27	18	20	28	28	21	20	7	14	17	16	11	14	24	15	14	11	16	26	17	33	24	12	45	45	24	34	17	48	44	35	14	27
NM_001045542	Gm12253	1	0	1	1	0	2	1	2	1	5	3	4	3	1	2	1	3	0	2	1	3	1	1	1	1	1	0	0	2	0	1	1	0	2	0	2	1	1	1	0
NM_019479	Hes6	16	16	16	10	5	12	14	11	5	8	8	13	9	1	0	5	4	3	2	2	8	6	1	2	3	5	8	3	2	4	6	9	5	13	7	11	18	6	8	10
NR_024085	BC006965	4	2	6	2	5	2	1	2	2	4	5	1	2	2	2	1	4	7	2	5	5	0	1	1	4	4	3	0	3	3	3	0	4	3	6	1	1	1	0	5
NM_001164195//NM_019961	Pex3	3	4	3.5	3.5	5	5	4.5	4	3.5	1.5	8	7.5	5	4.5	3	3.5	6	4	3.5	2.5	3	1	4	1	2.5	3.5	1.5	0	5	2	9.5	4	4	7	3.5	6	14	5.5	0	3.5
NM_177740	Rgma	0	0	3	1	3	0	0	1	1	3	1	0	2	3	1	0	1	2	2	2	0	1	1	1	0	0	0	0	0	0	0	0	0	1	3	0	2	0	0	4
NM_011345	Sele	0	0	0	0	0	0	0	0	0	3	1	0	0	0	0	1	0	0	0	4	0	1	1	0	0	0	0	0	0	0	0	0	0	0	3	0	0	1	0	0
NM_133806	Uap1	23	37	27	17	20	36	34	42	29	27	51	65	42	27	20	51	36	30	27	16	27	22	7	10	10	23	17	9	10	7	21	14	16	17	9	20	21	19	3	9
NM_175466	Zfp770	5	6	0	5	6	6	1	5	3	2	1	5	1	0	2	1	4	1	2	1	3	0	0	0	1	3	1	3	0	1	3	2	0	1	1	2	0	0	0	0
NM_008976	Ptpn14	6	2	4	6	5	2	2	5	4	7	3	6	8	5	2	6	10	3	1	9	1	2	3	3	10	1	1	1	2	5	2	3	0	9	5	3	3	4	0	9
NM_028938	Lrriq3	0	0	0	0	0	0	0	1	0	1	2	1	0	0	0	0	0	0	0	0	0	0	0	0	0	0	0	0	0	0	0	1	0	0	1	0	0	0	1	1
NM_177671//NM_001256432	Epha10	0	0	0.5	0.5	1.5	0	2	1	0	4	0.5	0	1.5	2	4	1.5	1	0	0.5	3	0.5	0	0	0	0	0	0	1	1	0	0.5	0.5	1	0	3.5	1	0	0	0	1.5
NM_001164038//NM_001164040//NM_001164039//NM_001164036//NM_001164037//NM_008529	Ly6e	284.5	484.5	317	227.667	298.833	284.167	295.833	261.833	255.667	431.833	341.333	387	342.5	341.833	282.5	310.667	332.833	304.167	353.333	374.833	452.167	317.167	295.833	334.167	392	436.5	412.667	429.667	448.5	390.667	662.833	582.5	532.167	643.333	597	604.833	698.667	659.667	418.667	601
NM_001099643_2//NM_001099643_3//NM_001099643//NM_001099643_1	Gm3750	0	0	0	0	0	0	0	0	0	0	0	0	0	0	0	0	0	0	0	0	0	0	0	0	0	0	0	0	0	0	0	0	0	0	0	0	0	0	0	0
NM_001048176	Cerkl	0	3	1	2	2	3	2	0	2	5	0	4	4	2	4	4	5	5	6	2	7	1	1	2	1	3	4	3	2	4	5	3	5	3	6	12	5	0	4	1
NM_146410	Olfr1420	0	0	0	0	0	0	0	0	0	0	0	0	0	0	1	0	1	3	1	0	1	0	0	0	0	0	1	0	1	1	0	1	0	0	0	1	0	0	0	0
NM_001166463//NM_001166466//NM_009262//NM_001166465//NM_001166464	Spock1	1	0	0	1	1	0.6	0	0	0	2	1.6	0.6	0	2	1.2	0	1.6	0	0	3.2	0	0	0.4	0.4	0.4	0	0	0	0	0	0	1	0	0	1	0	0	0.6	1	0.6
NM_026879	Chmp2b	12	15	25	15	14	29	25	13	13	15	16	24	14	20	10	40	31	27	27	22	29	12	13	12	21	12	19	18	14	9	21	11	18	24	17	28	29	21	12	14
NR_028428	2610005L07Rik	45	51	42	32	54	51	25	35	19	46	34	21	30	28	29	55	58	40	37	57	47	29	25	24	28	37	32	26	36	28	35	40	27	32	41	42	51	45	24	32
NM_001077421	Sbpl	0	0	1	0	0	0	0	0	0	1	0	0	0	0	0	0	0	0	0	1	0	0	0	0	0	0	0	0	0	0	1	0	0	0	0	0	0	0	0	0
NM_198311//NM_029553	Ttc8	2	0	1	0	1	3	2	1	1	2	0	3	0	0	0	0	0	2	2	1	0	0	1	1	1	1	0	0	1	1	1	2	2	1	2.5	2	0	0	1	1
NM_008644	Prol1	0	0	0	0	1	0	0	0	0	5	0	0	1	0	0	0	0	3	1	0	0	0	0	0	0	0	0	0	0	1	0	0	0	0	0	0	0	0	1	1
NM_009797	Capza1	142	149	155	131	99	167	139	130	121	118	167	245	157	109	109	156	220	203	201	142	193	107	85	106	116	167	152	153	174	97	203	146	160	209	139	201	202	188	90	115
NM_001081075	5730455O13Rik	5	3	3	1	0	3	3	4	2	1	3	8	3	0	0	2	3	4	0	0	0	3	2	2	0	3	0	1	1	0	4	5	1	0	4	0	2	0	1	0
NM_028339	Tmx1	24	12	13	18	24	31	27	21	19	22	19	39	26	18	14	26	47	32	30	23	23	5	17	14	17	13	7	19	23	11	22	28	23	28	17	20	25	20	12	12
NR_030150	Mir466	0	0	0	0	0	0	0	0	0	0	0	0	0	0	0	0	0	0	0	0	0	0	0	0	0	0	0	0	0	0	0	0	0	0	0	0	0	0	0	0
NR_030735//NR_030734//NR_030733	1700086L19Rik	0	0	0	0.666667	0	0	0	0	0	0.666667	0	0	1	0	0	0	0	0	1	0	0	1	0	0	0	0	0	0	0	0	0	0	0	0	0	0	0	0	0	0
NM_001081060	Slc9a3	0	0	0	0	1	1	0	0	1	3	0	0	1	1	1	0	0	2	1	4	0	0	0	0	0	0	2	0	0	0	1	0	0	0	0	1	0	1	2	2
NM_025884	Zfp830	14	9	8	7	3	13	10	8	9	7	13	12	5	2	8	13	13	3	6	7	13	6	4	2	3	13	5	4	2	3	12	6	3	1	4	8	6	5	2	6
NM_029211	Rnf121	8	8	8	10	3	8	6	9	2	8	7	18	8	5	6	8	5	11	6	8	8	6	7	5	8	10	8	6	6	4	9	6	10	9	8	9	10	9	5	5
NM_027654	Pcgf6	2	3	3	2	3	2	4	1	0	3	4	2	1	1	0	0	1	2	0	0	1	2	0	1	0	0	0	0	0	1	2	0	1	0	0	2	1	0	1	0
NM_146429	Olfr223	0	0	1	0	0	1	1	0	0	0	0	0	0	0	0	0	0	0	0	0	0	0	0	0	0	0	0	0	0	0	0	0	0	1	0	0	0	0	0	0
NM_001025586//NM_001025587	Nr2c2ap	7	10	9	10	11	10	14	3	4	8	2	4	6	3	1	8	4	5	3	1	6	1	5	2	1	1	3	5.5	2	4	5	2	2	5	3	3	2	2	4	2
NM_153142	Slc35e4	19	8	15	5	5	21	11	11	6	9	11	9	2	2	2	9	10	10	8	5	9	5	3	3	1	4	9	3	8	3	8	6	3	5	2	7	5	3	1	5
NM_016791//NM_001164111//NM_001164112//NM_001164110//NM_198429//NM_001164109	Nfatc1	63.5	88	44.1667	25.5	35.1667	67.3333	56.6667	57	41.5	36.8333	63.3333	55.5	39.5	32.8333	22.1667	32.5	27.6667	15.5	19.8333	16.3333	26.5	20.3333	14.6667	9.66667	13.5	23	26.3333	18.8333	10.8333	9	20.6667	19	13.5	12.3333	10.3333	22	20.3333	24	6.66667	20.3333
NM_207227	Olfr1373	0	0	0	0	0	0	0	0	0	0	0	0	0	0	1	0	0	0	0	0	0	0	0	0	0	0	0	0	0	0	0	0	0	0	0	0	0	0	0	0
NM_177923	H2-M10.2	0	0	0	0	0	0	1	0	1	3	0	0	0	0	0	0	1	0	0	1	0	0	0	0	1	0	0	0	1	1	0	0	0	1	0	0	0	0	0	0
NM_009503	Vcp	251	245	253	204	141	296	263	229	189	193	247	322	224	164	156	252	324	317	248	188	282	187	181	181	184	261	212	224	237	175	246	215	199	249	175	215	212	209	119	124
NM_033145	Lcn8	0	0	0	0	0	0	0	0	0	1	0	0	0	0	0	0	0	0	0	0	0	0	0	0	0	0	0	0	0	0	0	0	1	0	0	1	0	0	0	0
NM_178723//NM_001113400//NM_001113399	Zfp385b	2.33333	1	1	0	1.33333	0	0	0	0	1.33333	0.333333	0	0	2.33333	4.33333	2	0	0	1.33333	1	0	1	0	0	0	0	1	0	0	0	0	1	0	1.33333	0	0.333333	0.333333	0	0	0
NM_021563//NM_001005868	Erbb2ip	60.5	73.5	80	47	47	105	89.5	73	46	73.5	75.5	125.5	83	84	53	137	164	112	94.5	96.5	111.5	58.5	44	44	49.5	82.5	96.5	92	77	48.5	126	75	65	102.5	50.5	107.5	120	92.5	29	37.5
NR_028568	Scarna9	1	0	2	2	0	1	0	0	1	0	2	1	0	0	0	2	2	3	0	1	1	0	0	0	0	2	1	0	1	0	0	2	0	0	0	1	5	0	0	1
NM_001167793_2//NM_001122678_2//NM_001122678_1//NM_001167792//NM_001122678//NM_001167792_1//NM_001167793_1//NM_001167793	Gm3286	0	0	0	0	0.375	0	0	0	0.375	0.375	0	0	0	0	0	0	0	0	0	0	0	0	0	0	0	0	0	0	0	0	0	0	0	0	0	0	0	0	0	0
NM_001013012	Zfp787	21	15	14	10	3	21	10	7	6	6	2	12	4	5	3	10	6	3	2	3	10	9	2	4	3	12	8	3	3	4	13	4	6	0	6	4	3	9	3	5
NR_045367	A630012P03Rik	0	2	0	0	0	0	0	0	0	1	0	0	0	0	2	0	2	0	0	0	0	0	0	0	0	0	0	0	0	2	2	1	0	0	3	1	4	1	1	0
NM_001205157//NM_138303//NR_038062//NM_001205158	Yipf2	11	30	20	14	12.75	21.5	13	15	10.25	17.5	19	10	11.5	12	10	13	13.5	11	15.75	10	14	18	8	6	11.25	17	10	11	13	13	20.25	14	12.75	14	11.75	12	19	11	7	7.75
NM_146322	Olfr187	0	0	0	0	0	0	0	0	0	0	0	0	0	0	0	0	0	0	0	0	0	0	0	0	1	0	0	0	0	0	0	0	0	0	0	0	0	0	0	0
NM_201357	Tssc1	18	17	18	13	8	16	8	13	16	4	17	22	14	6	3	10	8	12	12	6	12	12	10	6	7	9	10	8	12	9	12	9	10	9	9	5	12	7	6	9
NM_001252658//NM_010700//NM_001252659	Ldlr	235	207.667	154	65.3333	50.6667	324	289.333	254.333	191.333	156.667	313.333	309	183.333	136.667	95	402.667	272.333	242.333	198.333	132.333	476.333	331.667	234.667	172.333	200.667	406.333	343.333	287.667	241	150.333	408.333	330.333	266	281.333	175.333	376.667	336.667	306	151.333	165
NM_009698	Aprt	78	67	61	52	68	62	55	55	53	58	72	62	64	52	41	37	49	52	58	45	60	39	35	30	45	47	37	50	53	40	42	33	33	42	28	30	29	27	16	30
NM_001163695//NM_028905	4932438H23Rik	1	0	2	1	2	5	5	1	5	2	7	5	6	5	1	14.5	15	10	4	9.5	18	7	8	6	7	11.5	13	8	10	4	23.5	12.5	10	10	5	8.5	14	6	7	5
NM_025974	Rpl14	187	182	214	157	163	227	226	209	174	160	252	297	191	155	155	179	210	181	212	184	165	146	88	151	150	152	130	148	157	101	130	109	99	128	90	105	118	99	47	65
NM_001033302	Gm129	4	4	1	7	4	4	3	1	1	3	0	2	4	2	2	0	1	2	5	2	5	4	0	2	2	4	0	0	2	1	5	1	0	1	1	4	3	0	1	2
NM_001042709//NM_001042708//NM_010561//NM_001042707	Ilf3	26	27.5	30	20.5	17	25.5	23.5	20	13.5	18.5	25.5	35.5	12.5	11.5	11	28	21.5	17.5	23	20.5	31.5	26	11.5	15.5	20	30	23	38	35	27	39	35	28	28	16.5	23	30.5	36	9.5	21.5
NM_001044720//NM_011511//NM_021041//NM_021042	Abcc9	4	4	5	2	8	2	0	3	0	8.5	3	0	1	0	2	1	5	2	3	11	2	1	2	5	3	0	1	1	1	2	0	3	1	3	8	8	1	2	0	2
NM_001164800//NM_024249//NM_001164798//NM_001164801//NM_001164799//NM_001164802	Slc38a10	109.167	145	106	94	70.6667	133.333	103.833	107.333	72.3333	77.1667	132.167	97.6667	66.6667	58.1667	42.8333	65.5	61.8333	56.3333	56.3333	53.5	46.5	38.8333	39	37.6667	33.3333	57.5	40.8333	35.8333	42.6667	32.6667	58	43	36.6667	45	36.5	72	55.1667	54.6667	32.6667	38.3333
NR_045281	B230214G05	0	0	0	0	1	0	1	0	1	0	0	0	1	1	1	2	0	0	0	2	1	0	0	2	2	0	0	2	0	1	1	0	0	1	0	0	1	1	1	1
NM_001163314	Pgap1	14	14	13	7	9	16	12	15	11	13	7	17	10	9	9	13	13	10	12	15	6	9	10	4	6	11	9	9	6	6	9	7	4	10	3	6	8	8	9	5
NM_009862//NM_001161623	Cdc45	5	0	2	3	2	2	3	4	0	4.5	2	2	1	4	1	1	0	0	0	4	0	2	0	0	0	0	1	0	0	0	0	3	0	0	0	1.5	1	0	2	1
NM_001033412	Gm829	0	0	0	1	0	0	0	0	0	0	1	0	0	1	0	0	0	0	0	1	1	1	0	0	0	0	1	0	0	0	0	0	0	1	0	0	0	0	0	2
NM_001243258	Gm4791	9	15	16	15	24	21	11	20	10	50	15	8	14	22	19	32	13	14	19	41	23	10	10	7	16	24	8	3	9	14	17	13	17	25	26	17	13	25	6	22
NM_013677	Surf1	19	24	24	20	19	11	19	14	12	8	21	15	8	6	3	9	8	10	8	6	12	5	2	4	5	10	9	0	10	3	8	5	4	8	5	9	5	12	3	9
NM_001177552//NM_025976	Bfar	26	25	35	24.5	9	39.5	35.5	22.5	16.5	20	23.5	33	18.5	21.5	8	48.5	41.5	30	35.5	15	57.5	48.5	36.5	31	27	69	56.5	70	71	50	123	102.5	83	117	80.5	131	143.5	115	70.5	53
NM_133683	Tmem19	26	23	17	23	12	20	21	12	11	15	16	28	19	3	11	10	12	14	10	8	12	12	11	8	7	8	13	10	13	5	16	22	8	19	11	13	21	19	9	12
NM_207551	Olfr209	0	0	0	0	0	0	0	0	0	0	0	0	0	0	0	0	0	0	0	0	0	0	0	0	0	0	0	0	0	0	0	0	0	0	0	0	0	0	0	0
NM_009019	Rag1	1	0	0	1	1	1	2	1	0	3	0	0	0	1	0	1	2	1	2	3	0	0	0	0	1	1	1	0	0	0	2	1	0	2	5	0	0	1	0	4
NM_001164491//NM_198649	Ablim3	3	0	1.5	0	1	1	0	2	1	5	2	1	0	3	4	0	1	2	1	3	0	0	1	0	2	0	0	1	1	0	1	0	1	0	3.5	1	0	0	2	0
NM_024454	Rab21	43	35	41	20	18	47	44	36	43	26	48	49	32	34	11	63	52	42	37	38	43	25	35	28	23	72	54	45	50	33	78	62	57	63	38	71	63	66	42	39
NM_007488	Arnt2	1	3	4	4	3	0	2	2	1	3	3	1	3	5	1	1	1	5	4	3	0	0	1	0	1	2	1	0	1	0	3	1	0	1	3	3	3	1	2	2
NM_001163639//NM_001163638//NM_029698	Ttc18	1	0	1	2	3	0	0	1	1	0	1	0	0	0	1	0	0	2	0	3	0	0	0	0	0	0	0	0	0	2	1	2	1	0.666667	1.33333	1.66667	0.666667	0	0	1
NM_011933	Decr2	23	32	25	21	26	23	16	28	24	20	30	27	21	29	20	23	16	24	18	25	25	10	9	13	12	11	11	14	15	10	16	15	13	19	14	30	12	11	11	14
NM_001163763//NM_001163764//NM_025674	Tcf19	2	1	2	1.66667	1	1	1	2	1	4	1	0	0	0	0	0	1	0	0	3.33333	0	0	0	0	0	0	1	1	1	1	0	2	0	1	1	0	0	0	0	0
NM_133862	Fgg	0	0	0	0	0	1	0	0	0	0	0	1	1	0	1	0	0	0	0	1	0	0	0	0	0	0	0	0	0	0	0	0	0	1	0	0	0	0	0	1
NM_001205362//NM_001205361//NM_033623	Dcun1d1	13.3333	20	22	18	23.3333	27.3333	24.3333	23.3333	18.3333	22.6667	18	36.3333	23	14	11	25	33.3333	29	19.6667	21	17.3333	12	7	13	18	27	16	17.3333	12.6667	11	17	25.3333	27	39.6667	16.3333	35	41.6667	14	19.3333	11
NM_178118	Dixdc1	34	30	27	30	7	31	25	26	14	18	19	28	19	12	7	10	5	4	6	7	3	4	1	0	3	6	0	3	1	2	4	4	6	5	4	5	3	3	5	6
NM_026457//NM_001164139//NM_001164141//NM_001164140	Spert	1	0	0	0	0	1	0	0.5	0	0	0	0	0	0	0.25	0	0	0	0	0	0	1	1	0	1	0	0	0	0	0	0	1	0	1	1	0	0	0	0	1
NR_004853	Cdk3-ps	0	1	2	1	1	1	2	2	0	6	1	2	1	1	0	0	0	1	1	2	0	0	0	2	0	0	0	0	0	0	0	0	0	2	2	2	2	1	0	1
NM_138628	Txlnb	3	2	1	1	5	2	2	2	4	2	2	3	4	6	4	6	8	3	5	18	7	2	3	7	10	8	4	5	10	3	3	1	3	3	1	5	7	7	1	1
NM_007921//NM_001163131	Elf3	1	0	0	0	3	0	0	0	0	1	1	0	0	0	0	0	1	0	0	2	0	0	0	0	0	0	0	0	1	0	1	0	1	0	0	0	2	1	0	0
NM_146488	Olfr137	0	0	0	0	2	0	0	0	0	0	0	0	0	0	0	0	0	0	1	1	0	0	1	0	0	0	0	0	1	0	0	0	0	0	2	1	0	0	1	0
NM_009723//NM_001036684	Atp2b2	2.5	2	1	1	3	1	1	1	2	7	2	0	4	4	3	2	1	5	3	2	0	4	2	0	0	2	4	2	1	6	1	0	2	3	2	0	1	3	2	4
NM_001255992//NM_001008502	Bbs12	1	1	6	2	5.5	1	1	1	1	2	3	3	0	1	1	0	3	0	0	0	0	0	1	0	0	0	1	0	2	2	1	2	0	0	1	2	1	4	2	3
NM_144940	Uroc1	1	4	1	1	4	2	0	1	1	3	0	1	0	1	4	1	0	1	0	5	0	0	0	1	1	0	1	0	0	2	0	1	0	4	1	1	1	0	1	3
NM_178278	Caps2	0	0	0	0	1	0	0	0	1	0	0	1	0	1	0	2	0	1	0	1	1	0	0	1	0	0	0	0	0	0	0	0	1	1	1	0	0	0	0	0
NM_001100616	Vmn2r121	0	0	0	0	1	0	0	1	1	0	1	0	0	0	0	0	0	0	0	2	0	0	0	0	0	0	0	0	0	1	0	0	0	0	0	0	0	0	0	1
NM_007808	Cycs	23	19	24	9	19	31	40	24	18	30	26	36	41	19	25	36	33	38	36	49	50	25	25	26	45	40	33	35	46	38	57	46	60	66	47	70	63	75	35	55
NM_181988//NM_001164212//NM_001164214	Rerg	0.666667	1	0	0.666667	2	0.666667	5	0	1	1.66667	0.666667	1	3	0	1	1	0	2	0	2	0	1	1	0	0	1	0	0	0	0	0	0	0	0	1	1	1	0	0	1.66667
NM_010807	Marcksl1	55	77	50	30	24	483	462	553	482	588	877	927	758	822	640	1743	1715	1781	1721	1582	2002	1590	1243	1287	1313	1799	1620	1600	1421	961	1442	1143	1116	1119	853	1244	1176	1035	577	638
NM_172844	Fmo9	0	0	0	0	0	0	1	0	0	1	0	0	0	0	0	1	2	1	0	1	0	0	0	0	0	0	0	0	0	0	0	0	0	0	1	1	0	2	0	2
NR_037225	Mir3065	1	1	0	0	0	0	0	0	0	0	0	0	0	0	0	0	0	0	0	0	0	0	0	0	0	0	0	0	0	0	0	0	0	0	0	0	0	0	0	0
NM_176979	Topbp1	20	30	20	13	20	30	29	23	10	10	27	35	11	19	5	14	20	12	15	10	22	5	14	8	14	12	6	11	11	7	18	17	12	11	9	20	22	18	9	16
NR_028433	AF357355	0	0	0	0	0	0	0	0	0	0	0	0	0	0	0	0	1	0	0	0	0	0	0	0	0	0	0	0	0	0	0	0	0	0	0	0	0	0	0	0
NM_030231//NM_001048189	Agbl4	0	0	0	0	0	0	0	0	0	1	0	0	0	0	2	0	0	0	0	0	1	0	0	0	0	0	0	0	0	0	0	1	0	0	0	1	0	0	0	1
NM_019490	Uso1	74	80	83	54	37	90	92	73	61	87	89	108	80	75	43	96	87	96	100	58	90	52	37	50	40	79	54	64	54	42	68	41	45	72	39	51	75	60	35	34
NM_001128145//NM_175533//NM_001128146	5830411N06Rik	0	0	0.333333	0	0	0	0.333333	0	1	1.33333	0.333333	0	1	1	1.33333	1	2	0	1.33333	2.66667	0	1	0	0	0	0	1	0	0	2	0	2	0	0	1	0	0	1.33333	0	2
NM_026987	Dhx16	67	54	52	43	33	66	60	55	39	22	69	56	38	31	17	54	40	32	30	30	21	26	20	21	21	30	31	25	26	15	43	32	26	38	23	37	37	28	10	16
NM_022891	Rpl23	363	400	424	289	350	360	364	354	326	383	411	527	370	325	272	287	390	387	350	241	297	238	173	192	281	262	247	276	319	191	272	215	223	249	211	215	274	207	130	163
NM_008321	Id3	4	2	2	1	2	16	14	5	0	2	12	7	3	3	3	1	2	2	1	1	0	3	1	2	2	4	0	2	3	0	3	2	0	1	1	1	3	1	0	0
NM_001083934//NM_010867	Myom1	4	1.5	2	2.5	0	2	2	2	3	7	4	1	1	3	4	5	2	1	2	6	1	0	0	0	2	2	2	1	0	1	1	1	0.5	4.5	2	3	1	2	1	2.5
NM_011968	Psma6	54	48	47	44	35	41	52	47	35	37	44	87	47	41	36	92	102	91	87	77	98	75	64	57	66	74	105	87	120	60	133	92	94	107	79	106	100	87	80	68
NM_021898	Tsga8	0	0	0	0	0	0	1	0	0	1	0	0	0	0	0	0	0	0	0	0	0	0	0	0	0	0	0	0	0	2	0	0	0	0	0	0	0	0	0	1
NM_001033324	Zbtb16	3	4	4	3	4	2	5	6	1	6	6	3	2	6	3	1	2	2	2	6	2	1	0	0	1	0	1	0	1	0	1	0	3	4	3	1	1	4	2	4
NM_001166742_2//NM_001166742//NM_001166742_1	Vmn1r118	0	0	0	0	0	0	0	0	0	0	0	0	0	0	0	0	0	0	0	0	0	0	0	0	0	0	0	0	0	0	0	0	0	0	0	0	0	0	0	0
NM_001109748//NM_016871	Tomm40	27	47.5	23.5	17	17	46	33	16	19	27.5	20	30	27	32	14	24	31	26.5	21	14	18	25	20	15	9.5	13	16	17	12.5	13	12	17	12	13.5	7	10	8	12	2.5	6
NM_008392	Irg1	92	94	60	27	16	2149	1803	1927	1580	1604	4026	4622	3632	3357	1614	6682	5565	5174	3706	1780	7187	4666	3136	2619	1824	6680	4928	4460	2770	1383	5799	4193	3467	2833	1546	4243	3916	2909	1317	1104
NM_007572	C1qa	17	21	14	9	22	23	18	15	19	15	16	17	13	24	15	6	14	16	12	8	28	9	11	7	18	6	16	12	9	12	8	4	5	9	10	7	6	9	6	13
NM_146283	Olfr1366	0	0	1	0	0	0	0	0	0	0	0	1	0	0	0	1	0	0	0	1	0	0	0	0	0	1	0	0	0	0	0	0	1	0	0	0	0	0	0	0
NM_153125	Sec16a	172	228	149	118	103	183	180	151	108	130	207	180	149	137	76	169	121	95	90	84	130	74	62	78	52	111	76	84	68	58	117	75	75	77	45	79	64	64	31	43
NM_134000	Traf3ip2	12	22	9	13	3	14	16	18	4	10	6	15	8	7	4	21	16	13	10	12	19	20	15	7	5	28	16	9	7	7	35	19	17	14	10	24	23	16	11	6
NM_009295//NM_001113569	Stxbp1	33	33	41	25	32	39.5	35	36	42	47	47	50	46	37.5	31	42	38	30	35	32	47	42	31	32.5	48	63	46.5	55	50	37	98.5	83	86.5	96	57.5	111	100.5	110.5	55	93
NM_001037999//NM_007830	Dbi	28.5	57	45	39.5	24	41.5	49.5	39.5	44	42.5	65.5	71	48	48	52	38.5	31.5	50	55.5	64.5	45.5	35	32.5	26	40	37	40.5	44	59	40.5	43	42.5	37.5	39	40	21	36.5	40.5	13	34.5
NM_011046//NM_001081454	Furin	294.5	366.5	257	187.5	153	373.5	305.5	337.5	241.5	234	386	365	324.5	286.5	157.5	717	570.5	694	596.5	443	1051	825	628.5	595.5	602	1381	1243.5	1221.5	1024	675.5	1695.5	1476	1500	1333	974.5	1659.5	1506	1467.5	809.5	907
NM_001256072	7530416G11Rik	0	1	1	1	0	1	0	2	1	2	0	0	0	1	0	0	1	2	3	2	0	0	0	1	2	0	0	0	0	1	2	1	0	2	1	3	1	1	1	4
NM_026683//NM_028250//NM_001145781	Acbd6	25	35.6667	20	21.3333	27.6667	25.3333	20.3333	23.3333	17.6667	28.6667	31	18	18.6667	20.3333	5.66667	23.3333	10.6667	13.3333	7.33333	10	12.3333	16.6667	5.33333	10.3333	15.3333	13	10.3333	14	9.66667	7	11.3333	13.6667	14.3333	8	5	13	11.6667	13.3333	7.33333	8.33333
NM_028705	Herc3	17	22	23	25	14	21	19	17	18	11	19	34	11	11	11	18	20	19	8	8	25	6	6	10	17	20	18	9	14	14	28	30	24	24	26	45	39	21	15	18
NM_001011826	Olfr967	0	0	0	0	0	0	0	0	0	0	0	0	0	0	1	1	0	0	0	0	0	0	0	0	0	0	0	0	0	0	0	0	0	0	0	0	0	0	0	0
NM_001163223	Zfp804b	1	0	0	0	1	1	0	0	0	4	0	1	0	0	0	0	0	1	0	0	0	1	0	0	1	0	1	0	0	1	0	0	0	0	0	0	0	0	0	0
NM_001160368//NM_178779	Rnf152	12	10	9.5	6	14.5	17	6	8	1	19	7.5	8	2.5	5	5	5	10	7	5	14.5	4	3.5	4	3	1	8	4	3.5	2	7	9	8.5	7	8	3	12	4	6	4	7.5
NM_001081436//NM_001114609	Ino80d	81.5	99.5	66.5	58	66	111	81.5	87	52	65	110.5	121	58	68	38	176	159	153	113	113	138.5	92	69	57.5	58	124	89.5	72	91	53	101	87.5	63.5	77	46.5	87.5	94	58	36	44
NM_172627	Pggt1b	14	10	14	4	6	18	13	12	7	5	20	24	8	13	9	18	27	14	10	10	16	11	5	9	10	19	15	16	12	8	15	15	13	18	15	23	20	9	6	11
NM_028725	Sdr42e1	2	3	7	4	2	5	1	2	2	1	2	3	1	1	1	0	1	1	6	3	1	1	1	0	0	0	0	0	0	2	3	2	1	0	1	3	1	3	0	3
NR_040385	C430002E04Rik	3	0	3	2	3	6	1	7	1	8	4	5	0	4	4	4	8	6	2	7	3	1	4	4	0	4	3	3	1	0	6	3	3	4	3	5	5	7	2	2
NM_001083891//NM_030087	Ndufv3	34	43.5	34	32.5	31	35.5	43	32	30	40	42	60.5	46.5	43.5	32.5	26.5	37	27.5	29	31	32	20.5	15.5	20.5	21.5	28	22	28	28.5	14.5	32.5	18.5	12.5	21	21.5	22.5	12	18.5	11	14.5
NR_029642	Mir292	0	0	0	0	0	0	0	0	0	0	0	0	0	0	0	0	0	0	0	0	0	0	0	0	0	0	0	0	0	0	0	0	0	0	0	0	0	0	0	0
NM_144867	Slmo1	1	0	0	1	1	0	1	0	1	1	0	0	0	0	1	2	2	1	2	2	1	0	0	0	0	1	1	0	1	2	1	1	0	0	2	1	1	0	1	2
NM_031165	Hspa8	921	1219	877	571	597	1317	1058	1024	699	555	1312	1269	942	804	383	882	836	826	655	335	689	426	310	330	377	603	492	501	555	337	897	674	556	724	618	872	975	941	539	710
NM_207029	Tas2r129	0	0	0	0	0	0	0	0	0	2	0	0	0	0	0	0	0	0	0	0	0	0	0	0	0	0	0	0	0	0	0	0	0	0	0	0	1	0	0	0
NM_010904	Nefh	2	1	1	1	1	0	0	1	3	2	0	3	1	0	1	0	3	1	2	6	0	0	0	0	1	1	0	0	1	2	0	0	1	1	1	0	0	0	0	3
NM_009900	Clcn2	2	3	3	4	2	5	3	2	5	3	4	2	1	1	2	1	1	2	1	4	0	0	2	1	3	1	2	0	1	0	2	0	1	2	0	1	2	1	3	1
NR_046044	AI463170	0	1	2	0	0	0	0	0	0	0	0	0	1	0	0	0	0	0	0	0	0	0	1	0	0	0	0	1	0	0	0	1	0	0	0	0	1	0	0	0
NM_019716//NM_001163791//NR_028268	Orc6	2	4.66667	4.66667	3.66667	0	4.66667	4	4	4	2	4.66667	4.66667	4	1.66667	2	1	1	0.666667	0	2	2.33333	2	2	0	1	3	2	0	1	2	4.66667	1	0	2	2.33333	1	0	1	0	0
NM_010564	Inha	0	0	1	0	0	0	0	0	0	0	0	0	1	0	1	0	1	0	0	2	0	0	0	0	0	0	0	0	0	0	0	0	0	1	1	1	0	0	0	0
NM_001166601//NM_001166601_1	Gm16430	0	0	0	0	0	0	0	0	0	0	0	0	0	0	0	0	0	0	0	0	0	0	0	0	0	0	0	0	0	0	0	0	0	0	0	0	0	0	0	0
NM_001160043//NM_028457	Dem1	4.5	8	6	7	3	5	5	3	1	7	10	3	2	1	1	5	4	7	4	6	5	4	3	1	0	5	0	3	0	4.5	6	3	1	2	2	13	6	4	2	1
NR_045437//NR_045436	2700054A10Rik	4	5	7.5	5.5	12	3	9	4	3	16	5	13.5	5	8	6.5	20.5	16	6	9	19.5	26	7	11	15.5	3	19	11	18	10.5	8	26	12.5	13	19	12	25	16	17	5	19.5
NM_001081635//NM_007632//NM_001081636	Ccnd3	73.6667	73.6667	56.6667	52.6667	60.6667	69	69.3333	50	40.6667	56.6667	69	63	44	45	34.3333	55	36	30.3333	25	24	46	29.6667	26	21.6667	22	47.6667	33.3333	28.6667	31.3333	29.3333	80	67.3333	55.6667	66	53	71	86.3333	73.3333	35	66
NM_027941	Lrrc34	0	0	0	0	0	0	1	0	0	0	0	0	0	1	0	0	0	0	0	0	0	0	0	1	0	0	0	0	0	0	0	0	0	0	0	1	2	0	0	1
NM_001005866//NM_001003953//NM_013910	Kdm2b	38.6667	40.6667	37.6667	17.6667	9.66667	56.6667	35	32	14.3333	12.3333	37	29.3333	24	14.6667	11.3333	33.6667	27.3333	20.6667	9.66667	12	41.6667	23.6667	16.6667	11	14.6667	28.6667	25	22.6667	9.33333	8	28.6667	18.6667	24	19.6667	17	18.3333	17	12.3333	4.33333	10.6667
NM_177262//NM_001199593	Pkn1	208	268.5	201	132	128	229.5	176.5	200.5	130.5	126.5	225	200	163	140	60.5	144.5	111	107	71	49	111.5	80.5	62.5	67	59	94.5	98.5	80	62.5	39.5	94.5	92.5	67	96	65	109	118	76.5	46	71
NM_133836//NM_008358	Il15ra	4	2.5	8	2	3	5.5	5.5	3	4.5	1	11	5	6.5	4.5	1	26	23	21	16.5	22.5	57.5	41.5	29	26	38.5	105.5	87.5	90.5	67	55.5	133.5	106	90	106.5	71	127	99	128.5	53	75
NR_038059_1//NR_038059_2//NR_038059	1700110I01Rik	0	0	0	0	0	0	0	0	0	0.333333	0	0	0	0	0	0	0	0	0	0	0	0	0	0	0	0	0	0	0	0	0	0	0.333333	0	0.333333	0	0	0	0	0
NM_001039941	Cypt8	0	0	0	0	1	0	0	1	0	0	1	0	0	0	0	0	0	0	0	1	0	0	0	0	0	0	0	0	0	0	1	0	0	0	0	0	1	0	0	0
NM_146977	Olfr1255	0	0	0	0	0	0	0	0	0	0	0	0	0	0	0	0	0	0	0	0	0	0	0	0	0	0	0	0	0	0	0	0	0	0	0	0	0	0	0	0
NM_008777	Pah	0	0	0	1	0	0	0	0	0	0	0	0	0	1	1	0	0	0	0	2	0	0	0	0	0	0	0	0	0	0	0	0	0	1	0	0	0	0	0	1
NM_183263	Rnmtl1	3	1	0	1	0	3	1	1	1	0	3	1	1	0	0	0	0	0	0	3	0	1	0	0	0	1	0	0	0	0	1	0	0	0	0	1	0	1	0	2
NM_001025377//NM_153820	Arhgap15	8	6	8.5	6.5	8.5	7	11	11	7.5	8.5	10	13.5	11.5	5	5	10	6	2.5	3	3	2.5	2.5	1	1	1.5	2.5	2	1	3.5	0.5	0	2	0.5	1	0.5	4	0.5	1	0	2.5
NM_001168346//NM_023699	Nfatc4	3.5	0.5	3	0	4.5	2.5	3.5	5	3	3.5	2	2	0	3	2	2	0	1	0.5	6.5	2.5	1	0	2	1	1	3.5	2	0	1.5	3	1	3	6	1.5	1.5	2	2	0	5
NM_001011873	Xkr9	0	0	0	0	0	0	0	0	0	0	0	0	1	0	0	0	0	0	0	1	0	0	0	0	0	0	0	0	0	0	0	0	0	0	0	0	0	0	1	0
NM_028132	Pgm2	189	242	208	142	151	189	189	187	149	143	171	203	173	128	54	141	130	104	93	72	118	113	72	79	67	151	176	175	146	93	268	235	266	275	183	304	287	284	165	193
NM_009114	S100a9	73	80	72	51	56	95	71	88	64	62	104	124	83	61	54	64	99	102	100	49	88	52	41	57	45	78	36	44	54	42	59	37	40	43	29	44	28	46	11	31
NM_001177938//NM_001177942//NM_010099//NM_001177939//NM_001177943//NM_001177944//NM_001177940//NM_001177941//NM_001177937	Eda	1	0	1	1	3	0	1	2	0	3	1	0	0	1	1	2	0	2	0.888889	4	0	1	0	0	0	0	0	0	0	1	0	2	0	0.222222	3	1	0	0	1	1
NM_001164200//NM_001164199//NM_001164198//NM_011100	Prkacb	43.5	47.25	66.75	24.5	30.25	45	37.5	34.25	23.25	23	39.5	48	34.25	28	22.75	26.5	34.25	20.5	29.25	22.75	25	11.5	8	13.75	17.75	26	26.5	18.75	23.75	17.75	35.25	28.75	31.75	30.5	33.25	37.5	51.75	31.25	18	31
NM_024233	Rexo2	30	13	17	14	19	17	18	16	16	15	19	27	26	26	15	19	24	29	18	21	28	23	13	5	13	23	26	14	17	16	23	17	16	18	12	13	15	11	10	7
NM_001159417//NM_001159418//NM_008394	Irf9	45	32	32.3333	14.6667	17	50	18.6667	24	17	13.6667	35.6667	25	14.6667	12.6667	7.33333	107	87.3333	72.3333	37.6667	26	101.333	57	46.3333	31	30.3333	97	57.3333	55	42	17.6667	98.3333	65	60.3333	42.6667	30	89.3333	60	59.3333	30.6667	27.6667
NM_001009547	Adam26b	0	0	0	0	1	0	0	0	0	1	0	0	0	0	0	0	0	0	0	0	0	0	0	0	0	0	1	0	1	0	0	0	0	1	0	0	0	0	1	0
NM_134123	Scaf8	72	65	49	20	50	68	54	42	40	31	52	65	37	24	20	38	22	23	18	21	30	16	11	19	14	35	25	19	15	15	31	27	29	18	9	23	24	29	7	8
NM_146269//NM_146269_1	Olfr247	0	0	0	0	0	0	0	0	0	0	0	0	0	0	0	0	0	0	0	0	0	0	0	0	0	0	0	0	0	0	0	0	0	0	0	0	0	0	0	0
NM_199226//NM_011583	Theg	0	0	0	0	1	0	0	0	0	1	0	0	1	0	1	0	1	0	0	0	0	0	0	0	0	0	0	0	0	0	0	0	0.5	0	0	0	0	1	0	0
NM_007983	Faf1	16	41	36	14	22	33	28	30	24	22	29	42	32	21	14	19	28	33	22	13	25	18	5	11	6	19	10	13	12	11	22	16	6	14	11	9	16	18	14	9
NM_001081128	Mtr	27	18	24	19	15	25	27	18	20	23	25	17	19	16	7	13	13	10	16	7	18	9	6	11	5	11	5	9	13	5	4	4	3	7	11	9	6	3	2	5
NM_026816	Gtf2f2	7	10	10	8	4	14	12	10	7	8	14	13	9	7	6	20	15	15	7	11	13	11	8	6	2	14	21	8	4	4	9	2	6	6	5	3	2	6	1	2
NR_033506	Gm3893	1	2	2	4	6	2	5	2	3	10	1	4	1	1	4	0	4	1	0	7	1	0	3	2	0	1	0	1	0	3	1	1	2	4	7	2	2	4	0	2
NM_023755	Tfcp2l1	6	16	12	10	11	8	7	12	5	21	8	9	5	8	11	14	13	14	4	35	11	6	5	6	4	8	5	10	5	12	14	10	3	4	12	16	12	6	4	11
NM_027539//NM_001195497//NM_001195496//NM_001195499//NM_001195500//NM_001195498	Dclk2	0	1	0	3.83333	1	0.833333	1	0	2	3	0	2	3	0.5	2.83333	1.66667	2.66667	2	2.83333	3.66667	2	1	3	1	0	1	1	0	2	1	2	0.833333	0	1	0	0	1	2.83333	0.833333	1.83333
NM_145137	Mgl2	16	28	35	24	31	29	24	19	16	25	14	32	21	27	14	15	22	21	27	26	16	13	7	7	22	17	10	16	17	17	10	18	17	14	11	10	17	11	7	12
NM_001102650//NM_026561	Nt5c3l	4.5	4	4	1	0.5	1	2	1	3.5	3	1	1	1	2.5	1	2.5	2.5	1	5.5	3	3.5	0	0	1	2	1	1	1	2.5	1	0.5	1	0	2	2.5	0	1	0	1.5	2.5
NR_015543	2810055G20Rik	0	0	0	0	0	0	1	1	1	2	0	0	0	0	0	1	0	0	0	0	1	0	0	0	0	0	0	0	0	0	0	0	0	1	0	0	0	0	0	0
NM_001136236//NM_153090//NM_178165	Fcrl1	0	2.66667	0	0	1.66667	2	1	0	0	2	3	2	4	1	1	1	1	1	1	4	2	0	0	0	2	1	0	0	0	2	2	1	0	1	3	0	0	1	0	1
NM_007722	Cxcr7	43	47	35	17	21	54	34	39	28	73	53	39	23	27	27	17	28	25	20	71	5	6	3	9	11	12	11	10	20	10	14	8	6	7	14	13	9	8	11	20
NM_001165997//NM_029773//NM_001165998	Spopl	4.66667	6.66667	12.6667	4.33333	9	12.6667	9.66667	11.6667	9	7.33333	9	7.33333	6	10.3333	3	9	12	8	7.33333	6.66667	8	2	6	6.66667	3.66667	14	8.66667	5	8.33333	7.66667	15	12	4.66667	11	8	14	11.3333	9.66667	6	11.3333
NM_021050	Cftr	2	0	2	0	2	0	0	0	0	3	0	1	2	3	1	0	1	0	0	3	0	0	0	0	1	0	1	2	0	1	0	1	0	2	0	2	0	0	0	1
NM_001081960//NM_001114347//NM_029633	Clasp2	79.6667	76.3333	73.3333	44	39.6667	113.667	89.6667	69.6667	54	60.6667	96	119.333	75.6667	42.6667	39	95	64.3333	68.6667	75.3333	47.6667	80.6667	50	44.6667	28.3333	42.3333	70.3333	56	60	62.6667	40	87.6667	85	72	84	48.3333	82.3333	96	83	45.3333	30
NR_035528	Mir767	0	0	0	0	0	0	0	0	0	0	0	0	0	0	0	0	0	0	0	0	0	0	0	0	0	0	0	0	0	0	0	0	0	0	0	0	0	0	0	0
NM_175930	Rapgef5	4	4	4	4	4	6	4	6	2	6	3	7	3	2	1	5	4	6	3	4	4	2	2	4	2	0	0	1	0	2	1	1	0	1	2	1	2	0	0	2
NM_001177523	Gm6696	0	0	0	0	0	0	0	0	0	0	0	0	0	0	0	0	0	0	0	0	0	0	0	0	0	0	0	0	0	0	0	0	0	0	0	0	0	0	0	0
NR_037265_3//NR_037265//NR_037265_6//NR_037265_1//NR_037265_2//NR_037265_5//NR_037265_4	Mir467a-9	0	0	0	0	0	0	0	0	0	0	0	0	0	0	0	0	0	0	0	0	0	0	0	0	0	0	0	0	0	0	0	0	0	0.142857	0	0	0	0	0	0
NM_176996	Smo	2	1	1	2	0	2	3	2	4	2	2	2	3	0	5	0	4	2	5	7	2	0	3	3	1	3	4	1	2	1	3	3	0	3	3	1	1	1	3	2
NM_138301	Trpm2	41	31	49	30	24	55	54	49	36	38	25	34	33	31	27	20	27	20	15	20	27	11	13	7	8	6	14	14	10	12	16	8	14	12	13	14	13	20	8	10
NM_001177792//NM_001177793//NM_009222	Snap23	49	58.3333	49.3333	42.3333	43.3333	46	49.3333	35	43.3333	66.6667	62.3333	73.3333	51.6667	50	40.6667	64.3333	62.3333	61.3333	65.3333	50.6667	45	36	19.6667	33.6667	35.3333	43	55.6667	45.6667	57.3333	32.3333	50.6667	55	46.3333	74.3333	51.3333	57.6667	68.3333	69.6667	19.6667	46.6667
NM_011066	Per2	17	26	12	5	5	21	18	16	8	15	21	21	11	13	6	14	16	15	8	8	11	2	3	3	4	6	7	3	5	3	18	10	8	6	6	22	24	19	9	14
NM_001031622_1//NM_001031622	Gm16367	0	0	0	0	0	0	0	0	0	0	0	0	0	0	0	0	0	0	0	0	0	0	0	0	0	0	0	0	0	0	0	0	0	0	0	0	0	0	0	0
NM_019966	Mlycd	20	4	10	9	5	16	4	1	2	4	10	4	3	7	0	3	4	2	0	5	2	7	2	1	1	3	1	4	4	3	5	3	7	3	4	5	4	4	2	3
NR_029727	Mirlet7b	0	0	0	0	0	0	0	0	0	0	0	0	0	0	0	0	0	0	0	0	0	0	0	0	0	0	0	1	0	0	0	0	0	0	0	0	0	1	0	0
NM_001004367	Cxxc4	1	0	0	0	3	1	0	3	0	3	0	1	1	1	2	1	2	1	0	2	0	1	0	1	1	0	0	1	1	1	0	0	0	1	0	0	0	1	0	0
NM_146493	Olfr730	0	0	0	0	1	0	0	0	0	0	0	0	0	0	0	0	1	0	0	0	0	0	0	0	0	0	0	0	0	0	0	0	0	0	0	0	0	0	0	0
NM_011329	Ccl1	0	0	0	0	1	0	0	0	0	0	0	0	1	0	0	0	0	0	0	0	0	0	0	0	1	0	0	0	0	0	0	0	1	0	0	0	0	0	0	0
NM_019916	Tlx3	1	0	1	1	0	0	0	1	0	1	0	1	0	0	1	1	1	0	0	1	0	0	0	0	0	0	0	0	1	0	0	1	1	0	1	1	1	0	0	2
NM_029478	Vmp1	117	76	77	50	63	196	106	75	59	62	160	151	71	55	60	105	84	85	78	51	110	45	27	36	39	127	62	59	77	49	172	116	91	121	71	205	140	110	63	85
NM_146228//NM_001146059//NM_001146060	Als2cl	38	41.6667	29.6667	21	23	41.3333	21.6667	29	16	20	41	34.6667	29.6667	19	11	21	15.6667	22	14	18	13	11	13	11	6	17	13	14	11	8	13	19	15	15.3333	9.66667	25	11	22	13.3333	22
NM_016750	H2afz	82	62	92	44	45	118	91	86	65	57	91	108	63	77	59	94	118	96	111	91	68	59	49	47	72	84	57	65	71	57	52	66	60	69	63	80	84	81	35	56
NM_019418	Tnfsf14	11	7	3	4	4	5	3	2	0	0	4	3	0	2	2	1	4	1	1	1	1	0	1	1	1	1	1	1	1	1	2	1	0	1	2	3	1	0	0	2
NM_001163457//NM_008642	Mttp	5	2.5	1.5	1	6	3	1.5	4	2.5	7	4	3.5	1	3.5	6	2	4	1	3	3.5	1	1	1.5	0	1.5	0	2	4	0	0	0	1	2	4	2	3	3	3	1	2
NM_009770	Btg3	13	10	4	8	9	10	7	6	9	13	15	19	15	4	4	12	16	11	7	13	9	5	7	8	5	8	6	6	8	3	8	6	7	3	3	9	11	2	2	5
NM_001163496//NM_018767//NM_001163497	Cd160	0	1	2	0.666667	2	1	3	0	1	4	0	0	1	0	0	0	1	2	0	2.66667	2.66667	1	2	0	2	5	2	0	2	0	1	3	3	0	4	0	0.666667	0	0	3
NR_035468	Mir1946a	0	0	0	0	0	0	0	1	0	1	0	0	0	1	0	0	0	0	0	0	0	0	0	0	0	0	0	0	0	0	0	0	0	0	0	0	0	0	0	0
NM_007696	Ovgp1	1	1	3	2	6	1	0	2	2	0	1	3	0	2	1	1	3	3	0	0	1	0	1	1	0	1	0	0	0	0	1	0	0	0	1	0	0	1	0	1
NM_013563	Il2rg	98	193	99	82	148	151	147	133	113	207	165	185	136	195	142	130	145	145	137	178	144	111	83	91	169	144	133	141	131	118	170	122	123	166	147	131	161	139	85	139
NM_139311	Mllt6	156	185	150	102	99	218	164	150	144	123	200	198	166	143	97	354	315	344	289	257	395	341	217	267	258	458	355	354	333	225	362	278	258	265	215	288	248	210	130	192
NR_015614	E230029C05Rik	2	4	5	11	5	12	9	4	1	4	13	6	10	5	5	7	6	4	2	6	4	1	0	0	1	1	1	4	4	4	1	3	4	4	3	6	4	3	0	4
NM_181422	Pkd2l1	0	0	0	1	1	0	0	0	1	2	0	1	0	1	1	1	1	1	1	3	0	0	0	0	0	2	0	0	0	0	2	0	0	1	1	0	0	0	0	1
NM_182808	Fam19a1	1	0	0	1	1	0	0	0	0	1	0	1	1	0	0	0	0	2	1	2	0	0	0	0	0	0	0	0	0	1	0	1	0	0	0	1	1	0	2	1
NM_009146//NM_001113478	Frrs1	64	61	53	45.5	48	70	61.5	53.5	47	78.5	65	70	57	58	44	49	47	41	35	40	27	20	27.5	20	22	24	16	23	15	13.5	18	11	13	18	14.5	19	15	13	4	10
NM_007813	Cyp2b13	1	0	1	0	0	0	0	0	0	0	0	0	0	1	0	0	0	0	0	1	1	0	0	1	0	0	0	0	0	0	0	0	0	0	0	0	0	0	0	0
NM_009824//NM_001109873//NM_177289	Cbfa2t3	18	23.6667	13.3333	7	10	17.3333	19	16.6667	12	15	13.6667	18	10.3333	5.66667	8	8.66667	3.33333	7.66667	6	15.6667	11	4	3	3	2	5.33333	3	12.3333	6.66667	5	15.3333	5	6.66667	8	6.66667	10	4.66667	4	1.66667	8.66667
NR_045506	4933405E24Rik	0	0	0	0	0	2	0	0	0	0	1	0	0	1	0	0	0	0	0	0	0	0	0	0	0	0	0	0	0	0	0	0	0	0	0	0	0	0	1	0
NM_010266	Gda	78	76	71	50	66	84	70	45	62	56	66	67	47	53	35	62	69	68	64	44	91	52	38	35	37	52	39	43	77	38	67	53	42	52	48	48	53	44	32	31
NM_197998//NM_001164625//NM_001164626	2210021J22Rik	4	5.33333	1	3	0	2.33333	1.66667	4	3.66667	5.66667	5	2	1	1	0	0	2	0	2	0	1	0	0	0	1	1.66667	1	1	1	0.666667	2.66667	1	0	1	0	3	1	0	2	0
NM_001081642	Xlr4a	0	0	0	1	0	0	0	0	0	0	0	0	0	0	0	0	1	1	0	0	0	0	0	0	0	0	0	0	0	0	1	0	0	0	0	1	0	0	0	0
NM_198613	Ap2s1	71	112	81	55	72	73	75	82	75	93	89	106	87	96	65	69	84	64	73	73	77	63	71	67	77	63	65	80	65	52	86	60	60	64	69	63	80	59	47	62
NM_175644	Gphb5	0	1	1	1	0	0	0	1	0	1	0	0	0	0	1	1	1	1	0	2	0	0	0	0	0	0	0	0	1	0	0	0	0	0	1	0	0	0	0	1
NM_175669	Gpr82	1	0	1	0	0	1	0	1	0	0	0	1	1	0	0	2	0	0	1	0	1	0	0	0	0	1	0	1	0	0	0	0	1	1	1	1	3	0	0	1
NM_016689	Aqp3	1	0	0	1	4	0	2	0	1	2	2	0	0	1	1	1	1	2	4	3	0	0	0	3	0	0	0	1	1	3	0	0	0	1	1	0	1	2	0	2
NM_008101	Gcgr	1	0	0	2	2	1	0	1	0	1	1	0	0	0	1	0	0	0	0	2	0	0	0	0	1	1	0	0	0	0	0	0	0	1	0	0	0	0	0	1
NM_175090	Slc31a1	41	62	38	41	31	56	47	47	45	47	56	76	43	50	45	75	71	89	72	43	80	46	57	36	58	100	70	95	111	67	190	139	169	206	165	266	263	240	106	179
NR_035433	Mir1897	0	0	0	0	0	0	0	0	0	0	0	0	0	0	0	0	0	0	0	0	0	0	0	0	0	0	0	0	0	0	0	0	0	0	0	0	0	0	0	1
NM_144860	Mib1	108	121	120	95	76	132	115	99	90	64	95	130	83	61	56	116	109	110	98	82	96	64	60	55	56	83	66	57	73	50	94	83	72	79	68	111	92	94	48	59
NM_001025156//NM_029955	Ccdc93	61	60	66	38	31	69	55	43	27	18	51	42	29	16	14	31	26	21	18	21	36	12	12	11	10	27	23	18	12	7	32	25	19	17	7	20	18	9	9	11
NM_146079	Guca1b	0	1	2	2	0	0	0	5	0	2	0	0	0	0	0	1	1	0	0	2	2	2	1	0	0	0	3	0	4	1	1	0	2	0	1	1	1	0	0	1
NM_001166752//NM_001166752_1	Vmn1r152	0	0	0	0	0	0	0	0	0	0	0	0	0	0	0	0	0	0	0	0	0	0	0	0	0	0	0	0	0	0	0	0	0	0	0	0	0	0	0	0
NM_020016	Magea2	0	0	0	0	1	0	0	0	0	0	0	0	0	0	0	0	0	1	0	1	0	0	0	0	0	0	0	0	0	0	0	0	0	0	2	0	0	0	0	0
NM_001122734_1//NM_001122734_4//NM_001122734//NM_001122734_3//NM_001122734_2//NM_001122734_5	Gm15085	0	0	0	0	0	0	0	0	0	0	0	0	0	0	0	0	0	0	0	0	0	0	0	0	0	0	0	0	0	0	0	0	0	0	0	0	0	0	0	0
NM_030250	Nus1	75	79	86	62	57	97	74	62	79	91	107	97	85	84	68	106	119	130	108	110	112	73	60	64	78	91	76	94	85	73	132	96	93	131	87	96	104	98	62	56
NM_001177946//NM_183251//NM_001177947//NM_001177945	1810020D17Rik	2	0	2	0	2	2.5	2	1	5	4	3	0	1	1.5	3.5	1	0	3	3	2	3	1	0.5	0	0	2	1	2	2	0	1	0	0	1	0	0	0	1.5	1	1
NR_040749	LOC622070	0	0	2	0	0	1	1	0	0	0	0	0	0	0	0	1	2	0	0	2	4	0	1	0	2	2	3	1	1	1	5	3	0	5	1	1	1	3	3	2
NM_001037931	Gm6878	0	0	0	1	0	0	0	0	0	0	0	0	0	0	0	0	1	0	0	1	0	0	0	0	0	0	1	0	1	1	0	0	0	0	1	0	1	2	0	0
NM_001114131//NM_146081	Ppp4r1	65	48.5	41	19	31	64	43.5	29	22	18	42	54	30	16.5	8	57	47	59	40	25	62	30	31	32	14	62.5	38	35	37	23	47.5	48.5	32	31	28	53	48	34.5	14.5	20
NM_019635	Stk3	17	19	11	15	9	16	16	14	17	28	15	20	29	14	9	12	20	21	16	14	26	16	10	13	10	22	26	15	12	9	32	15	23	25	18	30	28	17	14	14
NM_021434	Gpr180	12	14	18	8	10	10	12	13	9	12	14	14	4	7	6	3	2	3	4	4	2	0	1	2	1	0	1	1	2	4	5	5	5	3	5	4	8	0	4	4
NM_007882	Dsc3	1	0	0	1	0	0	0	0	2	1	0	0	0	1	0	0	0	4	0	1	1	0	1	0	1	0	0	0	0	0	0	0	0	1	0	0	0	0	0	3
NM_176902	Fam100b	37	70	41	21	23	46	57	53	26	39	52	63	39	28	14	26	24	20	12	5	29	18	19	9	7	20	20	25	29	7	50	36	37	39	21	45	60	38	25	20
NM_025839	Nudt16l1	16	14	10	10	3	8	10	8	6	12	14	6	3	3	0	10	5	10	9	2	5	4	3	2	2	12	7	5	6	3	14	12	4	9	4	6	10	9	8	6
NM_001013810	Gm5591	3	3	5	6	1	6	1	3	5	18	6	3	3	3	3	2	4	2	2	18	1	1	4	3	4	1	3	0	2	4	1	2	0	6	5	1	0	0	0	4
NM_009026	Rasd1	2	7	1	2	0	3	2	0	4	3	1	0	2	3	2	3	0	0	1	1	0	2	1	2	2	0	0	1	0	3	1	1	1	0	1	2	2	0	2	3
NR_001581	Speer6-ps1	0	0	0	0	1	0	0	0	0	0	1	1	0	0	0	2	0	0	0	1	0	1	0	0	0	0	0	0	0	0	0	0	0	0	0	0	0	0	0	0
NM_022321//NM_001162500	Parvg	53	69	51	38.5	54	60.5	51.5	43	40.5	67	54	59.5	54.5	39.5	50.5	32	37.5	38.5	43	40.5	38.5	26	25.5	28	22	32.5	25	23.5	29.5	25	19.5	25	20	26	24	25	17	18	11.5	20
NM_009120	Sar1a	54	40	51	28	26	46	45	34	43	29	55	55	37	39	21	50	70	72	69	34	51	31	33	28	27	49	24	29	52	36	37	29	40	42	18	42	37	34	18	17
NM_008165//NM_001252403//NM_001113325	Gria1	1	1	0	1	1.66667	0	1	0	2.33333	5	0	0	0	1.66667	1.66667	0	1	1	0	4	0	1	1	2.66667	4	0	0	2	1	1.66667	1	0.666667	0	7	4.66667	2.66667	1	1	1	3
NR_037233	Mir3072	0	0	0	0	0	0	0	0	0	0	0	0	0	0	0	0	0	0	0	0	0	1	0	0	0	0	0	0	0	0	0	0	0	1	0	1	0	0	0	0
NM_010694	Lcn3	0	0	1	0	0	0	0	0	0	0	0	0	0	0	0	0	0	0	1	1	0	0	0	0	0	0	0	0	0	0	0	0	0	0	0	0	0	0	0	0
NM_172301	Ccnb1	4	1	2	0	0	2	1	1	1	9	0	4	1	0	0	0	2	0	1	4	0	0	0	1	1	0	1	0	0	0	0	2	0	2	0	1	1	3	1	2
NR_045766	Gm10509	1	1	1	0	0	1	0	0	0	0	0	0	0	0	0	0	0	0	0	1	0	0	0	0	1	0	0	1	0	0	1	0	0	2	0	1	2	0	0	0
NM_029937	Nup210l	6	4	3	5	2	12	3	3	3	4	6	6	2	4	4	4	4	2	2	8	6	2	0	2	3	3	3	0	3	1	5	2	2	1	2	4	9	1	3	4
NM_031373	Ogfr	43	46	57	25	20	52	43	52	30	28	40	37	28	29	15	96	109	91	88	57	161	112	94	111	97	194	155	147	116	82	212	172	170	136	95	168	171	121	69	89
NM_008704	Nme1	26	29	30	33	20	34	27	28	19	44	37	31	35	23	25	19	31	21	32	20	31	16	23	12	9	22	23	19	23	20	17	17	20	16	21	13	13	10	8	12
NM_009944	Cox7a1	4	3	1	0	2	0	0	3	0	0	2	1	0	1	3	0	1	1	0	1	0	0	0	1	2	2	2	1	0	2	1	3	0	0	2	0	0	0	0	0
NM_001045484//NM_008578	Mef2b	2	5	2	1	2	5	1	3	0	2	1	1	0	2	1	0	0	1	2	1	0	0	1	1	0	1	0	0	0	0	0	0	1	0	1	0	0	0	0	1
NM_008065	Gabpa	26	48	24	19	24	47	29	43	24	33	36	44	35	32	27	42	33	59	37	35	32	36	28	16	15	43	23	18	35	19	50	25	26	27	16	26	41	28	15	19
NM_022409	Zfp296	6	3	1	2	3	3	1	2	2	0	3	1	1	4	2	5	4	3	2	3	3	0	1	1	1	2	2	5	3	1	3	1	2	1	2	4	0	4	1	3
NM_152815//NM_001191001//NR_034030	Lins	11.3333	7	4	6	4	6	7	7	7	19	8.66667	5	4	5	7	7	6	6	5	15	4	4	3	3	7	4	5	4	5	5	6	2	4	2	3	9	6	4	5	7
NM_027513	Nup205	49	33	38	29	28	53	36	35	28	36	36	48	21	31	17	55	40	45	36	23	39	28	28	24	13	47	25	31	28	26	37	38	31	37	23	29	37	38	14	15
NM_001252251//NM_001252253//NM_001252252//NM_010898//NM_001252250	Nf2	29.2	47.4	19.6	19	13.4	44.4	29.8	36	17.2	12.2	38	39.8	24.4	24.8	11.2	27.8	27.2	24.2	20.2	14.8	18.2	15.4	12	11.2	12	20.4	16.2	22.2	9.8	10.4	19.8	16.2	8.6	17.6	6.6	22.6	20.4	12	9.6	14.2
NM_011014	Sigmar1	15	22	15	10	13	16	18	22	10	8	14	19	14	12	6	9	9	11	4	7	10	9	4	3	2	6	5	12	8	3	6	13	10	13	6	9	9	7	3	5
NM_001161609_1//NM_001161609_8//NM_001161609_9//NM_001161609_2//NM_001161609_6//NM_001161609//NM_001161609_3//NM_001161609_4//NM_001161609_5//NM_001161609_7	Gm13285	0	0	0	0	0	0	0	0	0	0	0	0	0	0	0	0	0	0	0	0	0	0	0	0	0	0	0	0	0	0	0	0	0	0	0	0	0	0	0	0.1
NM_001199902//NM_001013369//NM_001110152	Pfdn4	2	2	2	1	2	1	4	2	3.66667	2	5.33333	0.666667	2	1.33333	1	2	5.66667	2.66667	2	3	1.66667	2	2	2	1	3.66667	3	3	1	1	4	2	1	2	5	3	1	1.66667	0	0.666667
NR_045849	4933417D19Rik	1	2	2	1	3	2	1	0	0	3	3	0	1	0	5	0	2	0	0	3	0	0	0	0	0	0	1	0	1	0	3	1	1	1	0	3	1	0	1	2
NM_011707	Vtn	1	2	0	0	1	1	0	1	0	0	0	0	0	0	1	1	3	0	1	0	1	0	0	0	0	0	0	0	0	0	0	0	0	1	1	1	1	2	0	0
NM_139308	Stard7	36	25	30	16	13	40	26	32	16	15	31	37	16	14	7	41	31	20	19	11	31	18	19	15	9	27	12	25	21	9	32	22	25	25	16	34	30	33	14	7
NM_026046	Zfp329	14	17	18	12	17	15	12	5	3	14	7	6	11	5	4	15	14	12	11	14	7	5	5	3	6	17	4	8	8	6	19	4	8	12	10	21	15	9	7	12
NM_010816	Morc1	1	1	0	0	3	0	0	0	0	2	1	0	1	1	0	0	0	2	0	0	0	0	0	0	1	0	0	0	1	0	0	0	0	0	0	0	1	0	0	0
NM_021791	Doc2g	5	4	3	1	4	4	0	1	2	9	8	4	5	4	3	1	4	3	3	2	0	0	1	0	1	2	3	3	0	1	0	1	1	2	2	1	1	2	1	4
NM_001012451//NM_080471//NM_001012450	Ankrd6	1	0	0	1	0	0	1	0	2	0.333333	0	1	0	0	0	1	1	2	1	4	1	0	1	1	3	0	0	1	0	1	0	1	0	1.33333	1	1	1	0	1	3.33333
NM_207162_4//NM_207162_3//NM_207162_1//NM_207162_2//NM_207162//NM_207162_5	LOC382133	0	0	0	0	0	0	0	0	0	0	0	0	0	0	0	0	0	0	0	0	0	0	0	0	0	0	0	0	0	0	0	0	0	0	0	0	0	0	0	0
NR_033636	1700049E15Rik	1	0	0	0	0	1	0	0	0	1	0	0	0	0	1	0	1	1	0	1	0	0	0	0	0	0	0	0	0	0	0	0	0	0	0	0	0	0	0	0
NM_007405	Adcy6	74	49	60	45	26	84	79	53	44	33	80	61	54	42	31	94	64	67	48	47	83	62	37	38	43	68	53	50	40	28	81	69	36	62	43	84	57	52	29	40
NM_198168	Ppp2r5b	26	22	16	6	20	14	18	18	14	16	22	22	17	15	13	28	16	12	12	14	26	16	8	11	10	14	13	10	9	15	17	9	10	20	15	17	24	12	10	8
NM_001253356//NM_001081208//NM_001253355	Hs3st5	2	0	0	1	0	1	0	0	0	4	0	0	0	0	0	0	0	0	2	1	0	0	0	0	1	0	0	0	1	0	0	0	0	0	0	1	0	0	1	1
NM_001163009//NM_026910//NM_001163008//NM_001163007	Tnik	8.5	2	6	1	5	7	3	5.75	6.75	6.25	2	1.75	3.75	4.75	2.75	4	3.5	1	1	10.5	3.5	3	0	2.75	2.75	4	1	0	1	0	4.75	1	3	2.5	5.75	2.75	3	4	1	3.75
NM_026859//NM_001164607//NM_001164608	Maf1	44	47.6667	47	21.3333	20	39.6667	38.6667	25.6667	27	12	33	45.3333	24.6667	23	3	28	17	16	10.3333	11	21	15	19	13.6667	7	21	27.6667	19	13	13	36.6667	24	24	13	16	28.3333	19.3333	28	17	19
NM_013702	Uncx	0	0	0	0	0	0	0	1	1	2	2	0	1	0	0	0	0	0	0	5	1	0	0	0	1	0	0	0	1	0	0	0	0	4	0	1	0	0	1	1
NM_012021	Prdx5	587	592	546	468	395	620	627	600	523	634	702	877	683	593	505	817	950	932	916	724	905	763	644	707	831	973	823	965	1013	796	1160	1043	1002	1262	990	1280	1311	1294	789	911
NM_021526	Psmd14	29	24	17	20	12	26	31	27	14	22	27	31	26	29	18	43	45	42	48	21	37	20	16	21	14	35	24	24	34	11	32	30	27	35	16	28	41	42	12	19
NM_178678	Lrrtm3	0	0	3	1	1	0	0	1	1	1	0	2	1	1	0	3	2	1	1	5	0	0	1	0	1	0	1	0	0	2	1	0	0	3	1	0	1	1	0	1
NM_153171	Rgs13	0	0	0	0	0	0	0	0	0	0	0	0	0	1	0	0	0	0	0	0	0	0	0	0	0	0	0	0	0	0	0	0	0	0	0	0	0	0	0	0
NM_011388	Slc10a2	0	3	1	1	2	0	2	2	0	0	1	2	0	2	0	1	1	1	0	1	0	0	0	1	0	0	2	0	0	0	1	0	0	0	1	1	0	2	1	0
NM_146807	Olfr136	0	0	0	0	0	0	0	0	0	1	0	0	0	0	0	0	0	0	0	0	0	0	0	0	0	0	0	0	0	0	0	0	0	0	0	0	0	0	0	0
NM_031875//NM_001100395	Otof	1	1	4	2	6.5	2	0	0	3	6	2	1.5	0	1	5.5	1	3	1	4	7	0	0	2	1	3	1	1	0	1	1	1	1.5	0	1.5	3	1	1	0	0	2
NM_025680	Ctnnbl1	25	16	15	14	12	19	16	13	13	23	20	28	15	18	18	13	22	12	11	11	16	9	8	5	7	18	4	6	8	4	20	14	10	12	9	17	19	16	7	5
NM_172711	Guf1	7	9	6	7	5	6	5	7	2	5	8	6	4	5	5	6	9	3	4	1	4	2	2	2	3	5	1	3	2	1	6	0	2	4	4	4	8	2	5	2
NM_001085409//NM_133186	Steap3	17.5	22	11	9	8	17	10	13.5	13	12	13	17	17	15	8	12	8	8	7	5	6	4	1	3	3	2	1	1	1	0	3	0	0	8	1	1	3	2	2	0
NM_001167898	Frem3	1	0	1	1	1	1	1	0	1	5	0	1	0	0	2	0	0	3	1	1	1	0	0	1	0	1	0	0	1	2	0	0	0	1	4	1	1	1	1	3
NM_001159731//NM_009107	Rxrg	1	0	0.5	0	2.5	0	0	0	0.5	1.5	0	0	1	1.5	2	0	5	1	1	1	0.5	0	0.5	0.5	0.5	0	0.5	0.5	0	0	2	0	0	1.5	1	0	1	0	0	1.5
NR_036591	1700028M03Rik	0	1	0	0	0	0	0	0	0	0	0	1	0	0	0	0	0	0	0	0	0	0	0	0	0	0	0	0	0	0	0	0	0	0	0	0	1	0	0	1
NM_001109969_9//NM_001109969_2//NM_001109969_6//NM_001109969//NM_001109969_3//NM_001109969_7//NM_001109969_4//NM_001109969_1//NM_001109969_8//NM_001109969_11//NM_001109969_10//NM_001109969_5	Gm10058	0	0	0	0	0	0	0	0	0	0	0	0	0	0	0	0	0	0	0	0	0	0	0	0	0	0	0	0	0	0	0	0	0	0	0	0	0	0	0	0
NM_194348	Atg2a	119	137	91	51	71	167	134	99	81	71	166	122	73	80	41	43	44	46	36	20	43	28	18	25	14	29	24	18	14	7	31	27	23	27	8	32	35	27	18	13
NM_017380//NM_001113486//NM_001113488//NM_001113487	2016-09-09	282.75	341.75	250.75	204.5	201.5	269	236.5	201.5	226	290	255.5	282.75	233.75	241.25	172	178.75	151.5	134.25	132.25	102	147.5	102.75	69.25	73	83	80.5	75	77.25	56.25	41	83.5	69	52.25	59	58.5	82.75	87.5	84.5	42.25	62.75
NM_001252530//NM_001252531//NM_175316	Slco2b1	1	3	2	2	4	3	2	3	1	3	6	4	1	2.33333	2	2	0.666667	3	2.33333	2	0	1	0.333333	1	1	0	0	0	1	1	0	2	4	1.33333	2.33333	1	1	1	0	1
NM_001160229//NM_031494	Zfp275	18	25	24	16	15	39	35	34	18.5	21	42	50	29	25	13	36	33.5	21.5	19	8	23	8	8	4	7	17	15	11	8	7	20	12	9.5	9.5	7	28	20	13	5	12
NR_045488	1700022H16Rik	0	0	0	0	1	0	0	0	0	1	0	0	0	0	0	0	0	0	0	0	0	0	0	0	0	0	0	0	0	0	0	0	0	0	0	0	0	0	0	0
NM_029682	Stambpl1	29	27	17	21	10	42	30	25	19	18	44	37	26	24	7	43	26	39	19	6	33	14	12	11	6	23	16	12	11	5	12	13	4	5	1	9	10	5	3	2
NM_022995	Pmepa1	9	1	7	1	5	10	8	7	8	7	6	11	11	9	2	19	17	13	16	12	39	35	27	32	34	43	40	60	42	32	64	46	44	61	27	46	48	30	17	25
NM_008428	Kcnj8	1	0	0	1	0	1	2	0	0	2	0	0	0	0	0	2	0	0	0	1	1	0	0	0	2	0	0	0	0	0	0	0	0	3	0	0	0	0	0	2
NM_026562	Cntd1	2	6	7	5	4	7	6	2	2	0	5	7	1	6	3	7	9	2	7	4	9	0	4	2	2	14	2	4	4	5	6	9	3	8	4	10	11	4	1	3
NM_199197	Rbfa	22	32	22	15	21	29	19	20	17	8	24	31	14	9	7	10	11	3	4	2	3	4	2	4	1	8	4	4	1	0	6	1	3	4	0	7	4	3	3	2
NR_037689	Gm1968	7	4	3	10	2	14	11	8	7	26	9	9	4	8	4	6	5	6	9	10	12	4	3	1	6	4	6	5	8	6	5	10	2	15	10	5	6	3	1	2
NR_003627	D030018L15Rik	3	6	2	2	5	8	0	0	2	12	4	2	2	3	4	2	2	2	3	10	4	3	1	3	1	1	2	0	2	2	5	1	1	3	6	1	3	3	1	5
NM_008433//NM_001163510	Kcnn4	188.5	214.5	170.5	111.5	83	223	215	145.5	149.5	100	211	206.5	179.5	115	61	171	137.5	166	111	62	163	106	95	90.5	65	158.5	129	115	83	64	128.5	160	134	126	111	139	131	117	87	93
NM_001177379//NM_175937	Cpeb2	21.5	33	24.5	21.5	23.5	112	97	65	50	74.5	88.5	99.5	80.5	83.5	68	66.5	51.5	42.5	30	32	50	20.5	18	17.5	21	39.5	20	20	26.5	18.5	46.5	31	20	36	14	38	22	30	8	16
NM_182928	Adm2	4	1	1	0	3	1	0	0	0	0	1	1	1	0	0	0	1	2	0	2	1	0	0	0	0	0	1	0	0	0	2	1	1	0	0	3	0	4	0	2
NM_018814	Pcnx	226	308	239	163	152	299	227	253	159	181	304	246	178	167	92	212	161	150	117	108	141	85	52	66	71	112	77	72	59	50	128	84	83	99	72	124	100	102	58	57
NM_178884	Obsl1	1	0	2	4	4	2	1	0	1	2	1	1	0	1	1	2	0	2	4	7	1	2	3	1	1	0	0	1	0	2	1	6	0	2	4	1	0	2	1	3
NM_001195046//NM_001195049//NM_001195048//NM_001195047//NM_008778	Pak3	1	1	3	0	3	1	0	1	0	1.4	0	1	0	0	1.2	0	2	0	2	4	0	0	0	0	0	0	0	0	0.2	3	1	1	2	1	0.2	0	0	1	1	2
NR_015475//NR_027903//NR_027904	1700086O06Rik	0	2.66667	1	1.33333	0.666667	0	0	2	0	2.33333	2	1	3.66667	3	3	0.333333	1.66667	1.33333	0.666667	1.33333	2	0	1	1	3	1.33333	0.666667	0	1	2.33333	0	1.66667	0	1.33333	1.33333	2.33333	0.333333	1	0	1
NM_001098230//NM_001033453//NM_001098231	Pdp1	7	8	1.33333	1	3	10	8	2.66667	2	2.33333	5	6	6	0.333333	1.33333	3	5.66667	6.66667	2	2	5.33333	4.66667	0	2	0	9	5	5	3	1.66667	12.6667	4	9	3.66667	1	8.33333	10	2	1	5
NM_174876	Impg2	2	1	6	3	3	5	2	2	2	4	4	2	2	7	1	3	5	8	2	10	2	2	1	2	5	5	0	0	3	1	3	2	5	7	8	7	9	6	4	8
NM_026278	Lrp2bp	1	1	0	0	1	1	2	1	1	4	1	4	0	1	1	1	0	0	0	0	0	0	1	3	2	0	0	0	0	0	1	0	0	0	1	0	0	2	1	0
NM_172791	Pla2g3	0	1	0	0	1	2	0	2	1	4	0	3	1	1	3	0	1	1	0	4	2	1	0	0	2	1	0	0	0	1	1	1	0	0	2	2	0	1	0	0
NR_040350	D030024E09Rik	0	0	1	1	0	0	0	0	0	1	1	0	0	0	0	0	0	0	0	0	0	0	1	0	0	0	0	0	0	0	0	0	0	0	0	0	0	0	0	1
NM_001159683//NM_001033299	Zfp217	199	137	82.5	68.5	85.5	233.5	118	55.5	39	60.5	179.5	78	56	50	30.5	208	87	78.5	55	47	149	52.5	31	35	30.5	77.5	54	30	26.5	29	100	67.5	38	33	30	129	73.5	52.5	27	21.5
NM_025826	Acadsb	23	18	29	13	14	26	23	18	16	19	25	30	24	15	15	16	22	20	24	19	23	19	11	13	18	26	19	24	34	14	45	26	34	36	32	34	50	33	18	24
NM_001005475//NM_001114664	Iqsec2	13	36	17	12	13	25.5	22	19	12	21.5	17	21	15	6	8.5	30.5	25	22	20.5	19.5	45	28	27	19	32	47.5	46	41	29	24	51	48	46	32.5	24.5	55	46.5	45	28	32
NR_037254_1//NR_037254_2//NR_037254_5//NR_037254_6//NR_037254_4//NR_037254//NR_037254_3	Mir467a-4	0	0	0	0	0	0	0	0	0	0	0	0	0	0	0	0	0	0	0	0	0	0	0	0	0	0	0	0	0	0	0	0	0	0.142857	0	0	0	0	0	0
NM_199065	Slitrk1	1	0	0	0	1	0	0	0	0	3	0	2	0	1	1	0	1	1	0	5	1	2	1	0	1	0	0	0	1	0	0	0	1	1	2	0	0	0	0	2
NR_045049	Gm20063	0	0	1	0	0	0	0	0	0	0	0	0	0	0	1	0	0	0	0	2	0	0	0	1	0	0	0	0	0	0	0	0	0	0	1	0	0	0	0	0
NM_001135559	Sos2	42	53	35	33	27	58	52	42	46	46	55	55	42	34	25	24	21	11	6	12	21	12	7	7	9	21	16	14	20	10	35	26	24	25	26	34	34	24	16	15
NM_028386	Asphd2	0	0	0	1	1	0	1	2	0	0	0	1	1	0	1	1	0	1	2	1	0	0	0	0	2	0	0	0	0	0	0	2	0	0	1	0	0	0	1	1
NM_001167161//NM_001167161_1	Gm10670	0	0	0	0	0	0	0	0	0	0	0	0	0	0	0	0	0	0	0	0	0	0	0	0	0	0	0	0	0	0	0	0	0	0	0	0	0	0	0	0
NM_010299	Gm2a	857	1266	864	695	864	889	923	941	848	1153	1018	1164	1029	1022	878	738	833	803	837	808	743	605	481	562	688	679	604	636	619	504	629	534	668	607	539	486	629	579	341	453
NR_030781//NR_030780//NR_030779//NM_133971//NM_001167967	Ankrd10	16	16	22.6	12.6	8.6	26.2	11	9.4	8.2	11.2	11.8	9.6	8.6	3.8	4.4	5.8	4	4	7	6	7.4	5.2	4	4.8	4.2	5.6	3.8	4.2	6.6	5.8	3.6	8.4	6.6	9	6.4	6.4	9	3.8	1	6.8
NM_009911	Cxcr4	113	76	58	23	16	105	64	41	11	9	72	39	6	10	2	11	5	4	6	2	15	7	2	3	0	12	6	4	0	1	24	6	5	3	4	18	10	5	2	3
NM_026174//NM_026174_1	Entpd4	0	0	0	0	0	0	0	0	0	0	0	0	0	0	0	0	0	0	0	0	0	0	0	0	0	0	0	0	0	0	0	0	0	0	0	0	0	0	0	0
NM_001163218//NM_013766	Prl3c1	0	0	0	0	0	0	0	0	0	0	1	0	0	0	0	0	0	0	0	0	0	0	0	0	0	0	0	0	0	0	0	0	0	0	0	0	0	0	0	0
NM_001195338//NM_001195348	Bbip1	11	6.5	8	9.5	8	7	7.5	10	4	7	16	16	4	7	8	9	14	8	4	9	9	4	2.5	6	11	7.5	5	8	10	5	12.5	12	7	12	7.5	6.5	6	6	7	6
NR_040485//NR_040484	1600002D24Rik	0	0.5	1.5	1	0	0	0.5	0	0.5	1	1	0	0.5	0.5	0.5	0	0	0	0	0.5	0.5	0	0	0.5	0	0	0	0	0	0	0	0	0.5	0	0	0	0	1	0	0
NM_010202	Fgf4	0	0	1	1	1	0	0	0	1	0	2	1	0	1	0	0	0	0	0	1	2	0	0	1	1	0	1	0	0	0	0	0	0	0	0	0	0	0	0	3
NR_040480	4930568G15Rik	0	0	0	0	0	0	0	0	0	0	0	0	0	0	0	0	1	0	0	1	0	0	0	0	0	0	0	0	0	1	0	0	0	0	0	0	0	0	0	1
NM_029336	1700022P22Rik	0	0	1	0	0	0	0	0	0	0	1	0	1	0	0	0	0	0	1	1	0	0	0	0	0	0	0	1	0	0	0	0	0	0	0	0	0	1	0	1
NM_028447	Prrc1	71	89	79	53	39	78	80	66	46	61	55	65	60	49	33	53	43	41	39	45	43	43	22	20	30	41	46	42	43	23	48	52	42	37	26	51	60	42	22	23
NR_040602	4930521E06Rik	0	0	0	0	0	0	0	0	0	0	0	0	0	0	0	1	0	0	0	0	0	0	1	1	0	0	0	0	0	0	0	0	0	0	0	0	0	0	0	0
NM_027304	H1fnt	0	0	0	1	0	0	0	0	0	0	0	1	0	0	1	0	2	0	1	0	0	0	0	0	0	0	0	0	0	0	0	0	0	0	1	0	0	0	0	0
NM_177346	Gpr149	1	1	0	2	1	1	0	0	1	5	2	1	4	1	1	1	3	0	1	1	1	1	0	0	1	0	0	1	1	0	0	0	0	0	1	0	1	2	0	0
NM_023248	Sbds	34	63	42	36	27	81	55	68	56	66	106	95	93	79	45	148	144	116	125	131	137	106	94	88	102	145	102	101	70	75	97	70	72	75	49	67	66	70	35	44
NM_001146050//NM_001146053//NM_001146049//NM_001146052//NM_016865	Htatip2	19	22.6	26.2	22.6	14.2	20.8	22.4	16.6	26	10.4	28.4	33	20.2	25.4	18.4	13.2	16.2	15.2	14.4	9.4	11	12.6	3.8	3.4	6.8	13.8	9.8	10	11	4.8	18.2	17.6	7.2	6.8	12.8	19.4	15.8	20.8	11.6	8.4
NM_001076679	Gm9733	0	0	0	0	0	1	4	1	1	1	0	1	1	0	1	0	0	0	0	0	0	2	2	0	0	0	0	1	0	0	1	0	0	0	0	1	0	0	0	0
NM_001173459	LOC100038947	27	27	31	25	22	24	21	17	18	21	20	27	32	13	13	19	26	19	21	14	24	9	12	15	9	13	6	10	15	11	23	11	9	12	18	20	15	19	7	13
NM_001164197//NM_021412	Mmp19	441	465.5	402	292.5	339.5	459	431.5	424.5	353	401.5	439.5	506	417.5	361.5	316.5	262.5	249	263.5	248	227.5	244	181.5	142.5	175.5	204.5	161.5	160.5	159	149	115.5	121.5	120.5	120.5	120.5	109	114.5	124.5	106.5	61	81
NM_172579//NM_001167983	Sipa1l1	162	228.5	163	91	116.5	180.5	155	162	141	112	194.5	200	148.5	127	94.5	302	290	275	244	185.5	344.5	259.5	193.5	135.5	149.5	351	271.5	264.5	272	172	331	232	185.5	197	127.5	236.5	208	186	101.5	118.5
NM_001167831//NM_001033139	AI846148	17.5	14	12.5	4	7.5	14	14.5	8.5	9.5	5	16.5	9.5	7	13.5	5.5	22	10.5	10.5	8.5	8.5	16.5	12	4	14.5	10	11.5	13	5.5	3	4.5	20.5	13	15.5	7.5	10	14.5	14.5	10.5	5.5	8.5
NM_026234	Pigm	58	37	43	26	28	56	25	28	14	34	40	30	19	23	23	44	39	43	27	37	40	24	26	15	19	26	21	35	26	12	37	25	27	26	17	34	27	35	15	22
NM_175176	4922501L14Rik	1	0	0	0	2	1	0	1	1	2	0	0	1	0	1	2	0	0	0	2	0	2	0	0	0	0	0	0	0	0	0	0	0	1	0	0	0	0	0	0
NM_009910	Cxcr3	0	0	0	0	3	0	1	0	0	0	0	1	0	1	1	0	0	0	0	2	0	0	0	0	0	0	0	0	0	1	0	1	0	1	2	1	0	0	1	1
NM_133977	Trf	821	938	887	721	725	924	848	851	731	855	964	1016	840	691	621	728	728	742	768	673	621	482	411	471	531	510	452	480	455	390	427	343	392	421	374	390	445	380	230	275
NM_001114660//NM_178672	Scfd2	9.5	6	9	10.5	7.5	5.5	8	6	1.5	4	6.5	12	3.5	5	3.5	6	4	4.5	1.5	4.5	5	3.5	2.5	5.5	1.5	2.5	1.5	1.5	2	1	2.5	2	2.5	1.5	1	3.5	1	3	4.5	2.5
NM_001081180	Spink5	0	0	1	0	0	0	0	0	1	0	0	1	0	0	0	0	0	0	1	0	0	0	0	0	1	0	0	0	0	0	0	0	0	0	0	0	1	1	0	0
NM_133943//NM_001040684	Hsd3b7	37	31	42.5	22	20	25	28.5	27	25.5	24	36	42	23	16	10	22	18.5	18.5	13	10	17	10.5	12	11	4	9	18	8	13	14	22	19	21	21	12	31	14.5	19	11.5	12
NM_027373	Afap1	12	31	9	4	2	18	15	6	13	13	16	14	14	14	4	12	18	13	8	16	21	10	7	6	3	5	10	7	5	6	8	10	6	14	7	15	11	9	5	3
NM_027446	Fam86	17	30	16	19	19	22	14	12	9	13	12	10	12	10	10	14	8	10	10	10	11	6	7	5	8	13	8	5	6	7	6	14	15	5	13	7	13	8	5	10
NM_175097	Prickle3	46	56	41	21	37	37	40	37	35	38	37	40	36	24	36	21	29	29	27	26	25	11	13	16	24	19	20	21	26	15	27	17	24	13	17	17	20	18	6	20
NM_024213	Anapc4	25	24	21	18	9	38	20	29	13	9	29	33	24	11	6	23	22	16	14	9	27	9	4	17	6	26	21	21	23	12	31	26	27	23	13	47	31	37	10	11
NM_145536	BC020535	0	0	0	0	0	1	1	1	0	2	0	0	1	0	2	0	0	1	0	3	0	0	0	0	0	1	0	0	0	0	0	0	1	0	2	1	0	0	0	1
NM_001122843//NM_145390	Tnpo2	65.5	76	80.5	57	56	62	64	61	47	55	61.5	58	70	31	42.5	49.5	47	61	36	38	54	33	38.5	23	37	56.5	54	45.5	58	29.5	50.5	31	42.5	39	28	40	38	41.5	16	25
NM_025845	Prpf38b	66	72	39	30	22	54	72	38	29	30	53	69	44	38	27	116	106	87	65	64	122	100	62	57	53	168	118	102	70	64	170	124	84	95	69	170	155	135	55	74
NM_001199351//NM_012040//NM_001199352	Pnck	0	0	1	2	1	0	0	1	0	0	0	1	1	1	0	0	0	0	0	1	0	0	0	1	0	0	0	0	0	1	1	0	0	0	0	0	0	0	1	0
NM_023898	Pde6h	0	0	0	0	0	0	0	0	0	0	0	0	0	0	0	0	0	0	0	0	0	0	0	0	1	0	0	0	0	0	0	0	0	0	0	0	0	0	0	0
NR_030565//NR_030565_1	Mir466b-3	0	0	0	0	0	0	0	0	0	0	0	0	0	0	0	0	0	0	0	0	0	0	0	0	0	0	0	0	0	0	0	0	0	0	0	0	0	0	0	0
NM_145389	BC016579	0	2	0	0	0	1	0	0	0	0	1	0	0	0	1	0	1	0	0	2	0	0	0	0	0	0	0	0	0	0	1	0	0	0	0	1	1	1	0	0
NM_020265	Dkk2	1	2	1	2	6	1	0	3	1	9	0	1	1	1	3	2	4	2	1	8	2	0	1	1	2	2	1	0	1	1	4	2	0	4	1	5	3	0	0	4
NR_029527	Mirlet7i	0	0	0	0	0	0	0	0	0	0	1	0	0	0	0	1	1	0	0	0	0	0	0	0	0	0	0	1	0	0	2	2	0	0	0	2	0	0	0	0
NM_009621	Adamts1	1	2	2	0	4	2	3	3	1	8	8	8	5	5	5	6	5	3	2	8	4	0	0	4	2	7	1	1	1	1	3	4	3	5	1	7	3	3	1	3
NM_146619	Olfr303	0	0	0	0	0	0	0	0	0	0	0	0	0	0	0	0	0	1	0	0	0	0	0	0	0	0	0	0	0	0	0	0	0	0	0	0	0	0	0	0
NR_037145//NM_026247	Alg13	6.5	3	9	11	2.5	5.5	4.5	2.5	5.5	8	3.5	8	5.5	2	3	4.5	2	3.5	3	4.5	2	1.5	0	2	2	3.5	2.5	1	4	1.5	5	4	4.5	5	4	7.5	8.5	6.5	4.5	2.5
NR_040326	1700017J07Rik	0	0	0	0	0	0	0	0	0	0	0	0	0	0	0	0	0	0	0	0	0	0	0	1	0	0	0	0	1	0	0	0	0	0	0	0	0	0	0	0
NM_001098636//NM_001033206	Pwwp2b	21.5	19	13	6	8	11	8	3.5	1.5	3.5	2	9	2	4.5	4	1	1	2	3	3.5	3	4	4	0	0	5	2	0	1	3	13	4	6	3.5	6	8	7	2	1	7.5
NM_001033156	Fbxo33	15	22	20	8	15	24	22	25	15	14	28	38	21	8	13	23	21	11	15	4	19	9	8	14	2	16	17	8	10	4	17	14	8	14	8	21	15	10	4	9
NM_028716	Phf19	3	5	1	1	3	1	1	0	1	4	5	1	0	1	0	0	1	1	1	2	0	1	1	1	1	1	2	1	2	0	1	1	2	5	4	2	0	1	1	1
NM_030560//NM_172667	Cwc22	21	19	13	11	4	20	20	20	6	12	15.5	19	10	13	11	18	19	17	8	14	19.5	16	7	12	7	18	13	12	7.5	7	14	11	11	9	11	16	18	9	5	12
NM_207680//NM_009754//NM_207681	Bcl2l11	96.3333	95.6667	55.3333	40.3333	40	325.667	266	240	166.333	160.333	407.667	406.667	314	254.333	118.667	277.333	202.333	189.333	109.333	85	170	102.333	75.3333	67.3333	48.3333	134.667	81	77.3333	52	32	84.3333	58	37.3333	43.6667	27.3333	77.3333	57.6667	53	26.6667	29.6667
NR_044989	Gm6268	0	0	0	0	0	0	0	0	0	0	0	0	0	0	0	0	0	0	0	0	0	0	0	0	0	0	0	0	0	0	0	0	0	0	0	0	0	0	0	0
NM_025567	Cyc1	51	48	52	25	19	37	47	53	28	27	45	55	49	30	23	47	56	46	31	27	33	35	30	21	15	43	39	34	32	19	41	33	38	35	29	34	42	35	23	18
NM_025617	2210012G02Rik	28	31	21	16	19	18	9	9	13	21	13	9	8	12	3	19	7	9	8	15	17	17	7	5	6	14	9	13	8	11	19	11	13	10	8	17	19	9	10	8
NM_001159568//NM_001159570//NM_001159567//NM_001159569//NM_001136072//NM_010825	Meis2	0	0	0	0	0	1.33333	1	0.333333	2	7.66667	1	0	0	1.33333	1.33333	3	1	0.333333	0	6.33333	0	1	0	2	1	0	0	0	1.33333	1.33333	0	1.33333	0	2	3	0	0	0	2	2
NM_028181//NM_001114328	Ccpg1	64	90	56.5	52	47.5	74	48.5	64.5	47	53	68	68.5	60	53.5	30.5	49	43.5	47.5	35	32	27.5	27.5	10.5	17	21	18	16.5	11	16.5	15.5	23	10	7.5	16	8.5	10.5	14	15.5	8.5	10
NM_025284//NM_001190327//NM_001039392	Tmsb10	252.333	488.333	299	249.333	367	296.667	360	325	293.333	346.333	336.667	419.667	345.333	369.667	281.333	254.333	308	281.667	313.333	265.333	286.667	310.333	232.667	186	308.333	304.667	300	321.667	280	266	317.667	299	314	369	313.667	367.333	383.333	330.667	226.667	327.333
NM_013782	Ptdss2	19	21	24	13	13	15	15	16	6	13	19	24	13	8	8	2	7	5	3	9	12	8	4	4	8	8	5	4	6	5	10	6	12	16	10	10	11	14	11	9
NM_013637	Prm1	0	0	0	0	0	0	0	0	0	2	0	0	0	0	0	0	0	0	0	0	0	0	0	0	0	0	0	0	0	0	0	1	0	0	1	0	0	0	0	0
NR_029443	4933407K13Rik	2	1	1	3	3	1	1	1	0	1	2	2	0	1	0	1	3	1	3	1	1	0	3	0	2	2	1	2	3	1	1	0	4	4	1	2	2	3	0	3
NM_010574	Irx2	1	0	0	1	1	0	0	0	0	1	1	2	0	0	1	0	0	0	0	0	0	1	0	0	0	0	0	0	0	0	0	0	0	0	0	0	0	1	0	0
NM_016878//NM_001110831	Dnpep	44.5	51.5	37	27	34	38.5	29	37	26.5	18	31	44	20	20.5	19	36.5	37.5	37.5	25	17	40	27.5	15	17.5	5.5	28	21	22	15.5	10.5	26.5	24	20.5	14.5	23.5	23	25	24.5	16	18.5
NM_001142919//NM_001142920//NM_001142924//NM_001142921//NM_001142918//NM_001142922//NM_009333//NM_001142923	Tcf7l2	30.875	35.5	26.125	25.25	23.125	33.5	40.125	29.25	22.875	33.125	30.125	34.375	34.875	31	17.125	27.5	14.875	21.375	7.625	6.875	9.25	8.375	6.25	1.75	6.5	7	11.625	3.875	3.875	5.375	13.125	6.75	7	6.375	5.5	14.125	3.875	11.25	5	3.875
NM_146236	Tceal1	0	0	0	0	2	0	0	0	0	1	1	1	0	0	0	0	0	0	0	0	0	0	0	0	0	0	0	0	0	0	0	0	0	0	1	0	0	0	0	0
NM_001130458//NM_001130459//NM_015749	Tcn2	75	117.333	62.6667	60	75.6667	79.3333	68.6667	67.6667	58	119	76	102.333	76.6667	92	56	58.6667	56.3333	71	71	56	58	40	32.6667	36.6667	42	63.3333	47.6667	39.6667	40	41	45.3333	35	29	44.3333	35.6667	37	36.3333	58.6667	25	31
NM_134188	Acot2	3	1	5	1	3	5	4	2	7	5	7	6	1	1	2	11	7	3	0	5	4	1	3	0	4	2	1	2	2	2	4	2	2	0	3	4	2	5	2	5
NM_019499	Mad2l1	3	1	2	2	1	4	4	3	6	6	1	8	4	1	4	8	8	9	6	8	8	4	2	3	3	5	2	1	1	0	0	2	1	1	4	2	2	5	2	1
NM_001142744//NM_028476//NM_001142745	Atat1	3	12.6667	3.66667	2.33333	2.33333	2.66667	0	4.33333	3.66667	4.66667	4.33333	9.33333	4	1.66667	6	4	8	1	6.33333	2.33333	3.66667	1.33333	2	2.33333	2.33333	5	3.66667	3	2.66667	6.33333	7	4.66667	6	3.66667	5.33333	2.66667	5.33333	5.66667	4	8.33333
NM_181858	Cd59b	0	0	0	0	0	0	0	0	0	2	0	0	0	0	0	0	0	1	0	0	0	0	1	0	0	0	0	0	0	0	0	0	0	0	0	0	0	0	2	0
NM_175308	Mob3c	16	17	10	11	12	24	16	5	9	8	10	16	20	9	8	27	18	23	25	15	30	18	9	12	17	17	15	8	11	9	24	12	8	9	12	21	18	6	10	9
NM_007535	Bcl2a1c	0	1	0	0	0	1	1	0	1	1	0	2	0	0	0	0	1	1	1	0	4	0	0	0	0	0	1	3	0	0	1	3	1	1	0	1	2	0	1	0
NM_152800//NR_045485	Tor2a	22.5	19	24	9.5	21	17.5	32	19	16	18.5	22	24.5	27	20	16	19	12	14.5	16.5	13	7.5	10.5	11	12	9.5	15.5	9.5	12	8.5	7	19	13	9	13.5	10	15.5	19	10	6	18
NM_026360	Ddx47	26	31	25	9	12	24	22	23	21	7	29	25	25	14	4	27	23	20	14	12	28	25	16	11	7	27	14	13	8	9	17	21	17	18	7	15	26	12	7	7
NM_001163684//NM_025533	Nosip	36	33	23	14	19	17	14	21	12.5	8	15	11	13.5	16	4	16.5	5.5	7	5	4.5	15.5	6	9	9	3.5	16.5	7	19	9	10	20.5	13.5	13	13.5	17	22.5	29	19.5	8	15.5
NM_029074	Tmem188	12	11	7	9	5	16	18	9	5	8	12	11	3	4	4	14	20	10	10	12	9	7	11	11	9	8	15	20	19	12	24	14	10	28	11	12	26	12	12	22
NR_033470//NR_033471	Gm10857	0	1	0	3	1	1	1	1	2	5	0	0	0	0	0	0	0	2	2	0	1	0	0	1	1	0	0	0	0	1.5	0	0	0	0	0	2	2	1	0	1
NM_001142968	BC024139	4	3	1	0	5	3	4	0	3	6	0	1	3	1	1	4	0	0	1	6	8	2	2	0	1	0	2	1	3	3	1	0	1	2	5	3	2	0	1	0
NM_001199016//NM_021291//NM_001199015	Slc7a9	0	0	0	0	0	0	0	0	0	2	0	0	0	0	0	0.333333	0	0	0	1	0	0	0	0	0	0	0	0	0	1	0	0	0	0	2	0	0	0	0	0
NM_172525	Arhgap29	2	1	0	1	0	1	3	2	3	1	2	0	0	2	0	3	1	4	1	1	2	0	1	0	1	8	6	3	0	1	4	1	0	3	0	4	3	2	0	2
NR_015496	1700031M16Rik	0	0	0	0	1	0	0	0	0	1	0	1	0	0	0	0	0	0	0	0	0	0	0	0	0	0	0	0	0	1	0	0	0	0	1	0	0	0	1	0
NM_172855	Galnt5	0	0	0	1	0	0	0	1	0	3	0	1	0	2	0	1	0	1	1	2	0	0	0	0	0	0	0	0	0	1	0	0	0	0	0	1	1	0	0	0
NM_009216	Sstr1	1	1	1	0	1	0	0	1	0	3	0	0	0	0	1	0	0	0	0	1	1	0	1	0	0	1	0	0	1	1	0	0	0	0	1	0	0	1	0	1
NM_001128132//NM_029018//NM_001128133//NM_027578	Cd200r3	0	2.5	0.5	0	0	1	1	0.5	1	1	4.5	1.5	0	2	2	2	0.5	1.5	1	0	1	0	0	0	0	1.5	0	0.5	1	0.5	0	0.5	1	0	1	0	1	1	0	0
NM_030210	Aacs	40	32	32	10	14	35	28	25	11	11	41	21	23	20	11	18	16	15	7	5	17	4	13	6	5	12	7	10	5	1	16	10	7	7	7	13	8	11	7	9
NM_011331	Ccl12	0	0	0	0	0	0	0	1	0	0	1	1	0	0	0	0	0	0	0	0	0	0	0	0	0	1	0	0	2	0	0	0	0	1	0	0	0	0	0	0
NM_207155	Olfr117	0	1	0	0	1	0	0	1	0	0	0	1	0	0	0	0	0	0	0	1	0	0	0	0	0	0	0	0	0	0	0	0	0	0	1	0	0	0	0	1
NM_010715//NM_001199310//NM_001083188	Lig1	9	14.6667	15.3333	14	5	12.3333	12	13	9.66667	16.6667	15.3333	12	14	13	11	11	11	4.33333	8.33333	6.33333	5	8.33333	1	4	5.33333	5	3.66667	9	2	0	9.33333	10	4	5.33333	7	9	12.3333	12	5.33333	2
NM_010059	Dmc1	0	0	0	0	1	0	0	0	0	3	0	1	1	0	2	0	0	0	0	0	0	0	1	0	0	0	0	1	0	1	0	0	0	0	0	1	0	0	0	0
NM_146515	Olfr99	1	0	2	0	0	0	3	1	0	0	2	0	2	2	0	0	3	0	1	0	2	1	0	0	0	2	0	2	1	0	2	1	2	0	0	2	3	2	1	0
NM_144926//NM_001252567//NM_001252566	Sez6l2	0	2	2	1	2	3	0.666667	2	1	3	2	2	2	1	4	1	1.66667	2	0	1	0.666667	0	1	0	0	2	0	2	1	3	4	1	1	0	1	1	1	1	1	1
NM_010380	H2-D1	794	945	861	638	715	954	802	800	697	821	834	950	781	744	668	940	930	905	937	939	934	776	643	716	768	951	828	862	950	735	1121	980	1037	1099	980	1198	1204	1178	789	1028
NM_009775	Tspo	121	103	112	80	90	122	116	115	89	99	121	123	103	83	93	109	110	125	134	117	127	155	129	99	123	181	166	171	202	163	277	250	221	281	276	307	317	309	219	264
NM_019709//NM_001167910	Mbtps1	68	55	53	34.5	40	66	61	37	40	46	59	56	39	26	27	41	25.5	32	30	20	38	22	12	10	27	17	21	19	29	21	21	24	15	18	10	27.5	24	26	7	13.5
NM_029873	8030423J24Rik	0	0	0	0	0	0	0	0	0	1	0	0	0	0	0	0	0	0	0	0	0	0	1	0	0	0	0	0	0	0	0	0	0	2	0	0	0	0	0	0
NM_001033211//NM_001166433	AU022751	0	0	0	0	0	0	0	0	0	0.5	1	1	0	0	0	0	0	1	1	0	0	0	3	0	0	0	0	0	0	2.5	0	0.5	0	0	1	0	0	0	0	0
NM_001113211//NM_173732	Tmem194	13	17.5	10.5	6.5	12	10	4.5	7.5	9.5	9	9.5	6.5	7	5	5.5	4.5	2	4	7	5	8.5	4	6	2	4	10	6	8	8	5	22.5	14	8.5	13.5	14	10	15	14	8	7
NM_010187//NM_001077189	Fcgr2b	486.5	742.5	634.5	498	539.5	692.5	713.5	653	559.5	704	776	962.5	782	648	575.5	581	768.5	700.5	686.5	467	606	407.5	307.5	378.5	431.5	550	461.5	447	512	338.5	610	470.5	466.5	514.5	402.5	536.5	610	525.5	315.5	406.5
NM_001080972	Vmn1r194	0	0	0	0	0	0	0	0	0	0	0	0	0	0	0	0	0	0	0	1	0	0	0	0	0	0	0	0	0	0	0	0	0	0	0	0	0	0	0	0
NM_207558	Olfr750	0	0	1	0	1	0	0	0	0	0	0	0	0	0	0	0	0	0	0	1	0	0	0	0	0	0	0	0	0	0	0	0	0	1	1	1	0	0	0	2
NM_001160141//NM_001160141_1//NM_001160141_2//NM_001160141_3	LOC100041223	0	0	0	0	0	0	0	0	0	0	0	0	0	0	0	0	0	0	0	0	0	0	0	0	0	0	0	0	0	0	0	0	0	0	0	0	0	0	0	0
NM_020274	Htr3b	0	1	3	0	3	0	0	0	0	1	0	1	1	1	0	0	2	2	2	1	0	1	0	0	0	0	0	0	0	0	0	0	1	2	0	2	1	1	0	2
NM_001195540//NM_001111051//NM_001195539//NM_001111052//NM_019978//NM_001195538//NM_001111053	Dclk1	0.714286	2.14286	2.14286	2.71429	2	1.14286	0.285714	1.71429	0.428571	3.85714	2.71429	1.28571	2.57143	3	1.14286	2.57143	2.85714	0.714286	0.857143	5.71429	0	1	0	0.714286	1.14286	0.714286	0.714286	0.428571	0.714286	0.714286	1.57143	0	1.28571	1.14286	0.285714	0.714286	1.14286	1.85714	1.14286	3.28571
NM_001011795	Olfr1275	0	0	0	0	0	0	0	1	0	1	0	0	0	0	0	0	0	0	0	0	0	0	0	0	0	0	0	0	0	0	0	0	0	0	0	0	0	0	0	0
NM_177910	Gmppb	17	9	19	7	5	30	17	12	9	10	15	24	6	4	1	24	34	20	17	13	46	21	44	15	8	52	37	33	31	12	44	61	50	36	21	65	43	44	18	19
NM_008011	Fgfr4	0	0	2	0	0	0	1	0	0	3	1	0	0	0	0	0	1	0	0	3	0	1	0	0	0	0	0	0	0	2	1	1	0	3	1	1	2	0	0	0
NR_015523	A730017L22Rik	75	55	77	58	152	89	59	54	47	231	62	61	45	85	79	88	97	58	73	205	53	39	34	38	54	42	37	26	49	58	71	54	47	79	105	96	99	87	46	103
NM_001252640//NM_025935//NM_001252639	Tbc1d7	5	11	6.66667	1	4.66667	6	3.66667	2	1	4	2	5	3	3	4.33333	2.66667	3.66667	6	1	5.66667	3	3	0	3	1	3	2.66667	2	0	1	6	2	1	4.66667	4	4.66667	1	2	1	2
NM_146200	Eif3c	168	219	227	151	140	225	181	192	164	178	225	263	189	150	101	267	261	267	198	160	259	173	157	162	145	262	197	248	203	161	249	219	212	222	161	228	225	175	94	131
NM_001163386//NM_001163385	4930579F01Rik	1	0	0.5	1	0	0	0	1	0	0	0	0	0	0	0	0	0	0	0	0	0	0	0	0	0	0	0	0	0	0	0	1	0	0	1	0	0	1	0	0
NM_146162	Tmem119	127	156	118	72	76	124	85	91	61	47	94	79	72	34	14	23	14	17	8	8	17	14	6	6	3	11	6	13	8	5	23	19	16	12	15	26	49	13	13	16
NM_027704	Zdhhc11	0	0	0	0	0	0	0	1	0	2	0	0	0	0	0	0	0	0	1	2	0	0	0	0	1	0	0	0	0	0	0	0	0	0	0	0	0	0	0	0
NM_001024706	Gm5458	0	0	2	0	0	1	0	0	1	2	2	2	1	0	1	1	2	1	0	5	0	0	0	0	1	1	0	0	1	0	0	0	0	0	0	1	0	1	0	0
NM_001177524	Gml	0	0	0	1	0	0	0	0	0	0	0	0	0	1	0	0	0	0	0	0	0	0	0	0	0	0	0	0	0	0	0	0	1	0	0	0	0	0	0	1
NM_026263	4930519G04Rik	1	2	2	2	2	0	2	0	0	3	0	0	0	1	1	1	0	0	3	2	0	0	0	1	1	1	1	0	0	1	0	1	0	0	0	1	0	2	1	1
NM_001177303//NM_009024//NM_001176528//NM_001177302	Rara	95.25	133	80	42.5	42.75	109.25	73.25	40.75	28.25	20	81.5	51.5	19.25	15	13	13	15	7.25	12.75	8.25	23.25	11.75	8.5	3	5.25	32	22.75	14.75	9.25	5.25	43.75	25	26.25	12.5	8.75	40.5	26.75	20.25	13	10.5
NM_001033249	Zfp583	3	0	1	1	0	0	0	0	2	0	3	0	1	0	0	1	2	3	0	0	2	0	1	0	0	1	0	0	1	3	1	2	3	0	1	1	3	1	0	0
NM_009260//NM_175836	Spnb2	103	138.5	116.5	110.5	98	157.5	130	108	130.5	113	157	148.5	112.5	98.5	87.5	90.5	103	91	87	68	98.5	74	40.5	52.5	41	80.5	62	51	44	46.5	81.5	79	59	80	62.5	113	106.5	89.5	59	65.5
NM_177783//NM_001081548	Ubr3	75	78	86	64	65	79	73	74	57	66	78	98	76	68	40	58	69	49	42	43	53	27	25	24	26	53	35	43	39	26	69.5	41	28	42	30	56	65	32	22	27
NR_040303	LOC433374	0	0	0	0	1	1	2	0	0	0	3	0	0	0	0	0	0	0	0	0	0	0	0	0	0	0	0	0	0	2	0	0	0	0	2	0	1	0	0	0
NM_008549	Man2a1	86	93	91	69	71	122	97	96	92	94	141	151	114	113	81	222	243	236	245	182	199	132	116	134	140	201	157	191	224	166	253	189	181	255	180	229	226	219	107	123
NM_001004140	Ckap2	0	0	0	1	1	0	1	1	0	0	1	0	1	0	0	1	4	1	1	2	3	2	2	0	1	0	2	0	0	1	1	0	0	2	0	4	1	1	0	0
NM_001026214//NM_007647	Entpd5	19	17	17	11	13.5	8	11	17	15	19.5	15	13	15	4.5	16	9	9	9.5	9	5	6	4	2	8	7	6	2	2	6.5	7	4	5	2	4	2	8	3	5	0	1
NM_021500	Maea	100	100	85	56	46	85	72	65	71	47	110	90	59	44	23	75	71	74	85	34	68	54	30	37	33	55	50	51	48	31	83	71	67	62	32	93	75	44	41	38
NM_001081652	Nacad	5	3	4	3	4	6	2	6	3	6	6	0	1	0	2	3	4	4	6	5	3	4	3	0	2	2	1	1	0	1	1	3	3	3	6	0	2	1	3	4
NM_178203	Hist1h3b	1	0	0	0	0	0	0	0	0	0	0	0	0	0	0	0	0	0	0	0	0	0	0	0	0	0	0	0	0	0	0	0	0	0	0	0	0	0	0	0
NR_046233	Rn45s	104881	35412	18133	8014	4792	84642	35845	20099	10966	6269	80430	22513	10754	10949	4770	93589	21705	10029	6661	4498	86589	18327	12457	6989	4249	73745	25599	14682	7909	4531	74028	40073	17454	11226	5830	78672	32610	14071	7447	5577
NM_198161//NM_001098222	Bhlhb9	0	0	1	0	0	2	1	1	1	0	0	1	1	0	0	1	0	0	1	1	0	0	1	0	0	1	0	1	1	0	2	1	1	1	0	0	0	1	0	1
NR_037603//NM_001199247//NM_001199249//NM_001199248//NM_178637	Kat5	29.6	22.6	18.8	11.4	10.2	20.2	17.4	23.6	20.2	11.4	28	26.6	12.6	15.4	9.2	27.8	19.8	27.4	13.4	8.8	32.6	14.4	13.4	8.6	10.4	28	15.4	14.6	15.6	7.4	19.4	12.2	14.6	16.6	7.4	25.8	21	18.4	7.4	9.8
NM_008795	Cdk18	157	235	165	113	146	153	168	151	138	168	155	180	124	152	101	79	68	59	61	43	82	37	39	23	34	35	41	28	20	29	35	21	25	28	28	33	49	22	14	39
NM_001085508	Tmem8b	10	8	7	8	1	5	3	6	6	5	2	5	3	0	1	5	2	0	1	5	4	0	2	0	0	2	3	0	3	1	4	3	4	4	2	9	2	5	1	4
NM_001256102//NM_001256100//NM_029581//NM_001256101	Mtif3	19.5	18	21	14	14	15	6	10	8	8	9	9	14	15	9	15	8	9	12	9	12	8	5	6.5	10	11	7.5	4.5	7	7.5	12	10	7	7	2.5	13	8	5	4	5
NM_021279	Wnt1	0	0	0	0	1	0	1	0	2	6	0	1	0	1	0	0	0	0	0	3	1	0	0	0	0	0	2	0	0	1	0	0	0	1	0	2	0	1	1	3
NM_011460	Serpinb9d	1	3	0	0	4	0	2	0	1	3	1	3	3	0	1	1	1	1	1	6	1	1	0	1	0	0	0	0	1	1	0	0	1	1	1	1	0	1	0	0
NM_178610	Krr1	52	50	62	34	32	179	111	60	71	65	111	114	91	53	65	85	99	102	90	103	74	45	38	42	39	47	43	44	68	35	50	37	36	53	40	38	39	37	21	30
NM_026021	Zmynd19	7	1	3	0	1	8	7	3	1	2	8	5	3	2	3	6	4	5	1	1	5	3	2	1	0	3	5	2	1	0	2	4	2	0	2	1	1	3	0	0
NM_028491	1700040L02Rik	0	0	0	0	0	0	1	0	0	2	0	0	1	0	2	1	0	0	1	0	0	0	0	0	0	0	0	0	0	0	0	0	0	0	1	0	0	0	0	0
NM_001243067//NM_001243067_1	Zfp433	0	0	0	0	0	0	0	0	0	0	0	0	0	0	0	0	1	0	0	1	0	0	0	0	0	0	0	0	0	0	0	0	0	0	0	0	0	0	0	0
NM_001256142	Fsbp	4	1	0	0	2	1	1	2	1	3	4	2	1	0	3	1	0	2	1	5	1	0	1	2	1	3	1	2	1	1	3	1	0	1	2	3	0	3	1	2
NM_023230	Ube2v1	114	171	137	77	92	119	116	105	84	118	116	127	127	90	89	82	97	96	93	76	95	96	62	66	77	101	73	79	81	75	131	96	101	93	84	114	114	84	51	74
NM_001206391//NM_001206390//NM_001033245//NM_001206392	Hk3	236	253.5	242.25	208	198	283	289	223.5	178.25	207	258.5	291	250.25	215.5	144.75	229	231.5	197.25	207.25	169.75	312.75	263.75	187	199.75	241.75	442.75	436.5	427.75	386.75	312	825.75	733	672	681.75	661.75	809.75	803.5	776.5	477.5	681.75
NM_001080979//NM_011567	Tead4	0	1	0	0	0	0	2	0	0	1	0	0	0	2	1	0	1	0	0	3	0	0	1	0	2	0	1	0	0	0	0	0	1	1	0.5	0	2	1	0	2
NM_010238//NM_001204973//NR_037970	Brd2	198.333	175	117	69	57.6667	370	225.667	211	156.667	140.333	405	281	187.333	159.333	63.3333	400.333	246.333	243.667	135.333	101.667	429	200	143	89.6667	85	432	289	257.333	189	125.333	558.333	385.333	310	253	130	477.667	363.667	310	126.667	136.333
NM_011055	Pde3b	71	75	60	56	46	76	45	50	45	39	59	53	51	43	32	29	30	16	24	15	13	9	4	6	6	6	5	8	2	2	3	5	1	7	2	5	4	5	1	6
NM_010314	Gngt1	1	1	7	4	3	3	0	2	2	7	5	5	5	4	4	5	3	3	3	7	5	1	0	4	0	1	2	1	0	3	3	2	1	4	0	7	3	1	1	2
NR_030446	Mir495	0	0	0	0	0	0	0	0	0	0	0	0	0	0	0	0	0	0	0	0	0	0	0	0	0	0	0	0	0	0	0	0	0	0	0	0	0	0	0	0
NM_001198984//NM_011552	Tcof1	29	49	23	28	27	41.5	41	40	30	43.5	36	40.5	25	49	13	39.5	40	38	24	19	67	41	37.5	43	41	59	63.5	62	41	28	68.5	46.5	55	42.5	31.5	36	43	41.5	21	21.5
NM_025581//NM_001164355	Ska1	1	0	0	1	3	1	2	4	1	2	3	1	0	0	1	1	1	1	1	1	1	2	1	0	1	0	0	0	1	2	1	0	0	1	0	3	0	0	2	0
NM_009267	Spt1	0	0	0	0	0	0	0	0	0	0	0	0	0	0	0	0	0	0	0	2	0	0	1	0	0	0	0	0	0	0	0	0	0	1	0	0	0	0	0	0
NM_138594	D6Wsu163e	4	5	12	4	4	9	9	5	6	3	15	9	5	3	2	3	2	4	1	5	6	1	3	2	1	5	1	3	4	3	6	5	7	7	3	6	7	1	2	6
NM_001256516//NM_001256518//NM_001256517//NR_028331//NR_046280//NM_001256520//NM_178761//NM_001256519	Zfp672	5	2.375	4.75	1.125	1.5	6.25	3	0.75	1.5	5.875	2.25	2.75	2.625	0	2.875	4.5	4.125	3.5	1.75	3.75	2.375	0.875	0	1.5	0.875	3.875	4.625	1.5	0.875	3.25	3.875	2	1	0.75	4.5	0.75	1.5	0.875	0.125	0
NM_053072	Fgd6	131	137	100	64	84	138	111	120	74	72	115	128	77	73	30	101	83	92	63	52	132	93	64	46	51	162	109	108	90	55	143	98	92	74	61	136	116	102	45	52
NM_173864	Gm5077	0	0	1	1	0	0	1	0	0	0	0	0	1	0	0	0	0	0	0	1	0	0	0	0	0	0	0	0	1	1	0	2	0	1	0	0	0	0	0	0
NM_001160712//NM_001160713//NM_027987//NM_001160711	Cd300lg	5	2	2	2	8.5	2	3.5	2	7	13	0	2	1	2	1	5	5	3	2	21	4	1	1	1	1	1	1	2	1	2	3	2	0	3	3	2	3	3	1	4
NM_010686	Laptm5	772	1297	870	756	851	916	868	931	821	1177	984	1008	895	918	762	707	739	839	803	662	708	532	423	480	587	490	458	482	548	411	470	429	415	454	409	398	413	418	244	351
NM_001077507//NM_010309//NR_003258//NM_019690//NM_201617//NM_022000//NM_201618//NM_201616//NM_001077510	Gnas	307.444	465.111	400.667	318.556	361.111	348.333	380.889	356.889	320	417.444	386.667	422	391.333	332.444	317.333	323.889	318.667	310.222	391.333	429.889	322	275	219.556	244.778	347.889	319.222	285.556	301.889	310.333	278.556	384.222	311.778	312.889	319.889	289.111	329.889	361.222	332.444	185.444	288.667
NM_001177756//NM_133232//NM_001177758//NM_001177755//NM_001177754//NM_001177757//NM_001177752//NM_001177753	Pfkfb3	351.375	380.75	312.75	199.625	144.125	270.25	153.5	153	94.375	86.75	178.375	136.125	76.375	64.75	26.5	214.875	182.625	194.5	118.875	72.125	365.5	201.625	153.375	121.75	76.125	569.75	391.25	348.875	338.5	178.25	1443.62	765.75	498.125	466.75	311	1090.75	687.625	569.25	265.5	310.875
NM_001145999//NM_175433//NM_001146000	Zfp710	158.333	143.667	95.6667	42.6667	44	154.667	98.3333	78.3333	60	55.3333	93.6667	67.3333	56	33.6667	19.3333	49.3333	33	35.3333	20.6667	21	109	60.3333	29.6667	25.3333	30.6667	124	61.6667	68.6667	36.3333	36.3333	117.667	104.667	78.3333	43.6667	48	106	80.3333	60	37.6667	33.6667
NM_008129	Gclm	130	170	125	110	130	136	96	130	96	115	126	138	132	126	84	103	88	95	84	77	105	71	55	68	80	86	81	74	70	39	86	75	54	92	68	94	65	72	38	62
NM_001122954//NM_011110	Pla2g5	0	0	0	1	2.5	0	0	1	0	0.5	0	1	0.5	0	0	0	0	0	0	6.5	0	0	0	0.5	1	0	1	0	0	1	0	0	0	1	0	1	0	0	0	0
NM_133501//NM_133500	Ntng2	28.5	39	36.5	33	25	44	49.5	49.5	41	35.5	65	80	44.5	46	46.5	132.5	114	117.5	97.5	115	157.5	168	102.5	99	135.5	198	174.5	158	142.5	123	221.5	162.5	119	123.5	119.5	172	142	135.5	84	94
NM_020487	Prss21	0	0	0	0	0	0	0	0	0	0	1	0	0	0	0	0	1	0	1	2	0	0	1	1	0	0	0	0	0	1	0	0	2	0	0	0	0	0	0	0
NR_040570//NR_040571//NR_040572	4930455F16Rik	0.666667	0	0	1	1	0	0	0	0	0	0	0	0	0	0	0	0	0	0	0	0	0	0	0.333333	0	0.333333	0.333333	0	0	0	0	0	0	0	0	1	0	0	0	0
NR_027492//NM_030201	Hspa13	16	16	22	15	11	22	30	21	14	22	25	29.5	17	8	22	50	46	49	33	20	19	18	12	15	24	28	16	19	26	16	26	21	21	19	22	32	28	33	16	25
NM_001242950_4//NM_001242950//NM_001242950_1//NM_001242950_5//NM_001242950_2//NM_001242950_6//NM_001242950_3	Gm14476	0	0	0	0	0	0	0	0	0	0	0	0	0	0	0	0	0	0	0	0	0	0	0	0	0	0	0	0	0	0	0	0	0	0	0	0	0	0	0	0
NM_172308//NM_001170786//NM_001170785	Mthfd1l	117	107.333	90.3333	62.6667	81	91.6667	101	69.3333	75.6667	78	83.6667	104	82.3333	79	40	69.6667	55	63.6667	34	33	47	34.3333	20	16	24.3333	55.3333	50.3333	50	48	26.6667	63	59.3333	60	62.3333	25.6667	54.6667	63	66.6667	34.6667	14
NM_026025	Zcrb1	9	15	6	6	11	12	18	7	10	21	19	21	15	15	9	17	13	15	16	10	10	9	9	8	12	16	19	15	12	6	9	14	15	19	15	13	22	15	5	7
NM_001033472	A830080D01Rik	3	7	9	5	4	10	1	5	12	4	4	14	10	7	2	16	12	13	11	7	6	7	3	4	5	9	6	5	6	1	2	3	2	8	3	6	6	9	3	5
NM_001040395//NM_001085410	1110020G09Rik	23	19	10.5	12	13	22.5	21	11	8	6	12	28	16.5	7	5	11	6	4	1	3	7	6	3	5	1	9	5	4	6	3	19	8	14	11	6	18	10.5	7	2	4
NM_183022	Accn4	0	0	1	0	2	1	1	2	0	4	1	0	0	3	1	0	2	1	2	1	0	1	0	0	0	0	0	0	0	4	0	0	0	2	2	0	0	1	1	3
NM_008925	Prkcsh	65	89	84	47	63	72	80	72	70	106	82	93	75	83	62	68	75	61	75	44	54	59	49	46	56	45	46	38	61	42	61	37	36	64	56	72	67	53	31	52
NM_001135001//NM_001081457//NM_012023//NM_001081458	Ppp2r5c	64	110.75	79.75	61	81.5	105.25	85.5	75.5	88.25	97	82.25	101.75	77.75	80.5	52	64.75	66.25	61	51	50.25	36.25	41	26	31.25	28.25	50.25	34.25	26.5	39.75	27.5	48.5	41.25	36.75	41.25	37	50	54.25	40.75	21.75	32
NR_038183	4930423M02Rik	0	0	0	0	0	0	0	0	0	0	0	0	0	0	0	0	0	0	0	0	0	0	0	1	0	0	0	0	0	0	0	0	0	0	0	0	0	0	0	0
NM_025302	Mrpl2	26	15	18	13	11	17	14	15	10	11	15	18	12	4	6	21	10	5	5	2	14	5	2	3	1	4	5	7	6	2	11	3	9	8	5	5	7	10	5	1
NM_019996//NM_001162989	Phax	16.5	12.5	13	5	1.5	21	8	10.5	2	2	10.5	6	3.5	2	1.5	5	8.5	5	1	3	8.5	4	7.5	2	2	10.5	7	5.5	2	0.5	11.5	9.5	2	4.5	1.5	5.5	4.5	7.5	2	3
NR_033554	D330041H03Rik	21	21	31	13	21	39	16	25	14	35	42	30	20	18	11	32	20	36	20	21	28	11	10	10	14	19	12	13	22	11	36	15	15	22	20	25	28	21	15	17
NM_007608	Car5a	2	3	1	5	5	4	6	1	0	8	5	1	2	3	2	13	0	1	1	7	9	1	0	1	0	10	3	3	3	4	8	2	2	2	4	6	5	3	2	3
NR_040734	4930429F24Rik	0	0	0	0	0	1	0	0	1	1	0	0	0	0	0	0	0	1	0	1	0	0	0	1	0	0	1	0	0	0	0	0	0	1	0	0	0	1	0	0
NM_001162388//NM_011069//NM_001162387//NR_027845//NR_027844	Pex11b	10	13.6	8.4	5.8	2	10.8	7.8	10.6	3.6	1	3.6	2.6	4.4	3.6	2.8	4.2	3.4	1.6	2.2	3.8	3	5.8	4	1.6	2	5.8	2.2	8.8	4.4	0	10.2	4.2	6.8	3.8	4.2	9.8	4.4	4.2	2	2.2
NM_011894	Sh3bp5	17	16	15	17	11	18	14	11	19	16	15	18	14	12	6	31	32	27	29	28	26	22	10	10	8	33	18	16	16	9	27	27	16	19	17	23	19	19	14	13
NM_029930	Fam115a	8	6	5	4	4	8	6	5	1	5	3	7	9	4	2	2	6	4	3	3	1	2	2	2	5	1	2	2	1	2	1	5	3	2	6	5	3	5	0	4
NM_019550	Ptbp2	9	12	8	6	9	11	8	6	4	9	9	9	11	4	7	5	6	11	9	3	8	2	7	2	2	13	4	3	7	3	10	4	9	3	7	7	7	7	0	5
NM_146005//NM_170689//NM_009670//NM_170687//NM_170688//NM_170729//NM_170730//NM_170728//NM_170690	Ank3	2.66667	2.55556	4	0.777778	2.44444	1.11111	2.55556	1.44444	1	4.33333	2.77778	2.77778	0.666667	2.33333	3	6.88889	1.55556	2.77778	2.22222	4.11111	2.44444	2.22222	2.77778	1.55556	1.22222	3.22222	2	2.22222	0.666667	0.666667	0	0.888889	0.222222	2.55556	2.66667	1.77778	2.66667	1.55556	3.55556	1
NM_028276	Utp14a	8	12	10	13	7	12	14	5	6	5	10	16	11	9	16	8	9	8	5	5	7	2	3	1	3	4	9	2	4	3	4	0	1	0	1	3	1	1	1	0
NM_016746//NM_001122982	Ccnc	4.5	3.5	5.5	4	6	7	6	7.5	3.5	4.5	8	11	7.5	4.5	3	6	10.5	21.5	8	7	2	5	1.5	4	2.5	7.5	6	5.5	6	4	7	4	10	10.5	3.5	3.5	11.5	7	4	2
NM_207663//NM_183312//NM_201639	Synm	0.333333	4	2.66667	1.66667	0.666667	3	1	1.66667	1	6	1.66667	0.666667	1	0.666667	1.66667	3	1	1	1	4	1	1.33333	2	1	2.33333	0	0	0	1.66667	1.33333	1	1	0.666667	2	2	1.66667	0.666667	0	1.66667	2.33333
NM_001025576	Ccdc141	1	2	2	2	3	0	2	0	0	5	1	4	2	3	0	0	3	3	0	1	0	0	1	1	0	0	0	0	1	0	1	1	3	1	3	0	1	0	1	3
NM_146666	Olfr736	0	0	0	0	0	0	0	0	0	1	0	0	0	0	1	0	0	0	0	0	0	0	1	0	0	0	0	0	1	0	0	0	0	0	0	0	0	0	0	1
NM_028233	Lrpprc	43	28	37	25	35	50	36	27	27	46	28	42	20	20	19	38	33	29	22	55	30	14	18	11	21	26	15	18	26	14	16	16	9	18	17	31	11	16	15	12
NM_008595	Mfng	19	26	16	17	13	14	7	10	4	14	10	9	5	7	7	1	2	4	2	4	0	1	1	1	2	0	3	1	0	2	2	1	1	2	0	0	0	2	0	4
NM_025956	1700011H14Rik	0	0	0	0	0	0	0	0	1	1	0	0	0	1	0	1	0	0	2	1	0	0	0	0	0	0	0	0	0	0	0	1	0	1	0	0	0	1	0	0
NM_026952//NM_001109628//NM_001109626	Cdk12	66.6667	68.6667	55.6667	32.3333	46.3333	100.333	84	96.6667	74.3333	80.6667	98.6667	105.667	72.6667	95	54	102	76.6667	70	59.6667	45.6667	82.3333	44.3333	37.6667	43.3333	46.6667	100.667	53	66.3333	45.3333	30.3333	98.3333	55	37.3333	51	41.3333	77.6667	67.6667	55	23	39
NM_172884	2900026A02Rik	19	16	19	16	24	26	35	16	15	28	22	28	6	19	9	15	8	9	6	15	8	4	3	5	6	5	6	0	1	2	4	4	2	9	9	9	2	3	4	8
NM_021565	Midn	141	126	75	29	49	167	106	60	28	25	106	55	22	15	9	58	35	46	14	20	69	48	20	12	8	45	37	30	11	11	74	56	29	24	15	62	55	44	21	29
NM_001252577//NM_010649	Klra4	0	0	0	0	1	0	0	0	0	0	0	0	0	0	0	0	0	0	0	0	0	0	0	0	0	0	0	0	0	0	0	0	0	0	0	0	0	0	0	0
NR_028577	D030025P21Rik	1	3	1	1	3	0	2	4	0	6	1	2	5	1	2	2	0	0	2	1	0	3	1	1	0	1	2	3	0	0	3	0	1	2	1	2	2	2	0	3
NM_028525	Prss52	0	0	1	0	0	1	0	0	0	1	0	1	0	1	0	0	0	0	1	2	0	0	1	0	0	0	0	0	0	1	0	0	0	0	0	0	0	0	0	0
NM_011508	Eif1	190	214	221	173	141	320	271	242	209	264	287	348	231	201	170	237	353	372	336	209	216	127	131	159	163	167	115	154	206	113	106	115	118	148	119	116	118	99	64	75
NM_178939	Pdrg1	11	9	13	7	6	9	5	4	7	4	2	5	3	5	3	6	6	10	5	8	6	0	1	3	3	8	4	3	3	3	8	6	4	7	2	10	6	4	2	1
NM_030248	Cdk5rap3	30	20	28	12	12	37	28	17	17	17	21	26	24	17	14	15	18	19	21	16	16	18	11	8	4	11	11	9	7	7	9	9	12	17	8	7	12	10	4	6
NR_029649	Mir298	0	0	0	0	0	0	0	0	0	0	0	0	0	0	0	0	0	0	0	1	0	0	0	0	0	0	0	0	0	0	0	0	0	0	0	0	0	0	0	0
NM_172925	Klhl31	0	2	0	2	5	1	1	1	1	3	1	3	1	0	2	4	2	0	0	6	1	3	1	2	1	1	0	0	1	2	2	0	0	0	1	1	3	1	0	0
NM_181398//NM_001177397//NM_001177396//NM_001177398//NM_001128086	Anks1b	1.4	1.4	0	0.2	3.8	3.4	0.2	1	0	2.2	2.2	1	0.6	0.8	3.4	0.2	0.8	0.2	1.2	5.4	0	0	0	0	0	0.8	0	1	0.2	0.2	0.4	0	1	0.8	1	2.2	1.2	0.6	0	1.2
NM_009638	Crisp1	0	0	1	0	0	1	1	0	0	1	2	1	0	0	0	1	0	1	0	0	0	0	0	0	0	0	0	0	0	0	0	0	0	0	0	0	0	0	0	0
NM_139051	Nr5a1	0	0	1	0	0	1	0	0	4	2	1	0	2	0	3	0	1	0	0	4	0	0	2	0	0	1	0	1	0	2	0	0	0	1	1	0	0	0	1	4
NM_016700	Mapk8	14	12	10	2	6	17	12	16	14	12	17	25	21	21	12	23	16	34	16	13	13	8	0	8	10	14	12	9	15	4	14	5	12	12	11	11	9	9	0	5
NM_177142//NM_001252513	Lipi	7.5	12.5	10.5	7	29	14	10.5	9.5	12.5	42	6	12	9	16	12	25.5	18.5	17.5	15	65	10	1.5	4	6.5	6	10	6.5	3	11	8.5	17	12.5	12	13.5	12.5	22.5	16.5	16	8.5	11.5
NM_001164117//NM_009254//NM_001164118//NM_001243192	Serpinb6a	35	30.25	31.75	28	27	35.5	28.5	35.5	19.75	15	32.75	35.5	30.75	30.5	20	16.5	25.5	35.5	47.25	22.25	32.25	19.5	29.25	18.5	28	29.5	26.5	23	34.75	16	34.25	18	25.75	32.25	25.5	32.5	33.25	28	19.5	24.25
NM_010443//NM_001136066	Hmox2	25.5	46.5	32.5	24.5	18	45	50	37.5	22.5	21.5	40.5	52.5	36	19	16	25.5	22	19.5	25.5	13.5	31	29	23	18.5	11.5	56.5	45.5	35.5	39.5	23	97	63	72	58	35	89.5	82	59	31	38.5
NR_045052	Gm20187	9	6	6	6	12	14	11	7	6	29	3	6	3	7	5	7	17	5	8	22	5	4	6	4	7	4	6	4	12	3	12	3	8	9	8	11	8	5	8	14
NM_029659	Styxl1	1	2	0	3	6	3	2	1	2	8	0	1	1	2	0	5	1	1	1	5	4	3	2	3	2	3	0	0	0	4	0	2	0	4	3	4	1	2	1	2
NM_027394	Ube2cbp	2	0	1	1	0	0	0	1	0	2	0	1	0	0	1	0	0	0	0	0	0	0	0	0	1	0	0	0	1	0	0	0	0	1	0	0	2	1	0	0
NM_001177624//NM_001003915	Slc5a12	1.5	3	3	2.5	7.5	5.5	1.5	3	4.5	7.5	3	1.5	3	5	4	7.5	5	3.5	4	19	1.5	2	3.5	2.5	1.5	4	1	0.5	2	1	4.5	4	1	4	3	3	2.5	1	1	3
NM_016780	Itgb3	95	74	57	36	42	85	38	34	43	29	98	46	34	25	31	82	55	54	52	40	62	35	24	24	23	66	25	18	25	22	46	25	18	21	24	62	27	25	18	10
NM_172566	Rundc1	18	25	14	13	9	18	17	9	7	2	13	9	6	1	4	7	6	4	6	4	8	11	2	5	4	15	8	10	3	3	21	14	18	11	8	33	22	17	8	9
NM_001168646//NM_001040692//NM_001168644//NM_001168645//NM_001168643//NM_001136087	Slc6a18	14	19	8	16	41.6667	29	14	11	14	49.6667	11	23	15	21	26	30	29	17	14	72	7	4	6	4	11	14	9	8	6	14	15	9	6	37	10.6667	27	19	23.6667	11	15
NM_011814	Fxr2	54	70	61	31	24	58	56	43	24	42	66	50	55	41	17	55	32	41	27	16	46	22	22	16	19	32	23	40	17	21	33	18	23	17	29	45	33	37	14	19
NM_181072	Myo1e	269	262	191	140	107	302	298	231	210	180	342	366	233	171	127	323	256	237	181	124	217	164	93	80	54	136	118	86	70	54	122	110	101	125	68	97	112	95	59	85
NM_001253386//NM_172702	Serinc2	19	18	20	16	21.5	18.5	20.5	22	10.5	26.5	18	15	20	21.5	8	13.5	17.5	8.5	14	17.5	20	9	9	16.5	11	11	5	10	3	8	12	9	10	7.5	10.5	9	8	14	5	16.5
NM_001123368//NM_001123368_1//NM_001123368_2	Gm3417	0.333333	0	0	0	0	0	0.333333	0	0	0	0.666667	0	0	0	0	0	0	0	0	0	0	0	0.666667	0	0	0	0	0	0	0	0	0	0	0	0.333333	0	0.333333	0	0	0
NM_010153	Erbb3	4	1	8	1	1	6	1	1	2	3	2	2	2	1	2	1	1	1	0	5	0	0	0	1	1	0	0	0	0	0	0	3	0	1	2	0	1	0	2	2
NM_021519	Edf1	44	75	66	36	52	49	70	61	50	52	58	65	50	41	51	55	46	57	62	51	57	36	37	48	70	52	56	54	45	51	62	47	48	56	52	50	46	46	32	50
NM_019949	Ube2l6	20	24	18	14	27	26	18	18	15	37	16	33	18	15	23	39	71	43	55	62	71	46	51	35	56	83	75	73	85	74	111	101	106	146	110	140	145	127	81	118
NM_053077	Slc45a2	1	0	1	1	0	0	1	0	0	2	0	1	0	0	0	0	2	1	1	2	0	0	0	0	1	0	0	0	0	0	0	0	0	0	3	0	0	0	0	0
NM_027957//NM_201365//NM_001126046	Fam178b	0.666667	0.666667	1.33333	2	0.666667	0.666667	0	0	0.666667	0.666667	0	0	0	0	0	0	0	0	0.666667	2	0	0.333333	0	0.666667	0	0	0.666667	0	0.333333	0.666667	0	1.33333	0	1.33333	0.666667	0.666667	0.666667	0	0	0
NM_001166733	Vmn1r61	0	0	0	0	0	0	0	0	0	0	0	0	0	0	0	0	0	0	0	0	0	0	0	0	0	0	0	0	0	0	0	0	0	0	0	0	0	0	0	0
NM_010730	Anxa1	633	565	647	535	476	730	740	616	620	659	698	1030	667	556	517	670	812	659	723	680	595	404	431	426	468	592	551	518	604	446	497	509	510	633	547	422	530	499	280	422
NM_008950	Psmc5	24	20	25	21	12	29	28	20	24	20	33	30	31	22	13	34	34	15	32	18	22	16	14	25	18	29	21	14	20	28	24	22	26	27	17	19	17	23	11	21
NR_040256//NR_040256_1	Gm14405	0	0	0	0	0	0	0	0	0	0	0	0	0	0	0	0	0	0	0	0	0	0	0	0	0	0	0	0	0	0	0	0	0	0	0	0	0	0	0	0
NR_033779_2//NR_033779_9//NR_033779//NR_033779_6//NR_033779_3//NR_033779_7//NR_033779_4//NR_033779_1//NR_033779_8//NR_033779_5	Snord116l2	0	0	0	0	0	0	0	0	0	0	0	0	0	0	0	0	0	0	0	0	0	0	0	0	0	0	0	0	0	0	0	0	0	0	0	0	0	0	0	0
NM_001142642//NM_028596	Fbrsl1	44.5	58.5	33.5	26	22.5	51.5	34	45.5	31	36	55	41.5	40.5	28.5	15	44.5	25.5	24	17	21.5	48.5	39	24	24.5	27	39	38.5	39	31.5	19.5	57.5	35.5	43	33.5	22.5	54	44	56.5	30	42.5
NM_018754	Sfn	15	4	2	5	1	7	3	6	4	4	13	5	6	2	6	13	9	9	7	9	10	9	2	2	3	9	8	10	1	0	8	4	6	7	8	7	1	6	4	3
NM_138748	Ppp2r4	105	96	91	68	57	93	76	70	60	82	71	92	73	70	44	66	55	45	62	48	49	40	36	34	37	43	28	42	31	32	43	43	31	45	37	53	40	37	22	26
NR_045390	D730045A05Rik	2	3	1	1	1	1	2	3	0	11	4	3	1	1	5	1	1	0	0	4	1	1	0	1	3	3	0	1	0	0	1	2	0	2	2	2	1	1	0	1
NR_040447	1700047G03Rik	0	1	0	0	1	0	0	0	0	0	0	0	0	0	0	0	1	0	1	0	0	0	0	0	0	0	0	0	0	0	0	0	0	0	1	0	0	0	0	1
NM_001111314//NM_019867	Ngef	0	1	0	0	1	0	0	1	4	4.5	0	0	0	0	2	0	0	0	1	2	1	2	0	1	0	2	1	0.5	0	3	0	0	1	1	1	0	2	0	0	0
NR_045292//NR_045291	D630013N20Rik	2	2	2	0	2	0	3	1	1	4	0	4	2	0	1	0	3	2.5	1	5	1	1	1	1	0	1	1	0	0	0	0	0	2	1	0	1	3	1.5	1	3
NM_010494	Icam2	5	2	0	3	1	0	5	6	0	4	6	8	1	3	2	2	0	5	5	1	2	2	1	1	0	0	2	0	2	3	0	3	2	3	1	1	1	3	2	3
NM_011767	Zfr	65	98	67	40	51	83	89	78	57	72	92	89	74	62	48	93	92	87	71	50	97	81	56	46	63	90	78	71	79	56	116	83	64	87	56	113	96	73	42	61
NM_001004176	Maml3	82	118	57	34	42	110	78	58	42	51	117	61	61	43	25	100	32	35	30	24	90	23	17	16	18	73	32	25	9	8	63	41	27	22	13	59	29	26	7	14
NM_001033364	Cdhr2	0	2	0	2	0	2	1	1	0	3	0	0	0	0	2	1	1	1	1	2	0	0	1	1	0	0	0	0	0	3	0	0	0	2	2	0	0	0	2	3
NM_009204	Slc2a4	6	4	3	1	3	5	2	0	1	3	3	1	1	3	2	2	3	4	0	4	4	0	0	1	1	5	1	2	1	2	3	0	0	3	2	3	2	2	2	5
NM_001105056	Vmn2r59	0	0	0	0	1	1	0	0	0	0	0	0	0	0	0	0	0	0	1	1	0	0	0	0	0	0	0	0	0	0	0	0	0	1	0	1	0	0	1	0
NM_138956	Rassf3	103	163	114	80	52	178	110	156	100	104	139	135	132	86	43	55	35	43	38	22	51	28	37	24	17	45	30	29	18	21	42	36	29	33	15	33	38	27	15	17
NM_146672	Olfr816	0	0	0	0	0	1	0	0	0	0	1	0	0	0	1	0	0	0	0	1	0	0	0	0	0	0	0	1	0	0	2	0	0	0	1	0	0	0	0	0
NM_001034876	Ccdc24	0	0	1	0	0	0	0	2	0	2	0	1	0	0	0	0	0	0	2	0	0	0	0	0	1	0	0	0	0	1	0	0	0	0	0	0	1	0	0	2
NR_030719	Gm8979	2	0	2	0	1	6	1	2	2	4	6	9	1	7	1	26	24	16	14	11	16	10	3	3	8	24	15	15	14	10	28	12	14	21	9	20	26	17	4	7
NM_028762	Rbm19	14	6	14	13	14	15	15	17	7	6	19	11	7	8	5	7	11	11	8	10	10	11	6	9	7	11	8	8	10	5	6	5	1	3	4	4	1	3	3	7
NM_173741	Wdr24	27	22	26	12	10	38	15	14	8	10	11	11	11	13	3	8	20	6	10	7	7	13	8	2	9	16	5	8	5	6	20	18	21	15	14	24	24	20	7	15
NM_177304	Enpp6	0	2	0	2	5	3	2	2	1	3	1	1	0	3	3	0	2	0	1	5	0	0	1	1	1	0	0	2	0	0	0	1	0	1	1	3	1	1	1	1
NM_001081017	Unc79	1	1	2	1	3	4	2	0	2	8	0	2	0	5	1	2	2	3	1	3	0	2	1	1	1	0	1	1	2	1	1	0	3	1	1	0	1	3	2	2
NM_001177812//NM_001177813//NM_146099	D19Wsu162e	99	148.333	90.6667	44.3333	66.6667	118.667	95	82.3333	59	75	91.6667	71	57	50.3333	33	45	35.6667	45	31	34	56	55.6667	28.6667	31.3333	31	50.3333	40.3333	48	25.3333	21.6667	75.6667	69.6667	51.6667	50	29.6667	62.6667	74	42.3333	30.6667	33.3333
NM_001003960//NM_001122997//NM_001003963//NM_010068//NM_001003961	Dnmt3b	1	4	2.6	2	1	2	1	1	0	3	2	3.8	1	3	1	1	2	2	2	3	2	1	1	2	2	5	1	1	1	0	2	2	1	2	5.6	1	1	1	0	1
NM_029413//NM_001193309	Morc4	0	0	0	0	4	1	0	0	2	1.5	0	1	0	0	0.5	0	0	0	1	0	1	0	1	0	1	1	0	0	0	0	0	0	1	3	0	0	0.5	0	1	1
NM_001136069//NM_010699	Ldha	1312.5	1599	1338.5	1022	1023	1173.5	1153	1079.5	973	1101	1189.5	1258	1098.5	936.5	797	1209.5	1298	1320.5	1202.5	1067.5	1073	818	694.5	822.5	847	1188	1071	1092.5	1206.5	808.5	1518	1343.5	1326	1482.5	1142.5	1580.5	1655	1611	913.5	1093
NM_001081144//NM_001177902	Zfp518b	8	5	3	1	3	5	4	4	3	8	0	1	1	1	3	3	4	3	0	4	3	0	0	1	1	3	2	5	0	2	6	1	3	1	4	6	10	2	1	6
NM_008193//NM_001159410	Guk1	26.5	27.5	34	28	22.5	28.5	23	30	18	17	22	19	15	17.5	16.5	15	23.5	22	19	12	13.5	15	9.5	15.5	7.5	17.5	13	12.5	16.5	10	17.5	16	27.5	13.5	17.5	25	25.5	18	8	13.5
NM_198300	Cpeb3	7	11	7	11	3	9	6	13	8	11	14	10	8	6	5	4	4	8	6	4	7	6	6	5	9	12	12	11	11	8	18	5	7	12	10	15	12	16	10	8
NR_029755	Mir103-2	0	0	0	0	0	0	0	0	0	0	0	0	0	0	0	0	1	0	0	0	0	0	0	0	0	0	0	0	0	0	0	0	0	0	0	1	0	0	1	0
NM_026893	Dcaf12	110	108	131	77	62	124	99	85	69	93	111	95	85	65	40	59	63	61	50	42	62	26	30	23	27	60	38	47	45	32	70	46	42	58	24	60	48	42	28	27
NR_002900	Snora69	1	0	0	0	0	1	0	0	0	0	1	1	0	0	0	1	2	3	0	0	0	0	0	0	1	0	0	0	0	0	0	0	0	1	1	0	2	0	0	0
NR_029581	Mir195	0	0	0	0	0	0	0	0	0	0	0	0	0	0	0	0	0	0	0	0	0	0	0	0	0	0	0	0	0	0	0	0	0	0	0	0	0	0	0	0
NM_028243	Prcp	118	137	139	109	84	126	104	96	95	133	111	175	98	88	79	108	96	110	113	104	60	48	37	48	59	58	47	42	58	41	42	39	41	48	34	43	51	44	18	26
NR_046179	6430584L05	0	0	0	1	2	1	1	0	0	0	0	0	0	0	1	0	2	0	0	2	0	0	1	0	1	0	0	0	0	0	0	1	0	2	0	0	0	0	0	0
NM_010412//NM_001077696	Hdac5	172	250	155	131	120	183	128	156	109	97	163	128	140	104	55	91	49	61	43	33	33	26	16	11	11	19	8	11	9	6	25	17	15	15	18	49	28	38	13	22
NM_018731	Atp4a	0	2	1	1	1	0	1	0	0	3	0	0	0	2	2	0	1	0	4	3	0	0	0	1	0	0	2	0	1	3	0	0	1	1	4	1	1	2	0	1
NM_007987//NM_001146708	Fas	6	6.5	7.5	3.5	6	8	9	9	4	4	12.5	11	7	3.5	3.5	17	12.5	14	13.5	3.5	8	9.5	8	7.5	7.5	13.5	9.5	10	10	13	14	10	13	13.5	7.5	19.5	14.5	15	8	7
NM_010275	Gdnf	0	0	2	0	0	1	1	0	0	3	0	0	0	1	1	0	0	0	0	3	0	1	1	2	0	0	0	0	2	2	0	0	1	2	1	1	1	2	0	4
NR_045570//NM_017377//NM_001253381	B4galt2	1	1	0	2	0	0	1	1	0	5	3	1	0	3	1	1	0	0	1	3	3	1	0	2	3	2	1	0	1	0	1	1	3	3.33333	3	1	1	1	0	3
NM_025334	Txndc12	22	36	20	14	30	26	16	18	25	25	24	23	18	29	13	18	26	29	23	17	19	11	11	11	16	11	14	7	13	13	9	13	11	11	14	18	13	14	8	18
NM_023129//NM_001141927	Pln	0	0	2	2	0	2	1	2	1	3	3.5	5	2	3	0	5	2.5	5	1	3.5	3	0	0	3	2	2	3	2	4	2	3	0	0	3	0	6	2	4	1	0
NM_011374	St8sia1	5	2	6	1	7	12	7	3	11	7	3	5	7	3	4	2	9	3	7	10	3	3	3	5	1	5	4	0	2	3	3	2	3	2	2	4	4	2	2	6
NM_145486//NR_045523//NM_001252480//NR_045522	2016-03-02	30.75	33.75	38	21	31	27.75	27	23	24	21	17.75	24.5	26.75	20.25	25	26	24.5	14.75	19.25	31.75	15.25	22.25	10	12.25	16.5	16.25	9.25	10	13	15.75	8.75	25.25	13.25	23.75	11	14.75	21.5	17.75	10.5	17
NR_033794//NM_001190437//NM_145215	Abhd11	13	18.6667	17	11.6667	11.6667	14	7.33333	9.33333	10.3333	7.33333	8.33333	15.3333	12.6667	10	7.66667	11.3333	5	6	4.66667	4	11	4	2	5.33333	1.33333	4.33333	2	2.33333	2.66667	3	6	6	2.66667	3.66667	3	3.66667	2.33333	1	1.33333	2.66667
NM_001166397//NM_001166398//NM_026139	Armcx2	3	2	6	1	2	3	0	0	3	4.33333	1	4	3	4	2	1	3.66667	4	3	0	2	1	0	2	0	0	1	1	2	1	0	2	3	2	0	3	0	2	4	3
NM_028873	Dnajc14	59	61	56	35	37	70	51	31	37	30	59	52	38	30	22	58	53	49	25	25	44	30	32	27	20	35	39	31	40	20	61	44	38	38	20	56	51	54	19	15
NR_033575	Gm12839	0	0	0	0	1	0	0	0	0	0	0	0	0	0	0	0	0	0	0	0	0	0	0	0	0	0	0	0	0	0	0	0	0	0	1	0	0	0	0	0
NM_011799//NM_001025779	Cdc6	0	1.5	3	5	2	3.5	2	1	3	5.5	1	3	0	1	2	0	3	2	0	4	3	1.5	1.5	0	5	1	0	1	1	2	4	0	2	5	3.5	3	2	1	0	2
NM_026734	Tmem126b	8	5	2	0	4	5	1	4	0	0	0	2	1	1	0	1	0	2	1	1	2	0	0	0	0	0	1	0	1	0	2	1	2	0	1	2	1	2	1	0
NM_033620//NM_001013581//NM_001013580//NM_001122850	Pard3	2.25	2.25	0.75	0	4.25	2.5	1	2	1	2.75	1.5	2	3.5	0.75	1	0	1.75	3	0.25	5	1	1	0.25	1.25	0	0	0.25	0	2	0	0.5	0	1	1.5	1.5	2	1	0.5	1.25	3.25
NM_011907	Trex2	0	0	1	0	2	0	1	0	0	0	0	0	0	0	0	1	0	0	0	0	0	0	0	0	0	1	0	0	0	0	0	0	1	1	0	0	0	0	0	0
NM_001177968//NM_001177967//NM_001081071	Lclat1	13	18.3333	18	12	9	11	23	17	6	18	29	24.3333	19	19	9	13	11	11	6	11	9	8	3	9	9	6.66667	5	11	9	9	10	10	10	13	7	16	21	8	6	2
NM_026662	Prps2	13	12	12	7	9	12	12	5	4	14	9	15	19	6	10	9	14	17	19	24	5	7	5	4	6	16	6	7	18	5	2	6	5	14	3	20	13	12	4	11
NM_011134	Pon1	0	0	0	0	1	0	0	0	0	0	0	1	0	0	0	0	0	0	0	1	0	0	0	0	0	0	0	0	0	0	0	0	0	0	0	0	0	0	2	1
NM_007977//NM_001161373//NM_001161374	F8	1	0	0	0	1	2	3	1	0	1	1	1	0	1	0	2	2	1	2	2	2	1	0	0	1	1	1	0	0	2	0	1	2	3	0	3	1	0	3	1
NM_172534	4932411E22Rik	1	0	1	1	0	1	0	0	0	0	0	1	0	0	0	0	1	0	0	4	1	1	1	1	0	0	0	0	1	0	0	0	0	1	1	1	0	1	0	2
NM_001172055//NM_027208	Bdh2	1	0	0	0	1	0	0	1	1	2	0	0	1	0	0	1	0	0	0	0	0	0	0	1	0	0	0	0	0	0	2	0	0	1	0	0	0.5	1	1	1
NM_023220	2010106G01Rik	130	113	127	102	83	159	115	101	90	80	126	178	126	91	84	269	326	283	284	195	275	162	196	175	147	345	234	285	410	224	504	387	411	534	345	542	575	556	276	300
NM_027868//NM_001037493	Slc41a3	17.5	22.5	13.5	14	21.5	20	16	7.5	13	16.5	11	20.5	14	11	8.5	9	8	6	5	7.5	9.5	4.5	3	5	10	6.5	8	4.5	6	9.5	11	5	5	7	4.5	8.5	5	6	4.5	10.5
NM_010727//NM_001159578//NM_001159580//NM_001159577//NM_001159579	Lnx1	0	0.4	1	0.2	0.8	2	1	1	2	2.2	3.2	3.2	0	2	1	1.2	1.6	2.4	0	0.4	0.4	0.4	1.2	0	0.8	1.4	0	0	1.2	0	4	1.2	0	0.8	1.4	1	1	0.2	1	1
NM_016853	Stac	0	0	0	0	2	1	0	1	0	0	0	1	0	0	1	0	3	1	0	5	0	0	0	0	0	0	0	0	1	2	2	0	0	0	1	0	1	0	0	2
NM_007380//NM_001077192//NM_145994//NM_001077190//NM_001077193	Abi1	70.6	100	69.8	70.2	79	107.2	117	76.2	80.8	105.6	97.6	153.8	91.6	123.4	81.2	190.6	170.4	186.2	129.6	106	138.8	77.6	64.4	81	76.2	114.4	88.2	95	90.2	65.2	111.4	74.6	70.8	97.8	60.8	111.2	120.8	106	35.6	47.4
NM_001135151//NM_001135152//NM_144808	Slc39a14	23	29.6667	21	18.6667	17.6667	42.3333	48.3333	28	38.6667	46	72.3333	68	52.3333	58	32	132.667	146.333	132.667	120.333	99.6667	120.667	109	78.3333	72	70.6667	101	63.6667	58.3333	51.3333	43	53.3333	41	29.6667	33.3333	24.3333	34.3333	16	27.3333	20.3333	20.6667
NM_178918	Utp15	13	13	11	5	4	12	21	8	7	7	23	13	5	9	3	15	11	11	5	9	18	12	7	3	1	13	9	7	8	4	8	7	8	7	2	6	7	3	1	4
NM_177793	9030224M15Rik	0	0	0	2	1	0	0	0	0	0	1	0	0	1	1	0	1	0	0	2	0	0	0	0	0	0	0	0	0	0	0	1	1	0	0	1	1	1	1	0
NM_008333	Ifna11	0	1	0	0	0	0	0	0	0	0	0	0	0	0	0	0	0	0	0	0	0	0	0	0	0	0	0	0	0	0	0	0	0	0	0	0	0	0	0	0
NM_009150	Selenbp1	103	170	134	65	68	104	78	95	75	68	94	108	83	49	40	79	70	61	57	24	65	25	22	24	14	32	26	19	10	9	23	13	16	14	6	44	26	15	6	7
NM_009689//NM_001012273	Birc5	5	5	6.5	3.5	5	3	3	4	3	7.5	3.5	3	3	2	2	2.5	5	3	4	10	7	1	2	2	3	4.5	2.5	2	2.5	2	3	3.5	2	2	3.5	2	2.5	2.5	1	2
NR_027874	0610040B10Rik	0	1	0	0	0	0	0	0	0	0	0	0	0	0	0	0	0	0	0	0	0	1	0	0	0	0	0	0	0	0	0	0	0	0	1	0	0	1	1	0
NM_001001309	Itga8	2	0	1	1	4	2	0	4	1	2	1	7	3	5	2	1	2	2	3	2	0	1	2	0	0	1	1	0	0	1	0	0	1	0	1	1	3	0	2	1
NM_139270	Pth2r	1	1	0	0	0	1	1	0	0	0	0	0	0	1	0	0	1	0	1	1	0	2	0	0	0	0	0	0	0	0	0	0	1	0	0	0	1	0	1	1
NR_035416	Mir669j	0	0	0	0	0	0	0	0	0	0	3	0	0	1	0	0	0	0	0	1	0	0	0	0	0	0	0	0	0	0	0	0	0	0	1	0	0	0	0	0
NM_207667//NM_010201	Fgf14	0	0	0	1	2	0.5	0	0.5	1	4	0	0	0.5	0	2	0	2	0	1	2	1	0	0	0	0	0	0	0	0	0	0	1	0	0	2	0	0	1	1	0.5
NM_001012625//NM_053270//NM_001012623//NM_183018//NM_001012624//NM_001012623_1	Rims1	0	0	0	0.5	0	0.5	0	0	0.166667	1.5	0.5	0.5	0	0	0.833333	0	0	0	0	1.83333	0.5	0	0	0	1.16667	0	0	0	0	0	0.333333	0	0	0.5	0.5	0	1	1	0	0
NM_133717//NM_001039394	Rab43	92.5	110	67.5	32	25	106.5	92.5	91	45	34.5	102.5	70	53.5	24.5	13	103	97.5	89	56.5	40	144.5	129	79	67	54	138.5	109.5	81	71	28.5	88.5	90	81	53.5	31	77	66.5	52	29.5	28.5
NM_001205282	Gm14496	0	0	0	0	0	0	0	0	0	0	0	1	0	0	0	0	0	0	0	2	1	0	0	0	0	0	0	0	0	1	0	0	0	0	0	0	0	0	0	1
NM_001162863//NM_029145	Rnase10	2	1	2	2	4	3	0	3	3	1	1	1.5	1	1	1	5	8	1	2	3	1	2	1	2	0	4	1	2	2	0	2	0	0	1.5	2	5	4	1	1	1
NR_045933	1700092E19Rik	0	0	0	2	1	0	0	0	0	2	0	0	0	0	0	0	1	0	0	1	0	0	0	0	0	0	0	0	0	1	0	0	0	1	0	0	0	0	1	0
NM_001093753//NM_001093752//NM_026989	Srsf11	62	66.6667	55	38	31	88.3333	72.3333	71.3333	47	38.6667	75.6667	90.3333	57	58	34.6667	82	84.3333	71	70	29.3333	53.3333	41.6667	34	32.3333	28.3333	66.6667	35	42	33.6667	26.3333	43.3333	45	31	48.3333	35	48	57	43.3333	21.6667	30.3333
NM_001005423	Mreg	24	33	25	15	15	41	36	35	25	22	56	55	45	34	22	32	41	34	25	25	32	23	15	15	17	16	14	21	26	13	22	14	12	19	16	23	26	15	8	9
NM_001111277//NM_175135	Eif2b3	7.5	2	4.5	2.5	2.5	5.5	6	6.5	7.5	8	7	4	6	2.5	2.5	5	7.5	0.5	2.5	3	4.5	1.5	1	2.5	1	1	2	0	1	2.5	1	1	1	1.5	0	2.5	1.5	1	0	0.5
NM_178111	Trp53inp2	34	77	47	30	52	65	45	61	46	68	65	58	51	56	54	58	41	49	53	49	46	24	20	22	28	27	30	28	24	20	16	20	19	14	15	15	25	20	12	14
NM_001130526//NM_145503//NM_001130525	Lzts2	18	23	12	14	11	25	14.6667	14.6667	3.66667	6.33333	15.6667	10	6	8	3	11	4	8.33333	10	7.33333	19.3333	10	4	3.66667	6	15	19	13	5.66667	5	22	24	18.3333	15	13.3333	16	16	18	9	5
NM_011372	St6galnac3	2	0	0	2	5	0	0	0	1	2	3	2	0	1	0	1	2	0	0	3	0	0	1	1	0	0	0	0	0	0	2	1	0	2	3	1	2	0	1	0
NM_001044698//NM_001044700//NM_001044699//NM_001044697	Zfp2	0	0	2	1	1	0	0	0	1	1	0	2	0	1	0	1	2	1	0	1	0	0	1	0	0	0	1	0	1	0	2	0	0	0	1	0	0	2	0	1
NM_029141//NM_029154	4930511M11Rik	1	1	1	1	4	0	0	0	1	2	1	2	1	0	0	2	1	0	0	4	0	2	0	0	0	0	0	0	1	3.5	0	0	0	0	2	2	2	1	0	2
NM_027089	4930579C15Rik	1	0	0	0	0	0	0	0	0	0	0	0	0	0	0	0	0	0	0	1	0	0	0	0	0	1	0	0	0	1	0	0	0	0	0	0	0	0	0	0
NM_173034//NM_027477	Zfp398	16	10	8.5	2	4.5	9	7	8	3	2.5	8.5	3	2.5	2	3	5	4.5	2.5	0.5	3	4.5	0	1	0	0.5	5	1.5	0	3.5	0	7.5	4	1	5	8	2	6	3	3	5
NM_001012520	Klri1	0	0	0	0	0	0	1	1	0	0	0	0	0	0	0	1	0	0	1	0	0	1	0	0	0	0	0	0	0	0	0	0	0	1	0	0	0	0	0	0
NM_026510	Ftsj2	2	2	3	3	2	2	1	0	2	4	3	0	1	0	0	1	1	2	0	4	1	0	0	0	0	1	1	1	0	1	2	2	1	0	1	2	0	1	0	0
NM_001204912	2410017P09Rik	4	5	7	7	11	4	6	6	6	2	3	1	3	8	3	5	1	3	0	5	4	3	1	3	1	1	7	4	4	2	2	2	0	1	2	1	0	3	2	3
NM_001033161	Tradd	22	9	11	5	8	20	10	11	8	9	15	8	8	5	2	14	7	5	8	7	13	5	11	2	3	15	8	14	6	4	17	13	13	12	3	24	19	15	10	8
NM_172146	Ppat	7	6	7	3	3	9	10	8	6	2	5	12	12	4	1	11	2	5	4	6	2	6	6	3	1	2	2	0	1	1	5	3	0	4	4	4	2	5	2	0
NM_029104	Zmynd17	0	4	2	1	3	0	0	0	1	1	1	0	0	0	2	0	2	1	0	1	0	2	1	0	0	1	0	1	1	0	3	2	1	1	1	4	0	1	2	0
NM_172768	Gramd1b	99	123	77	56	45	99	119	81	78	65	142	137	109	85	62	148	147	138	104	101	181	133	76	72	61	100	90	71	42	16	36	42	43	32	21	48	49	33	20	30
NM_027360	2010107E04Rik	10	11	8	11	12	10	19	12	7	5	13	19	14	7	6	11	13	13	17	8	2	7	5	6	7	10	10	8	13	12	13	7	9	14	9	10	12	16	7	5
NM_009870	Cdk4	49	68	48	39	19	61	48	54	48	31	54	54	39	35	23	27	32	44	24	12	29	26	13	18	14	17	14	16	10	13	16	12	15	15	5	24	20	9	8	9
NM_173027	Ip6k3	5	1	3	0	3	5	5	6	2	1	2	2	1	1	0	1	3	0	2	2	2	1	1	1	0	1	1	0	0	0	2	1	0	2	3	2	0	0	1	1
NM_001102670//NM_001008785	Kbtbd8	0	1	1	1	0	1	1	1	0	1	0	1	2	0	1	0.5	1	0	3	0	1	1	0	0	0	0	0	1	0	0	0	0	1	0	1	1	0	0	1	1
NR_029765	Mir337	0	0	0	0	0	0	0	0	0	0	0	0	0	0	0	0	0	0	0	0	0	0	0	0	0	0	0	0	0	0	0	0	0	0	0	0	0	0	0	0
NR_039546	Mir101c	0	0	0	0	1	0	1	0	0	1	0	0	0	2	0	0	0	1	0	0	0	0	1	1	0	0	0	0	0	0	0	0	0	1	0	0	0	0	0	0
NM_175152//NM_001145929	Thap3	7	12.5	9.5	13	7.5	6	6	5	5	2	4	8	1	5	1	3	0.5	4	1	1	3	0	0	1	0.5	1	2	2	1	1	4	2.5	5	2.5	2	3	4.5	2	5	4
NM_008688//NM_026756	Nfic	56	96	64.5	51	46.5	71	46	55	42	38	63	31	37	26	24	14	10	8	10	3	13	10	5	3	6	10	5	11	7.5	8	18	18	9	10	11	20	23	19	2	13.5
NM_011532	Tbx1	0	0	0	1	2	0	0	0	0	0	0	0	0	0	1	0	0	0	1	1	0	0	0	0	0	0	0	0	0	1	0	0	1	0	0	0	0	0	1	0
NM_029061//NM_001197041	Ccdc7	0	0	0	0	0	0	0.5	0	0	0	0	0	0	0	0	0	0	0	0	0.5	0	0	0	0	0	0	0	0	0	0	0.5	0	0	0	0.5	0	0	0	0	0.5
NM_134009	Ncln	79	121	86	43	65	75	79	66	47	73	84	88	45	63	46	64	66	55	47	48	67	40	45	32	58	63	61	48	43	42	76	50	59	49	62	58	53	58	37	62
NM_025380	Eef1e1	8	3	3	1	2	3	2	6	4	7	4	8	10	8	3	3	4	6	9	4	4	4	2	6	3	5	3	3	3	2	0	2	1	3	0	2	3	1	0	0
NR_040709	A930011O12Rik	0	2	1	0	1	2	0	1	1	1	0	2	0	2	1	0	2	0	1	0	1	1	0	1	3	0	1	0	3	1	1	1	1	3	3	1	2	0	1	5
NR_034153//NM_026712	Zfp414	11	21.5	9	15	10	13	11	5.5	7	12	16	10.5	9	10.5	7	5	4	4.5	9	7	11	8	5	5	11	4	5	9.5	4	6	7	5	4	4	6	10	13	5.5	3	5
NM_001142729//NM_001142728//NM_030070	Lrrc9	0	2	0	0.666667	1.66667	0.666667	1	1.33333	0.333333	4	0	0	1	0.666667	1	1	0	0	0	1	0	0	0	0	0.666667	0	0	0	0.333333	1	0	0.666667	0	0	0	0.666667	0	0	0	0.333333
NM_146454	Olfr1231	0	0	0	0	1	0	0	0	0	0	0	0	0	0	0	0	0	0	0	0	0	0	0	1	1	0	0	0	0	0	0	0	0	0	1	0	0	0	0	1
NR_045844	Gm17746	0	0	0	0	2	1	0	0	0	1	1	0	0	0	2	0	0	0	1	3	1	1	1	0	0	0	0	1	0	0	0	0	0	0	1	0	0	0	0	1
NM_133657	Cyp2a12	0	0	0	0	0	1	0	0	0	2	0	0	0	1	0	0	0	0	0	0	0	0	0	0	0	0	0	0	0	0	0	0	0	0	0	0	0	1	1	0
NM_026042	Med29	17	12	12	3	3	10	11	10	4	8	12	13	3	5	2	11	10	7	12	5	7	5	7	5	1	12	9	9	3	2	1	8	4	2	8	9	8	8	5	4
NM_010072	Dpm1	8	14	11	6	5	12	12	14	9	9	13	13	16	10	4	9	10	14	7	3	12	5	8	4	3	12	6	7	5	7	11	4	9	5	3	11	10	5	6	2
NR_040391	A230001M10Rik	0	0	0	0	0	0	0	2	0	5	1	2	0	2	2	0	2	0	1	1	0	0	0	0	0	0	1	0	0	1	0	0	0	0	1	0	0	0	1	0
NM_009212	Ighmbp2	19	17	16	11	21	25	17	18	7	37	23	15	7	15	14	15	22	21	12	36	24	9	11	9	10	19	10	9	15	13	19	18	17	21	18	21	22	22	12	16
NM_001164263//NM_172641	9930023K05Rik	6	6	2	1	2	5	4	1	1	1	5	3	0	1	0	1	2	5	2	3	3	0	1	1	0	3	1	5	3	3	2	6	3	2	8	4	4	4	3	4
NM_182636//NM_001144953	Vwa5b2	0	2.5	0	1	2.5	0	2.5	0	1	0	0	0	0	0.5	1.5	1	2	2.5	0	5	0.5	0.5	0	1	3	0.5	1.5	0	0	2.5	1.5	0	1	2	4.5	0	0	0.5	0	1.5
NM_001195662//NM_011283	Rp1	0.5	0	1	0.5	2	0	0	1.5	0.5	0.5	0	0.5	0	2	0	0	0.5	0	2	0.5	0	0	1	0	0	0	0	1	1	0.5	0.5	0	0	1	0	0	1	0.5	0	0.5
NM_012015//NM_001159514//NM_001159513//NM_001159515	H2afy	124.5	117.5	107	82.5	91.5	133.5	98.5	97	93	109.5	112.5	123.5	115	100.5	111.5	153.5	158	153	122.5	147.5	198	220	115.5	148	170	249.5	203.5	223	201	188	287.5	231	257.5	277	225.5	282.5	299.5	297	143	188.5
NM_011010	Omp	2	1	4	1	3	0	1	0	1	2	0	0	0	0	1	4	3	2	1	2	1	0	0	0	0	1	1	2	2	0	1	0	2	1	3	2	0	5	3	4
NM_146075	Lemd2	64	84	68	60	50	69	66	48	38	29	55	60	32	44	25	24	24	29	22	22	46	35	17	11	15	41	37	33	36	19	53	51	48	55	44	69	69	56	30	33
NM_001160215//NM_145141//NR_027666	Fcrla	0	0	1	0	1	0	0	3	0	1	1	1	2	0	1	0	0	2	0	0	0	1	0	0	3	0	1	0	3	1	0	0	0	1	1	0	1	1	1	1
NM_001165949//NM_018812//NM_146135	Pias3	12	19.6667	18.6667	6.33333	3	21	11	10.3333	6	2	16	7	9	5.33333	1	8.33333	7	7	5.33333	7	10	7	2.66667	2.66667	7	3	11.6667	3	10.6667	3	8	12.6667	11.6667	10	4	19.6667	14	18.6667	9	14
[truncated: 21,331 more rows]

## Sheet: RPKM
refseq	gene_symbol	LPS0_ActD0	LPS0_ActD0.5	LPS0_ActD1	LPS0_ActD2	LPS0_ActD4	LPS0.5_ActD0	LPS0.5_ActD0.5	LPS0.5_ActD1	LPS0.5_ActD2	LPS0.5_ActD4	LPS1_ActD0	LPS1_ActD0.5	LPS1_ActD1	LPS1_ActD2	LPS1_ActD4	LPS2_ActD0	LPS2_ActD0.5	LPS2_ActD1	LPS2_ActD2	LPS2_ActD4	LPS3_ActD0	LPS3_ActD0.5	LPS3_ActD1	LPS3_ActD2	LPS3_ActD4	LPS4_ActD0	LPS4_ActD0.5	LPS4_ActD1	LPS4_ActD2	LPS4_ActD4	LPS6_ActD0	LPS6_ActD0.5	LPS6_ActD1	LPS6_ActD2	LPS6_ActD4	LPS8_ActD0	LPS8_ActD0.5	LPS8_ActD1	LPS8_ActD2	LPS8_ActD4
NM_029455	4930525F21Rik	0	0.41889	0	0	0	0	0	0	0	0.298345	0	0	0	0	0	0	0	0	0	0.266039	0	0	0	0	0	0	0	0	0	0	0	0	0	0	0	0.449934	0	0	0	0
NM_144958//NM_001159375	Eif4a1	223.099	225.307	220.825	211.455	191.113	198.285	226.119	232.677	240.455	248.499	195.155	256.915	243.842	231.361	209.641	195.864	219.19	230.211	210.307	184.466	211.51	209.781	171.381	218.618	162.859	180.217	172.039	186.557	149.737	123.398	127.022	120.422	106.726	116.266	107.948	89.4074	94.0932	93.9013	87.3817	73.2794
NM_028889	Efhd1	0	0.376808	0	0	0.541963	0	0	0	1.07812	0	0.732801	0	0	0.478147	0.791256	0.389195	0.262193	0	1.1186	0	0	0	0	0	1.05943	0	0.703225	0.783016	0	0	0	0	0.663721	0.969103	0.71579	0	0.394284	0	0	0
NM_027154	Tmbim1	31.4721	37.4659	37.8464	32.6915	28.9868	19.1619	24.5458	31.3247	32.5093	26.1884	23.8319	23.721	29.2444	22.9871	18.3677	12.7794	17.9713	19.6484	17.2431	22.9845	12.0026	16.0258	13.3266	15.385	18.9806	11.273	14.607	12.0067	12.2458	15.4428	15.2408	15.9691	11.2714	15.9054	20.77	16.1976	11.8692	14.5581	10.4811	14.6278
NM_029777//NM_001122685	Rhbdd1	4.46385	5.08758	8.76255	5.40074	6.80308	4.96692	4.61181	4.96754	4.86544	7.11248	5.71464	5.96007	6.71966	4.84162	6.16475	5.18601	5.62893	6.33566	6.09663	4.46119	2.66684	4.02367	3.38368	5.42175	5.35049	2.75659	3.65931	4.96643	6.73909	6.15469	4.61509	5.34117	5.22526	5.36114	3.68529	4.23843	6.85783	5.1724	5.0584	2.4128
NM_001130188//NM_011360//NM_001130190//NM_001130189//NM_001130191	Sgce	0	0.711176	0.363827	0	0.562703	0	0	0.416145	0	1.09626	0	0.367807	0.500798	0	0.819695	0	0	0	0.581716	0	0.483021	0.725215	0.819287	0.922548	0	0	0	0	0	0	0	0	0	0.42107	0	0	0	0.447839	1.80508	0
NM_172405	Fam175a	0.950091	1.37637	1.02233	1.04253	2.18816	1.51407	0.836436	1.17723	0.779578	1.18795	1.03986	0.784643	0	2.60038	2.15752	1.80717	1.12265	0.623295	0	3.48619	1.62877	0.96726	0	0	0.841919	1.42025	0.944757	1.46802	0.995105	1.3186	0.33998	0.773167	1.33252	1.05216	2.47221	0.916334	0.934564	1.0268	0	2.96186
NM_207141	Olfr955	0	0	0	0	0	0	0	0	0	0	0	0	0	0	0	0	0	0	0	0	0	0	0	0	0	0	0	0	0	0	0	0	0	0	0	0	0	0	0	0
NM_001162368//NM_001162369//NM_026243//NM_001205098	Mgat4c	0.0670403	0.17627	0	0.181662	0	0	0	0	0	0	0	0.178407	0	0	0.4221	0.361293	0	0	0	0	0	0	0.381558	0.462415	0	0	0	0	0	0.480041	0	0.349013	0	0	0.342134	0.164005	0	0	0.766053	0.312024
NM_199449	Zhx2	3.56293	4.75695	4.25472	3.55922	4.97597	3.62221	3.90498	3.57114	2.71673	5.33434	5.21297	5.57355	5.00757	5.62024	5.37957	14.2094	14.3248	12.7338	11.2991	11.5727	14.1396	15.7698	9.12784	9.49985	10.5229	10.3945	8.10573	10.6566	7.66703	8.17765	7.88406	6.06864	4.34859	3.81265	4.913	6.96665	6.06477	4.45855	4.53685	3.12418
NM_001007583	Best3	0	0	0	0	0.324667	0	0	0	0	0	0	0.214456	0	0.275789	0.546504	0	0	0	0.367615	0	0	0.489326	0	0	0.796377	0	0	1.36567	0	0	0	0.389525	0	0	0.93223	0.24968	0	0	0	1.33897
NM_008117	Gh	0	0	0	0	1.21287	0	0.857684	0	0	0.896368	0	0	0	0	0	0	0	1.02457	0	3.60645	0	0	0	0	0	0	0	0	0	0	0	2.4303	1.37062	0	4.43838	0	0	0	0	1.49242
NM_172420	Ppp1r1c	0.442621	0	0.207509	0	0	0.166151	0.251528	0.247466	0.371978	0	0	0	0	0.286996	0	0	0	0.936242	0.380267	1.23342	0.32204	0.49872	1.70374	0.613256	0	0	0	0	0.509874	1.25617	0	0	0	0.188659	0.951647	0	0.246097	0	0	0
NM_001168290//NM_172755	Sugp2	1.80575	3.11308	3.03984	2.92603	3.92389	2.64835	1.86297	1.47456	1.21235	0.913895	1.67203	1.81198	2.45801	1.3955	2.19883	3.12158	3.61483	2.68258	4.14289	2.71855	1.6269	2.43745	1.06178	4.57267	4.0572	1.78346	3.08386	1.96484	4.14179	3.67865	2.88194	1.57617	1.91188	2.31723	2.47969	1.65444	1.7895	2.23966	1.97227	2.64178
NM_010910	Nefl	0.289572	0	0	0	0.484915	0	0	0	0	0	0	0	0	0	0	0	0	0	0	2.27692	0	0	1.44806	0	0	0	0	0	0	0.931833	0	0	0	0.341919	0.648726	0	0	1.33024	0.74412	0
NM_001004147	Fbll1	0.391203	0	0.427099	0.587503	0.656494	0	0	0	0	0.342419	0	0.429174	0	0.583739	0.936809	0.472079	0.349535	0	0.671071	0	0	0	0	0	1.20862	0	0	0.889263	0	0	0	0	0	0	0	0	0	0.528944	0	2.47221
NR_037692	4933407L21Rik	0	0.555568	0.561401	0.757456	0.862735	0.461523	0	0	0.852103	0	0	1.08338	0.763372	0	0	0	0	0	0.873989	0.537002	0	1.0444	2.67423	1.35877	2.70516	2.26035	0	0	1.07403	1.41345	0.695973	0	0	0	2.1563	0	0.657048	0	0	1.03867
NM_008555	Masp1	0.662305	0	0	0	0.317863	0	0.503703	0	0	1.06463	0	0	0	0.643112	1.0094	0	0.398721	0	0.730187	0.803029	0	0	0	0	0	0	0	0	0	0	0	0.385267	0	0	0.473318	0	0.235204	0.242126	0.545484	1.32312
NM_001146318//NM_009923	Cnp	4.47953	2.07776	2.72547	3.35141	3.57518	3.21445	3.77423	5.45738	5.35942	3.85397	4.77125	1.52008	4.47152	2.66551	4.0777	5.87763	5.13531	3.15368	6.61435	4.53194	5.43928	9.71505	7.65176	11.0721	8.76371	8.2154	11.0309	12.4567	15.595	17.0925	16.2751	20.1469	18.9173	22.3142	21.3824	23.9502	23.2808	27.4829	29.6071	16.2495
NM_145597	Tmem161a	3.74602	3.08222	3.88876	4.05974	1.85341	2.79727	2.47626	2.44849	3.32641	4.4971	3.61525	1.63793	2.27938	2.21313	3.971	1.24902	1.71963	2.2621	3.27057	3.2187	1.63141	1.6245	2.54946	4.09558	4.39375	2.60077	1.91459	2.38499	2.00397	2.1393	2.81963	2.61957	3.21547	2.15006	4.40173	2.68098	4.36907	2.71348	1.52507	3.32152
NM_001161797//NM_175306	Phactr4	7.51555	12.6408	9.77308	8.15448	10.3623	7.08809	4.56997	9.84049	4.24596	4.19067	6.95184	4.24175	4.44333	5.00369	2.08901	1.82554	3.28249	2.14077	2.1878	2.58041	7.58957	5.06262	5.98614	4.24388	3.61799	7.31963	4.80793	4.47507	6.30091	5.56411	6.74286	5.88054	4.85514	4.09558	3.25415	6.15742	6.94399	6.35134	4.38618	4.81838
NM_144839	Ube2e2	1.30837	2.03913	0.936242	3.28345	0.721037	0.377293	0.503948	0	0.71266	1.0665	0.478705	2.17228	0	1.35374	1.01077	1.63513	1.00572	1.22025	1.45211	0.387368	0.605167	2.66215	0	1.13468	2.33202	0.6788	0	2.59702	0.919803	1.22378	1.12131	2.13356	0.842645	0	0.923158	1.12223	2.93513	0	0	0.863122
NR_038141//NR_038145//NR_038144//NR_038143//NR_038142	1700008K24Rik	0	0	0.749764	0	0	0	0	0	0	0	0	0	0	0	0.376824	0.900027	0	0	0	0	0	0	0	1.91651	0	0	0	0	0	0	0	0	0	0	1.52322	0.933029	0	0	0	0
NM_001033438	Gm906	0	0	0.120382	0	0.250938	0	0	0	0	0	0	0	0	0	0	0	0	0.170444	0.316902	0	0	0	0	0	0	0	0	0	0	0	0.276356	0.341493	0	0	0	0.213962	0	0.192081	0	0
NM_001081287//NM_001161620	Mpp7	1.56876	1.1707	0.437559	1.32936	1.30368	1.45579	1.24872	1.05311	1.69559	1.87602	2.45782	2.24193	2.66723	1.60671	2.91343	3.07123	5.48522	4.18202	4.4024	2.00816	2.74838	3.61285	0.827767	1.83747	3.05231	1.73005	3.66985	3.98082	2.98502	1.40085	1.05635	0.503703	1.38186	1.36869	0.745513	0.888359	1.84938	1.07329	0.875338	0.808027
NM_021483//NM_001163517//NM_001163516	Pex5l	0.676947	0	0	0	0.328608	0	0	0	0.725137	0	0	0.216072	0	0	0.637618	0	0	0	0	0	0	0	0	0.602981	0	0.437009	0	0	0	0	0	0	0	0	0.483406	0	0	0	0	0
NR_002862	Gm5088	0.149592	0.216365	0	0	0.926363	0.492959	0	0	0.300814	0	0.197481	0	0	0.540134	0	0	0	0.73388	0.308237	0.256667	0	0.429906	0	0	0	0.343904	0	0	0.4381	1.49983	0	0.880103	0.412467	0	0.40667	0	0.189154	0	0	0
NM_025701	Trappc5	7.51339	7.44129	8.67061	8.06337	4.10219	3.61787	6.20909	2.52892	4.04202	2.23326	1.85942	1.77733	1.69284	2.74148	1.31804	2.61524	3.45077	2.07311	2.4355	2.24602	4.27122	3.57472	4.47316	3.73866	4.31708	3.37865	7.28376	1.76949	5.98427	5.1631	5.22235	5.62893	2.64848	2.2683	2.43091	4.34647	3.99674	1.75583	4.05507	5.55921
NM_134027//NM_013634//NM_001080118	Med1	5.45939	6.03934	6.81455	6.56891	6.55432	5.13381	5.75998	5.37472	5.35263	6.64932	5.50824	6.70942	5.15311	7.18993	4.93072	9.3967	7.66927	7.01166	8.29513	7.15116	7.26329	8.315	9.22108	6.83051	8.79083	8.24607	7.89518	8.153	8.63857	6.41015	6.66499	7.50479	6.06144	6.19282	4.90153	6.39344	5.99087	6.05097	5.24708	3.61395
NR_033520	Tmem181b-ps	4.67568	6.60519	6.41507	7.58565	18.8042	4.11345	6.10161	4.13503	5.95932	17.7795	4.95843	4.20836	3.73077	5.41794	8.27124	7.1702	7.14079	4.71342	6.81483	25.7416	5.32092	4.37804	5.75361	5.72988	8.51193	4.46977	4.85293	4.26562	5.0473	9.87725	5.15516	5.1145	4.88587	5.79764	10.4952	6.98451	5.66736	6.51053	5.29113	12.1094
NM_010381	H2-Ea-ps	0	0	0	0	0	0	0	0	0	0	0	0	0	0	0	0	0.874697	0	0	1.00059	0	0	1.91995	0	0	0	0	0	0	2.05724	0	0	0	0	0	0	0	0	0	1.54604
NM_001114595//NM_001114596//NM_053252//NM_001114597	Ehbp1l1	44.6186	33.1539	45.1742	33.5657	20.6751	33.1933	26.2808	33.7074	18.1325	13.6199	30.4845	24.1751	19.5742	14.8324	12.2319	21.5836	15.3085	19.9135	13.0482	14.9528	18.9992	21.8061	16.1487	15.4065	11.3549	20.5499	17.1382	16.9384	15.0046	15.734	22.1479	22.2989	18.7227	18.046	15.9838	23.6492	21.8225	19.969	19.586	18.7663
NM_019388	Cd86	7.9628	11.2188	9.78762	10.5059	12.122	15.7432	11.2107	9.19932	10.7323	8.56092	13.8214	17.2895	20.0359	17.4644	15.2838	19.0153	26.7956	28.9475	30.6329	28.3267	23.2809	26.149	23.8961	23.7791	19.7715	23.3398	23.498	34.3789	36.4804	29.6063	28.9936	23.2256	28.868	32.0082	27.3104	27.6039	33.6644	31.3247	24.1205	30.9723
NM_145822	Cd3eap	6.32687	4.21179	2.65111	2.30751	3.66912	3.79932	2.71204	1.94971	0.441658	2.37116	4.59518	2.13182	2.9718	1.23652	2.37116	3.362	1.25664	1.4991	1.3318	2.47435	4.55088	1.6233	2.73929	0	1.49734	1.58697	1.54145	1.12064	0.589474	2.13888	2.74047	1.72587	1.46555	3.31292	0.577459	0.656705	2.13549	0.735607	2.11723	2.19725
NM_026406	Rnf115	15.4417	18.0885	14.1769	10.9178	17.1933	12.8296	12.9807	10.0444	14.1292	17.6919	13.7275	15.7698	16.4308	13.6249	8.04527	13.904	18.9704	15.0172	11.9512	14.2797	15.9879	19.9829	16.9685	17.3982	17.7795	22.3286	26.7063	25.3446	21.6743	18.6647	29.0999	26.6205	27.6227	36.0097	32.9038	27.9349	29.0019	33.1218	30.0047	24.0379
NM_023153	Cwc15	17.5941	28.4906	10.2131	19.5078	30.2691	16.2751	21.2785	30.8635	27.4479	35.6872	19.5867	35.9719	32.2322	37.9753	38.3019	24.8225	32.3918	26.1525	33.667	33.5703	27.7103	26.9797	26.8904	34.9295	53.5987	27.785	38.1757	35.9345	47.5567	35.9532	26.9342	34.0295	25.0776	45.3578	29.7297	28.1393	27.8552	30.5452	41.3335	30.1702
NM_146177//NM_001115018	Suv420h2	22.3496	32.1127	19.4232	24.1565	22.9358	14.4046	16.5141	16.5261	10.0676	7.52247	13.4237	10.2887	10.5625	7.78309	5.90483	4.0821	5.98143	3.85009	3.96783	4.31513	4.97055	4.40432	5.46571	2.13308	2.79121	4.94506	5.40089	4.08211	7.84289	7.22062	7.96986	6.02354	8.16979	5.01608	5.41569	9.65624	10.2154	6.5205	7.49821	8.00038
NR_038084//NR_015386//NR_038085//NR_015385//NR_038082//NR_038086//NR_038083//NR_015387	Six3os1	0	0	0	0.655863	0.483222	0.286292	0	0	0	0.804661	0.072743	0	0	0	1.25543	0	0	0	0.565092	0.891344	0	0.311321	0.32348	0.342915	0.52558	0.460276	0	0	0	0.938679	0.445883	0.207899	0.265202	0	0	0	0	0	0	0.270233
NM_146433	Olfr994	0	0	0	0	0	0	0	0	0	0	0	0	0	0	0	0	0	0	0	0	0	0	0	0	0	0	0	0	0	0	0	0	0	0	0	0	0	0	0	0
NM_027652	Ept1	2.03521	2.36677	2.19279	1.64885	3.79348	2.17526	2.69617	1.83276	1.90268	2.11593	1.68716	1.96124	1.66306	1.0987	1.20142	1.32732	1.73572	1.61142	1.47535	0.55347	1.20294	1.06361	1.04111	1.38185	1.10913	1.05133	0.885144	1.60396	1.64374	1.23771	1.4856	1.28112	0.994581	1.30754	1.09728	1.98358	1.39036	2.52676	0.891026	1.80224
NM_001166375//NM_001166372//NM_175188	2016-03-01	17.1891	14.032	11.7411	13.2586	8.31586	11.8278	8.23975	4.98019	8.27334	7.89161	8.62724	10.3058	8.72143	8.47028	7.89161	9.73214	10.7458	12.6433	10.9629	9.62041	20.9636	16.9941	19.3131	15.1051	17.8943	20.4841	21.8475	24.4471	26.0925	26.7917	41.9754	35.4517	40.7938	41.5605	36.9431	48.9901	47.2531	45.9824	40.3357	37.3226
NM_001172069//NM_001172070//NM_001172071//NM_027838//NM_001172068	Senp8	0.307741	1.10684	0	0.19461	1.04529	0	0.148902	0.582228	0.526665	0	0.163184	0.335717	0	0	0.427256	0.182365	0.125377	0	0.536815	0	0.276038	0	0	0.469823	0	0.308914	0	0.457535	0.387568	0	0.239861	0.29819	0	0.373257	0.987682	0.372149	1.45458	0	0	0.320025
NM_018830	Asah2	1.11729	1.87366	2.43345	0.551692	1.02295	0.904366	1.13518	0.457796	2.84064	2.0213	1.46345	1.75093	1.27638	2.6999	2.73242	1.08477	1.00411	1.21887	1.44814	2.50914	2.0067	1.27055	0.882261	2.57311	1.72565	2.85508	2.36996	3.35036	2.94157	3.83375	4.6979	3.80521	2.89879	4.61796	4.71378	5.85469	5.85141	3.43613	5.87375	7.14229
NM_178061	Mob3b	3.50596	3.35488	3.61705	3.29872	3.00575	2.95667	2.68945	3.18864	4.25257	3.89573	3.14876	2.98464	2.91107	4.52781	2.22461	3.49718	3.87944	4.39809	3.24602	3.5381	3.03984	3.99502	5.02475	3.79658	3.03877	3.56152	2.62518	2.93077	2.167	2.36971	5.03148	5.2651	4.56177	5.0396	3.79348	5.05978	3.88868	5.41041	5.80372	2.25119
NR_028591//NR_028589//NR_028590	Gm14005	0.773251	0.295893	0.337841	0.143099	0.586026	0.425004	0.399188	0.88898	1.24539	1.7481	2.41942	0.526164	1.46611	5.48108	3.56377	2.60019	3.18287	5.27172	3.11077	1.60273	2.76558	4.87689	3.97291	7.3408	9.21249	3.26307	5.55471	7.02317	3.43067	5.48429	5.39862	1.82401	1.42927	7.72991	5.62558	2.48646	3.57801	5.38147	11.5129	3.86247
NM_026828//NM_001139504//NM_001139503	Dnlz	2.68435	3.14359	3.54469	3.142	4.66113	2.35139	2.50605	3.63542	3.58811	2.6456	2.33157	2.50022	2.80231	3.16599	4.14457	3.4033	2.5948	1.74978	1.73455	1.81649	3.23895	2.54278	1.32393	1.08548	3.15119	2.127	3.43595	1.29277	2.87659	1.68382	1.08053	1.79811	4.75116	2.85494	2.99682	2.59934	3.29402	0.765777	2.83414	2.86366
NR_039580	Mir5120	0	0	0	0	0	0	0	0	0	0	0	0	0	0	0	0	0	0	0	0	0	0	0	0	0	0	0	0	0	0	0	0	0	0	0	0	0	0	0	0
NM_146244	Rps6kl1	0.213748	0.278771	0	0	0.360228	0.645285	0.268399	0.266205	0	0	0	0	0.695594	0	0	0	0	0.265845	0.400965	0.453348	0.335729	0	0.551829	0.643112	0.833894	0	0.522235	0	0.529531	0	0	0	0	0.636981	0.983997	0.269784	0.260005	0	0	0.473543
NR_003649	Gm5434	0.404126	0	0.893154	0	1.33132	0	0	0	0	1.00669	0.449155	0	0.608029	0	0	0	0	0	0	1.09517	0	0.846873	0	0	0	0	0	0	0	0	0	0	0	0	0	0	0	0.548907	0	0
NM_212441//NM_016870//NM_212442	Acsm3	0.201304	0	0	0.331084	0.337733	0	0.250762	0	0	0	0	0.22056	0	0	0	0	0	0.245589	0	0	0	0	0	0	0.809142	0	0	0.571746	0	0	0	0.399116	0	0.186733	0.488289	0	0.562625	0	0.566301	0.180657
NM_001199960//NM_001199959_1//NM_001199959//NM_001199960_1//NM_001199961_1//NM_001199961_2	Ccl27b	0	0	0	0	0	0	0	0	0	0	0	0	0	0	0	0	0	0	0	0	0	0	0	0	0	0	0	0	0	0	0	0	0	0	0	0	0	0	0	0
NM_001081124	Mtap7d2	0.0731022	0	0	0.185379	0	0	0	0	0	0	0	0.328544	0	0	0	0	0.23225	0	0.251388	0	0	0.383342	0	0	0	0	0	0	0	0	0	0	0	0	0.344667	0	0	0	0.418716	0
NM_146717	Olfr433	0	0	0	0	0	2.78353	0	0.735789	0	0.649406	1.29759	1.23737	1.70785	0.906173	1.33416	0	0	0.795868	0	0.669505	0	2.42605	0	1.55426	0	0.89414	1.17539	0	0	0	0	1.95468	1.11521	0.839966	1.23079	2.38319	1.57748	1.78727	0	0
NM_029770	Unc5b	0.905484	0.817494	1.40104	1.0356	1.74038	1.28628	1.17148	0.626497	2.1978	1.91704	1.21178	0.779931	1.47126	1.10567	2.07358	1.01282	1.33868	1.57047	2.36117	0.919603	1.38094	1.02314	1.21219	2.63514	3.55112	1.95876	2.13986	1.4588	3.01782	2.41861	0.800555	1.83759	1.14074	1.04661	1.26154	1.19199	0.640911	1.02051	1.27343	1.64895
NM_177197	Idi2	0.525676	0.312028	0.272341	0	0.886657	0	0.308155	0.984823	0.442888	0.973507	0	0.275375	0	0	1.2068	0.637629	0.162494	0.697753	0.457945	0.55991	0	0	0	0	1.50019	0	0.580119	0	1.10194	0	0.710333	0.845081	0	0.283263	0	0.658226	0.305834	0.738282	0.664902	1.06086
NM_029420//NR_033446	Slx1b	3.22054	3.65226	2.71201	2.94329	4.58698	2.39329	1.84291	1.59709	1.76733	1.21297	2.06701	1.80853	2.652	1.01818	0	1.01309	2.27251	3.14538	3.9805	4.07566	1.98037	2.00149	2.06625	0.481366	3.28154	1.4585	1.71848	2.5958	1.96873	1.7878	1.69835	2.13251	1.49453	2.26313	3.34696	2.62383	1.04927	2.20142	1.2207	2.69906
NR_045940	4930402F11Rik	1.19549	0.62774	0	0	0	0	0.688538	0	0	0.652685	0.657756	0	0	0	0	0	0	0	0	1.71686	0.825985	0	0	0	1.66078	0	0	0	0	1.60185	0.782589	0	0	0	1.23603	0.739099	0	0.839157	0	0
NM_009412//NM_001025264//NM_001025263//NM_001025261//NM_001025262	Tpd52	84.2308	95.6896	116.294	109.775	116.3	78.4309	81.1695	100.383	93.2188	102.426	67.2178	84.0333	88.4822	97.1823	94.5852	64.7361	79.0686	76.8157	88.5584	76.9696	50.7213	57.8576	55.8938	68.8417	70.4686	43.2385	56.3721	62.5061	65.8965	61.6741	39.5257	39.053	46.0752	50.8501	38.655	45.7216	39.5801	55.0683	55.6933	57.3552
NM_001011753	Olfr115	0.597278	0.62937	0	0	0	0	0	0.742386	0	0	0	0	0.885813	0	0	0.723983	0	0	0	0	0	0	1.45368	0	0	0.90217	1.18323	0	0	0	2.36473	0	0	0	0	2.40389	0	0	0	1.20279
NR_037296	Mir3109	0	0	0	0	0	14.6295	17.7631	0	0	9.54431	15.1307	0	29.8314	0	0	16.149	8.812	0	10.6176	0	0	0	15.5549	0	0	17.2766	21.5183	0	0	0	15.8789	10.5947	0	0	0	8.85087	9.14372	20.1768	0	0
NM_001100609_5//NM_001100609_4//NM_001100609_3//NM_001100609_7//NM_001100609_2//NM_001100609_6//NM_001100609_8//NM_001100609_1//NM_001100609	Gm10487	0	0	0	0	0	0	0	0	0	0	0	0	0	0	0	0	0	0	0	0	0	0	0	0	0	0	0	0	0	0	0	0	0	0	0	0	0	0	0	0
NM_198927	Smgc	0	0	0	0	0	0	0	0	0	0	0	0	0.284609	0	0	0	0	0.197773	0	0	0	0	0	0	0	0	0	0	0.466602	1.15518	0	0	0	0	0	0	0	0	0	0
NR_029557	Mir145	0	0	0	0	0	0	0	0	0	0	0	0	0	0	0	0	0	0	0	0	0	0	0	0	0	0	0	0	0	0	0	0	0	0	0	0	0	0	0	0
NM_133892	Lao1	0	0	0.656281	0	0	0	0	0	0	1.49114	0	0	0	0	0.740403	0	0	0.377334	0	1.7649	0	0	0	0	0	0	0.654942	0	0.664518	0	0	0	0	0.354637	0	0	0	0.390073	0	0.608647
NM_009595//NM_001136104	Abl2	6.43497	3.12243	3.85627	2.82076	2.36338	4.47878	3.95205	3.51863	3.02189	2.83803	3.82189	2.64111	2.41647	1.4076	1.85596	7.16184	5.93343	5.7465	4.28352	3.59651	8.95305	6.04201	6.09776	5.13021	3.03739	6.98041	5.81778	6.14165	3.63428	4.05859	5.65879	4.90759	5.63262	5.45095	2.96131	6.65826	4.13524	4.83863	2.61512	4.67088
NR_045516//NM_001252435//NM_001252434//NM_007862//NM_001252433//NM_001252436	Dlg1	5.82892	4.31561	4.9777	5.42332	5.35203	5.83962	3.20109	5.23931	6.10492	4.8295	5.18435	7.24894	5.77784	5.36114	6.35279	5.81442	4.92213	5.6778	4.77119	7.8753	7.37509	7.8494	5.78497	5.38428	6.12799	4.0961	5.27728	7.72393	4.00787	6.23161	4.40506	5.27905	5.34716	4.02799	8.0693	4.89426	3.47624	4.90964	3.82594	2.28217
NM_001128180//NM_027712//NM_177639//NM_001128181	Dlgap1	0	0.14169	0	0.477184	0.23071	0.220168	0.363242	0	0.448786	0.974407	0	0	0.106555	0	0.76017	0	0	0	0.506232	0.787107	0.211832	0	0.390226	0.854705	0.529403	0	0.359881	0.388207	0.275942	0.67737	0.269554	0.344005	0	0.276099	0.525233	0.0652605	0.13566	0.193777	0	0
NM_146033	Ankmy2	1.96771	2.06433	1.29369	1.74233	1.20848	3.71487	1.39036	1.78815	0.401928	0.893119	1.32732	1.97609	0.718274	0	0.599656	0.90464	0	1.37153	0.416361	1.34589	0	0.534481	0.571956	0	0	0.415509	0.962369	0.607798	0	0.801742	1.27152	0	0.925639	0.237968	0.52889	1.26891	1.95378	0.29163	0	1.48231
NM_001162417//NM_001162418//NM_010852	Myef2	1.72808	0.867005	1.51246	0.955557	1.09626	1.49867	1.38954	1.52242	1.0313	2.48646	0.70609	1.97758	2.06917	1.91942	1.0104	3.74407	2.84706	1.78204	3.02644	1.26142	1.45903	2.3561	2.02661	2.27788	2.79871	0.979431	1.92217	1.44119	2.16142	2.24427	0	1.26313	1.07147	1.28631	0.922922	0.828955	1.79906	2.28609	0.886193	0.862907
NM_001081213	Ermp1	5.66963	3.67234	4.51005	4.80993	5.47837	4.34112	3.93212	3.0014	6.43104	3.77057	2.8276	4.78342	4.02225	3.84447	3.69128	5.25701	3.60631	4.74703	4.50974	5.45474	4.11496	3.59365	3.911	4.77037	4.56337	4.65872	2.71204	4.382	5.41545	5.27579	6.29045	5.97865	4.67711	7.83745	5.9245	4.73654	7.59018	5.53028	5.54377	9.36957
NM_001161406//NM_145890	Grhl1	0.145621	0.490975	0.388712	0.529439	0.225804	0	0.311539	0.169535	0	0.995795	0.291854	0.392743	0.804072	0.675139	1.65218	0.900923	0.794003	1.5258	1.22849	0.947514	1.95808	0.765731	0.863315	0.521616	2.62603	0.703023	1.07772	0.501701	0	0.660008	1.05906	1.32822	1.33688	0.91246	0.951011	0.440925	1.05332	2.05875	1.93309	1.47477
NR_045798	1810034E14Rik	0.986985	0	0.349046	0.498246	2.52086	1.19761	0.382761	0	0.551069	1.64308	0.36671	0.353165	0	0.478568	0	0.820705	0.263605	0.91499	0.564138	0	0.469205	0.700175	0.787522	0.894834	1.06115	0.542563	1.30953	0	0	1.00917	0.457249	0.556408	0.665915	1.49201	0	0	0	0.948708	0	0
NM_144903	Aldob	0	0.638837	0	0	0	0	0	0	0	0.676446	0	0	0	0	1.36817	0	0	0	0	0.700133	0	0	0	0	0	0	0	0	0	0	0	0.513954	0.621228	0	0	0	0.356656	0	0.762704	0
NM_001195596	2010003K15Rik	0	0	0.953857	0	0	0	0	0	0	0	0	0	0	0	0	0	1.026	1.24773	0	0	0	0	2.27242	2.31944	0	0	0	0	0	0	0	0	0	0	0	0	1.15478	0	0	0
NM_145521	Ppapdc3	0.31866	0.372934	0.345208	0.491929	1.10201	0	0.376808	0	0.544429	0.0973473	0	0.348212	0	1.02359	0.784599	0.384555	0	0	0	0.811198	0.46318	0	0	0.88356	0	0	0	0	0	0	0.45018	0	0	0	0	0	0	0	0.819581	1.3308
NR_027964	Gm10416	0	1.74591	1.00143	0	0	0	1.06591	1.13598	1.4664	2.36971	1.01056	0.981403	0	0	2.10251	0	1.08695	1.30955	1.55856	1.2722	3.74188	1.90198	0	0	0	0	0	0	0	2.4621	1.20984	0	1.69438	0	0	1.20942	0	1.38018	0	0
NM_001190385//NM_001190386//NM_026769	Caly	0	0.181661	0.384368	0	0.860174	0.459981	0.3642	0.639054	0.848827	1.08192	0	0.561809	0	0	0	0	0	0	0	0	0.723254	0	0	0	0	0.780322	0	0	1.07075	0	0.693794	0.298021	0	0	1.41793	0	0	0.716617	0.422299	0.319169
NM_007428	Agt	0	0	0.341041	0	0	0	0	0	0	0.757244	0.355465	0	0	0	0	0	0	0.891874	0.551285	1.3411	0	1.34738	0	0	0	0	0	0	0	0	0	0.540893	0	0.388876	0	0	0	0.420092	0	0
NM_001136062//NM_007933	Eno3	2.49973	2.36301	3.75139	1.76293	5.61483	1.887	1.86535	0.505365	2.5144	1.79979	2.17072	2.48396	5.85548	2.57311	3.65677	2.07007	3.21715	2.96422	3.39213	2.5755	2.21309	0	2.09295	1.07541	0	4.61509	0.836436	3.88596	3.23829	1.17621	1.07156	2.70095	2.24934	1.88338	3.37762	1.60516	0.505591	2.16473	2.18521	2.55605
NM_009141	Cxcl5	1.44136	0.407971	1.15287	0.53661	1.19771	3.03316	5.50936	3.12751	3.86662	2.78364	7.15947	4.70005	3.01865	8.05202	9.48392	16.3007	23.8011	25.8151	22.8657	12.9205	13.7723	22.0965	21.9381	18.1934	26.4035	18.1871	16.5398	17.449	24.3095	19.6595	10.184	9.02953	8.09604	7.24469	11.7753	1.8923	6.32818	3.92983	2.94865	5.3037
NM_021327//NM_001199276//NM_001199275	Tnip1	20.9451	19.6041	11.6042	9.63232	7.88931	74.2793	64.5793	77.5366	70.4836	53.5217	120.117	100.36	121.427	84.5796	51.4071	164.507	123.905	136.457	89.4989	58.6147	167.136	161.069	122.786	78.4495	60.0585	130.734	132.664	104.802	53.7973	42.8206	97.9247	75.2576	79.6704	51.4906	32.2432	78.2787	75.6182	62.2442	53.6843	38.0484
NM_001199936	Mup16	0	0	0	0	0	0	0	0	0	0	0	0	0	0	0	0	0	0	0	0	0	0	0	0	0	0	0	0	0	0	0	0	0	0	0	0	0	0	0	0
NM_013522	Frg1	4.80268	12.2439	11.7586	2.40365	7.22321	5.88585	9.41641	4.13198	5.10706	5.98354	9.04727	7.95833	7.04639	7.88773	3.66216	13.2326	10.015	9.91011	2.70796	5.61483	7.6879	4.46503	6.7326	2.82433	8.58497	9.54088	3.08321	5.10097	3.24075	4.21688	7.4756	5.30682	8.5508	5.06387	6.45	9.21914	8.11066	8.52208	7.60686	5.75598
NM_001025383_1//NM_001025383	Gm14685	0	0	0	0	0	0	0	0	0	0	0	0	0	0	0	0	0	0	0	0	0	0	0	0	0	0	0	0	0	0	0	0	0	0	0	0	0	0	0	0
NM_018873	Srcin1	0	0	0	0	0.85448	0	0	0	0	1.17095	0	0.13463	0.238334	0.346224	0.454943	0.0878395	0.280979	0.298096	0.282854	0	0	0.301828	0.293599	0	0.549753	0.244212	0.31627	0.630343	0.293862	0.632645	0.25396	0.317205	0	0.563572	0.555364	0	0.163658	0	0	0.683831
NM_175650	Atp13a5	0	0	0	0.0802348	0	0	0	0	0	0.542103	0	0	0	0	0	0	0	0	0	0.820758	0	0.347327	0	0	1.20451	0	0	0	0	0	0	0	0.332308	0	0.302519	0.128832	0	0	0	0.274883
NM_001242364//NM_199009//NM_001242363//NM_001242365	Fam160a2	1.58598	1.69584	1.58801	1.38185	1.78543	1.75645	1.23737	1.03717	1.21439	1.53571	2.24909	1.00774	1.39425	0.885257	1.00194	1.15493	0.777849	0.974704	1.62195	1.13868	1.57216	0.703898	0.521252	2.03029	2.05999	1.73457	0.890835	1.4249	0.833735	1.27522	1.10088	0.943996	0.921219	0.978586	1.1188	0.612648	1.96283	1.31893	0.529531	1.11492
NM_001082962//NM_001082961//NM_013670	Snrpn	0	0	0	0	0.479184	0.247754	0	0	0.4921	1.08803	0.961138	0.310057	0	0.899234	0	0.715113	0	0	1.48151	0.31451	0.416649	0	0	1.53845	0	0.485503	0	0.704604	0	0	0	0.935568	0	0	0	0.346291	0	0	0	1.18145
NM_001190352	Tmem132b	0	0	0	0.455406	0.619496	0.466284	0.346616	0	0.227784	0	0	0	0.437559	0.285748	1.19117	0.262449	0	0	0	0.978908	0.167569	0.295648	0.28717	0.362474	0.54168	0.29972	0.310302	0	0.655144	0.491315	0.170948	0.290841	0.281766	0	0.333491	0	0.349013	0.257926	0.307238	0.598543
NM_001166428//NM_001166431//NM_001166427//NM_001166432//NM_133834//NM_001166430//NM_001166429	Hnrnpf	100.238	91.8274	77.8029	77.0957	58.4721	72.8405	78.2005	77.9608	81.9277	63.6898	80.1825	84.5187	74.263	76.8431	56.5046	78.3786	66.8352	83.5277	70.6169	51.5367	54.4914	66.5513	62.7317	56.6528	49.8368	56.3995	59.2507	62.1663	61.9103	50.2659	46.3237	48.0686	54.6692	49.2491	39.3802	53.7107	54.4836	40.7308	40.5449	31.9283
NM_001199966_3//NM_001199964_1//NM_001199965_1//NM_001199965_2//NM_001199964//NM_001199966_2	Gm2506	0	0	0	0	0	0	0	0	0	0	0	0	0	0	0	0	0	0	0	0	0	0	0	0	0	0	0	0	0	0	0	0	0	0	0	0	0	0	0	0
NM_175417//NM_001145875	9530008L14Rik	0.957472	1.38506	0.522143	1.04697	2.92205	0.420798	1.10903	0.275643	0.785631	8.44995	1.04285	0.788731	1.06768	3.41664	4.26466	0.283302	2.47804	2.39291	0.411294	4.0109	0.988622	0.972697	0	1.89796	1.38544	0	1.41357	1.03072	2.36382	1.32727	2.18624	0.778383	0.91499	1.84144	2.96942	0.926475	0.941909	1.03376	3.30928	0
NM_001191023//NM_010063//NM_001191027//NM_001191025//NM_001191026	Dync1i1	0	0.259833	0	0	0	0	0	0	0	0	0.487065	0	0	0.276971	0.74652	0	0	0.236121	0	0.398512	0	0	0	0	0	0	0	0.561574	0	0.745513	0.315456	0	0	0	0.480676	0	0.239356	0	0	0
NM_001024853//NM_013896//NM_001024854	Timm9	1.48791	0	1.11811	0.948658	1.63076	0	0.692746	0	1.63547	1.28587	2.06044	1.34584	0	0	1.90457	1.06774	0.712211	0	2.15696	0	0.897765	0	0.94013	1.71787	0	0	0	0	4.10164	0.706434	0	0	1.2206	1.98727	1.35356	0	0	0	0	0
NR_045829	4921511I17Rik	0.437673	0.486033	0	0	0.741099	0.38744	1.02893	0	0	0	0.968559	0.480564	0.656851	0.664902	1.03306	0	1.03492	0.572986	0.752037	1.99994	1.21382	0	0	0	1.31451	0	0.89154	0	0	0	1.15343	1.45082	0	0.594933	0	0	0	0	0	0
NM_178774//NR_028280	Prr18	0	0.210781	0.27434	0	0.213782	0	0.620078	0.440114	0.290224	0	0.191224	0	0	0	1.21645	0.208243	0	0	0	0.927392	0.175409	0.757071	0.295328	0.515927	0.705117	0.335605	0	0	0	0.652556	0.379919	0.328544	0.716057	0	1.11158	0	0.306341	0	0.466041	1.06383
NM_001202446//NM_011162//NM_001202445	Mapk8ip1	0.160636	0.137754	0.550215	0.275942	0.637295	0.331674	0.366074	0	0	0	0.639835	0.177891	0	0.452903	0.495768	0	0.242225	0.180677	0	0	0.801821	0	0.458316	0.872746	1.18145	0.350832	0	0	0.453217	0.814337	0.28088	0	0	1.02907	0.224126	0	0.470779	0	0	0
NM_010143	Ephb3	0	0.16075	0	0.436611	0	0	0.331664	0	0	0.620173	0.144424	0	0	0	0.700133	0	0.202077	0	0.727113	0	0.406314	0.882592	0	0	0.631239	0	0.377216	0	0.632438	1.2206	0.227148	0	0.58599	1.05885	0.918188	0.337271	0.0796058	0	0.394574	0.857231
NM_001009573	Unc13d	9.35606	11.9092	10.8459	11.5914	10.1039	6.86704	7.98034	13.3411	7.61944	8.62925	10.2597	6.7112	8.35669	8.61011	9.54191	7.22252	7.44657	6.37094	6.02397	4.81558	8.18434	8.63989	4.9777	9.37585	8.1503	8.70876	8.81593	8.06702	9.73834	9.93169	11.8132	12.5859	9.99336	10.5237	13.5766	12.5033	12.9552	13.9429	14.843	17.6597
NM_027139//NM_001015889//NM_027592	Taf9	11.9375	7.18876	8.94205	7.05075	2.81971	6.39533	6.92174	8.31624	4.70465	6.18785	8.10437	8.82662	7.87554	10.9971	13.0452	10.2747	14.778	14.3832	13.3876	6.75967	9.59978	7.13094	7.97941	9.51072	7.04332	10.3768	8.47598	8.60332	11.0531	6.21323	6.75623	8.0359	7.09676	5.93624	6.83469	9.26393	6.58742	6.80264	8.72323	11.0572
NM_001166595//NM_001166592//NM_181582//NM_001166596//NM_001166593//NM_001166590//NM_001166594//NM_001166589//NM_001166591	Eif5a	171.063	176.498	197.332	220.585	224.87	133.165	161.644	162.963	180.656	199.929	132.566	160.533	160.84	175.326	193.325	120.525	154.56	152.5	176.361	200.801	132.566	148.803	146.722	166.871	172.088	129.52	123.905	139.399	173.868	208	110.643	122.543	146.722	166.871	180.896	117.965	137.204	114.339	166.871	156.301
NM_010336//NM_172989	Lpar1	0.517943	1.02893	1.30244	1.39037	1.51209	1.9377	1.40166	0.764391	1.14305	0.540349	1.3352	2.10998	1.0365	1.09299	1.9812	5.25553	4.68723	3.51507	4.28163	2.12263	4.17211	3.0113	3.14447	2.92603	2.72785	3.02738	3.23961	0.818631	1.08619	3.22839	2.04756	3.01064	2.38655	1.73199	1.81763	2.34296	2.35351	3.50874	1.85417	0.874078
NR_045947	D230030E09Rik	0	0	2.19026	0	0	0	0	0	1.0987	0.800105	0	0	0	1.05312	0	0	0	0.93208	0	0.850508	0	0	0	0	0	0	0	0	0	0	0	0	0	0.993039	0	0	0	0	0	0
NM_016886	Gria3	0.207947	0.272775	0	0.33844	0	0	0.259375	0	0.379958	0	0.636494	0	0.33292	0.296495	0	0	0	0.431788	0.167608	0.141476	0.486202	0	0	0.401065	0.820758	0	0	0	0	0	0	0	0.482876	0	0.498058	0.0948017	0	0	0	0
NM_025488	1700001K19Rik	0.624324	0.648479	0	0.90368	1.93023	0	1.42734	0.780295	1.01097	0.694866	0.690732	0.677155	0	0	1.40319	2.38199	0.651738	1.753	0	5.30953	4.91577	2.55346	0	1.64737	4.54984	0.937644	1.23849	0	1.30203	1.6897	0	2.04805	2.28413	0	0	1.62557	0.808039	0	3.44272	0
NM_026669//NM_001171034//NM_001171035//NM_001171036	Tmbim6	161.879	137.988	165.923	194.782	168.97	124.767	138.35	135.325	143.852	147.379	125.253	127.386	119.086	150.276	152.572	136.712	120.967	153.771	159.347	189.42	154.139	153.218	186.255	194.276	231.465	139.512	170.217	161.723	193.705	200.801	185.686	213.07	217.468	232.782	224.03	205.523	205.714	240.65	257.867	271.587
NM_019659//NM_001168354	Kcnj1	0.282442	0.229147	0	0.278556	0.64217	0	0	0	0	1.55864	0	0	1.14576	0.571506	0.923656	0.461144	0.464117	0	0.501552	0.651814	0.282442	0	0.46101	1.02359	0	0	0	0	0.83303	0.68657	0	0.351671	0	1.78025	0	0	0.475966	0.665915	0.974746	1.38209
NM_001083918_1//NM_001083918	Gm13139	0.190216	0.47514	0.710679	0.319629	0.316572	1.06252	0.503427	0.393424	1.68845	0.393388	0.477577	0.723197	1.12149	1.01494	0.354877	1.89512	0.866739	0.71113	0.90735	1.34252	0.603142	0.484555	0.314705	0.392266	0	0.813674	1.06546	0.946261	1.57367	0.991571	1.40489	0.542057	1.01436	1.11606	1.35974	0.670217	1.12301	0.753326	0.336021	0.64821
NR_045975	4930519D14Rik	0	0	0	0	0	0	0	0.64754	0	0	0	0	0	0	0	0	0	0	0	0	0	0	0	1.37294	0	0	0	0	0	0	0	0	0	0	0	0	0.66397	0	1.31714	0
NM_010806	Mllt4	12.8249	11.8954	15.3841	13.3984	13.3063	14.5236	15.6031	15.3553	12.9478	15.6558	14.2606	13.4563	14.1607	16.2926	11.046	9.3398	9.19331	8.59144	6.91356	5.79209	8.08666	9.22746	7.74584	8.76382	7.22928	7.23907	8.51826	8.09521	7.62081	6.90991	10.3651	7.64431	7.97204	8.81986	6.76924	9.98318	9.81799	12.151	8.71739	8.56092
NM_009529_8//NM_009529_1//NM_009529_4//NM_009529_7//NM_009529_3//NM_009529_6//NM_009529_5//NM_009529_2//NM_009529	Gm4836	0	0	0	0	0	0	0	0	0	0	0	0	0	0	0	0	0	0	0	0	0	0	0	0	0	0	0	0	0	0	0	0	0	0	0	0	0	0	0	0
NM_028977	Lrrc17	0	0.317205	0	1.17641	1.32488	0	0	0.321462	0.452903	1.69254	0.296593	0.592781	0.396047	0.373966	0.665705	0.319053	0	0	0	1.08831	0	0	0	0	0	0.820048	0	0	0	0	0	0	1.02163	1.21209	1.12883	0.675356	0	0.337841	0	0
NR_030555	Mir297c	0	0	0	0	0	0	0	0	0	0	0	0	0	0	0	0	0	0	0	0	0	0	0	0	0	0	0	0	0	0	9.77911	0	0	0	0	0	0	0	0	0
NM_001005506//NM_001199695	Txlna	4.18066	4.86162	3.92869	4.64621	3.90306	5.39428	5.19611	6.34146	2.61267	1.38973	6.23807	5.20203	2.44325	1.4664	0.621006	2.15475	2.53388	4.06849	3.5547	1.98666	2.70218	5.57355	5.14886	2.62746	2.51292	3.09415	4.8557	3.96086	1.32428	2.81338	1.47686	3.11308	4.78659	1.83821	2.22662	2.19912	2.29297	1.4124	2.39789	1.80396
NM_178164//NM_144904	Rod1	19.3342	24.0601	22.9277	28.2477	26.9218	22.7245	21.3304	22.6445	23.629	23.2378	17.6876	27.2183	24.3092	23.7156	25.4232	29.8692	34.5837	31.6117	34.9063	32.786	22.0054	25.9989	26.4762	27.1775	31.8678	27.4893	27.8987	29.1436	37.3698	33.9811	32.4699	30.9794	33.9434	41.6954	34.0699	28.8455	33.491	39.5955	31.1067	23.678
NM_030052	Cox7b2	0	0	0	0	0	0.987506	0	0	0	0	0	0	0	0	0	0	0	0	0	0	0	0	0	0	0	1.64018	0	0	0	0	1.42566	0	0	0	0	0	0	0	0	0
NM_001011821	Olfr804	0	0	0	0	0	0	0	0	0	0.709674	0	0	0	0	0	0	0	0	0	1.84478	0	0	0	1.66579	0	0	0	0	0	0	0	0	0	0	0	0	0	0	0	0
NM_013933	Vapa	39.2633	47.3506	40.6857	45.2913	30.8036	31.74	36.6279	33.2285	35.43	25.9501	28.9936	31.9719	45.5033	48.6459	21.7236	31.1006	39.479	30.8891	31.3921	30.7787	21.5836	21.5986	28.1896	11.9896	21.4302	26.0125	33.1539	29.5612	29.8398	19.0624	30.676	27.4031	25.1626	38.3716	23.5659	30.1263	38.6017	35.3705	31.8371	21.5098
NM_010349//NM_001111268	Grik2	0	0.125928	0	0	0	0	0	0	0	0	0	0	0.155648	0	0.372516	0	0.109471	0.283531	0.421614	0.258886	0	0	0	0	0	0	0	0	0	0.539053	0	0	0	0	0.292235	0.111037	0	0	0	0.164905
NM_001048005//NR_045551//NM_001253778//NM_001253780//NR_045549//NM_001253788//NM_028624//NM_001253777	1110017D15Rik	0	0	0.299753	0.836487	0	0	0.394284	0.344611	0	1.3411	0.944558	0.30141	1.12618	0	0	0	0	0	0	3.22085	0	2.15834	0	0	0	0	0	0	0	0	0	0	0	0	0	0.642658	0	0	0	1.0435
NM_177993//NM_153198	Hbp1	19.5281	16.6047	14.8434	11.5755	10.592	22.5101	15.7906	18.0527	14.3233	8.69122	17.0046	17.8056	18.3284	11.5021	12.2578	12.3517	19.9829	16.4411	18.2377	8.24706	18.096	14.0855	15.9073	17.2769	9.11506	19.4728	20.9359	16.3332	20.2355	14.7636	25.2974	24.5237	27.048	25.3095	18.8042	32.534	29.5286	31.5477	28.3217	22.0752
NM_177185	Ubn2	4.63264	7.16863	6.45243	8.43051	6.14531	7.13423	6.07832	6.27015	6.87967	6.42208	4.64442	5.6641	5.97242	6.73909	4.73832	4.44531	5.42439	4.44505	5.31547	5.47085	4.96182	6.04078	3.89846	5.21873	5.33434	9.00769	7.6563	8.19711	7.60686	6.76296	7.90058	8.16188	9.36497	9.1391	8.16999	9.61475	9.7573	10.2291	7.33532	7.11752
NM_207282//NM_010075//NM_001136060//NM_001198886	Dpp6	0	0	0	0	0.903164	0	0	0.343396	0.314665	1.22616	0.166151	0	0.37251	0.208718	0.695673	0.141623	0.202383	0	0.321716	0.689403	0.206809	0	0.268395	0.69106	0.955337	0	0	0.349646	0.268972	0.826566	0	0.208476	0.328097	0	0.417654	0.119936	0	0	0	0.572671
NM_010588	Jag2	0.870169	0	0.952327	0.44753	0.478854	0.526454	0.512424	1.44872	1.81833	1.43804	0.959947	1.07337	1.08647	1.37833	1.32279	0.345449	0.60139	0.786659	0.98064	1.20153	0.22894	0.899821	0.369425	0.450572	0.974255	0.296593	0	0.440879	0.372951	0	0	0	0.353656	0.335626	0.639376	0.153358	0.0897668	0	0.7318	0.591187
NR_037256_4//NR_037256_1//NR_037256//NR_037256_5//NR_037256_2//NR_037256_6//NR_037256_3	Mir467a-5	0	0	0	0	0	0	0	0	0	0	0	0	0	0	0	0	0	0	0	0	0	0	0	0	0	0	0	0	0	0	0	0	0	1.54897	0	0	0	0	0	0
NM_008516	Lrrn1	0.0857283	0.182457	0	0.196683	0	0	0	0.0664216	0.244362	0.462437	0	0	0	0.453217	0.428428	0.183739	0	0	0	0	0	0.386427	0	0.472569	0	0	0	0.459005	0	0.602038	0	0	0	0	0	0	0	0	0	0
NM_138944	Pou4f2	0.552819	0	0.1063	0.551855	0.239969	0	0	0	0.614856	0.591766	0	0	0	0.196041	1.68382	0	0.848243	0	0.629157	0	0.272431	0	0	0	0	0	0	0	0	0.667957	0.272368	0	0	0	0.4085	0	0.453113	0	0	0.739539
NM_199319	Ssxb5	0	0	0	0	0	0	0	0	0	0	0	0	0	0	0	0	0	0	0	0	0	0	0	0	0	0	0	0	0	0	0	0	0	0	0	0	0	0	0	0
NM_001164320	Chadl	0.929403	0	0	1.0254	0	0	0	0.263915	0.387272	0	0	0.234587	0.691605	0	0	0.275019	0	0	0.788936	0	0	0.514515	0.549334	0	0	0.401113	0	0	0	0	0	0.411532	0	0.210595	0.9796	0.572702	0.259269	0	0	0.935675
NM_010093	E2f3	1.64341	0.726766	0.77187	0.848683	0.7799	1.15883	2.10557	1.43904	1.31058	0.241099	1.27705	1.21833	1.6901	1.09524	0.579411	1.48356	1.24821	1.48162	0.596745	0.902116	2.66577	1.44694	0.835451	0.941949	1.96789	0.882119	2.02317	0.820049	1.22202	2.1978	1.21725	1.92892	1.31144	1.39632	0.753816	1.36175	1.38547	0.639898	1.48872	0
NM_001081419	Dip2a	6.78637	6.11405	5.44238	6.21087	6.44065	7.66514	10.0597	6.78327	8.85856	5.01911	5.93219	5.87383	9.54826	4.31423	5.93572	5.47475	7.59486	4.82983	3.9788	3.7058	4.35092	4.73888	3.58858	4.10817	5.58391	5.69061	3.63219	6.83284	5.8257	4.74183	5.26037	4.81831	4.49287	6.50746	7.46694	5.99186	7.57545	6.41507	5.22699	7.22723
NM_001166748_1//NM_001166748	Vmn1r139	0	0	0	0	0	0	0	0	0	0	0	0	0	0	0	0	0	0	0	0	0	0	0	0	0	0	0	0	0	0	0	0	0	0	0	0	0	0	0	0
NM_027879	Cdc40	9.31715	7.49425	5.28771	6.86722	4.73072	5.14568	8.37795	5.90993	4.06579	4.71887	5.63033	7.18876	6.81455	4.47658	7.35013	5.49965	3.24243	4.58672	2.35095	2.48079	5.11598	5.96332	4.0403	3.60221	1.49952	5.21963	5.45887	4.97355	3.78439	3.26439	5.61356	6.75939	3.49773	2.79786	3.59791	4.03972	4.37326	4.15916	3.9061	1.06067
NM_201388//NM_201391//NM_201387//NM_001164203//NM_001163549//NM_201389//NM_201392//NM_201393//NM_011117//NM_201385//NM_201394//NM_001163542//NM_001163540//NM_201390//NM_201386	Plec	94.6964	78.3897	83.5277	70.0227	52.7805	79.169	79.2983	67.9784	55.7507	31.7322	67.1026	59.5766	54.7211	45.4453	28.0153	69.9013	56.6976	61.9233	49.801	41.889	60.7519	71.2926	67.021	60.7796	44.0102	58.4289	56.6583	48.7197	35.3541	31.6897	39.9065	45.734	39.1352	30.5606	23.9325	40.3014	40.8739	35.1803	37.1049	35.9532
NM_023116//NM_001252533//NR_045533	Cacnb2	0	0.176921	0	0	0.502607	0.135845	0	0	0.235729	1.50726	0.735131	0	0.290467	0	0.320345	0.177691	0.230076	0.452175	0	0	0.295536	0.381975	0	0.347527	1.00707	0.771295	0.752038	0.83337	0.671825	0.709386	0.429297	0.516113	1.15004	0	0.343415	0.762148	1.06026	0.220419	0.29423	1.02178
NM_007760	Crat	6.85976	13.8583	14.6867	15.5156	13.394	12.0219	12.4349	13.7929	13.5765	13.1658	11.0434	9.31103	12.3143	16.3339	15.0371	7.04611	8.14738	10.9858	6.45039	12.2809	6.12958	7.17307	8.75608	8.15756	7.14672	4.76975	5.66264	6.02884	5.16677	7.57303	2.97001	3.95911	3.17642	3.37819	5.44062	5.67682	4.48171	3.77848	6.3928	6.67586
NM_153164//NM_178078//NM_001205226	Cnot1	17.9438	17.8492	16.2796	17.6503	15.6089	16.7647	20.224	16.7951	14.337	9.75004	18.7309	16.9206	12.9101	13.4636	8.05782	20.6735	15.454	17.3226	14.6259	11.4481	17.065	14.0502	13.2651	12.9107	12.5404	15.4508	14.2714	15.0372	12.9786	12.1448	16.1123	14.3248	12.1904	14.202	10.2967	12.7733	13.8699	11.2168	12.2351	10.075
NM_026904	Anapc10	1.71406	1.42157	1.3515	0.933883	2.59437	1.54462	4.17537	2.35578	2.6035	5.48429	2.71247	2.56693	2.43185	6.09918	3.28335	2.14855	3.89587	3.36552	2.47334	4.28229	4.22628	1.73572	0.501143	2.2289	3.72092	3.92334	1.64149	3.66445	1.75509	3.85193	3.27688	2.0906	2.68134	1.61622	2.6347	3.99715	3.17624	2.56797	0.539301	2.20261
NR_027644//NM_177723	Vsig8	3.7837	5.47992	3.00571	4.22624	7.84877	2.66942	5.81778	6.26626	5.66034	7.49542	6.23117	7.6515	6.87191	6.34273	10.0658	6.18954	6.5676	5.09086	8.82329	11.7711	6.50531	10.5107	4.50846	7.47865	9.97538	4.27361	6.14005	7.19077	5.40487	4.49563	2.37515	2.65341	6.26235	3.89714	5.72708	5.88148	3.16927	1.89097	3.99121	5.62211
NM_145453	Zcchc9	3.65145	5.08889	6.26818	3.59418	6.33779	4.0889	6.93944	4.44185	4.16023	5.22697	3.75135	6.88799	2.22721	2.44364	0	5.34327	5.09704	7.61535	6.20703	6.62904	3.65394	3.93947	3.93845	3.00138	5.55058	6.36629	2.23312	8.97207	6.42095	3.98924	5.44784	5.02895	5.45434	10.114	7.5262	4.15273	7.31196	7.81572	6.4751	4.05209
NM_177704	Sytl5	0	0	0	0	0	0.207947	0	0	0	0	0	0	0	0.349986	0.63529	0	0	0	0	0	0	0	0	0	0	0	0	0.635933	0	0	0	0	0	0	0.560177	0	0	0.318023	0	0
NM_052991//NM_052992//NM_019503//NM_194321	Fxyd1	1.02723	0	0	0	0	0.933029	0	1.26583	0	0	0	0	0	0	0	0	1.91817	0	0.875601	3.28266	1.3967	0	0	0	0	0	0	2.06102	2.04951	0	0	0	2.77567	0	0	0	0	0	0	4.27591
NR_030469	Mir669b	0	0	0	0	0	0	0	0	0	0	0	0	0	0	0	0	0	0	0	0	0	0	0	0	0	0	0	0	0	0	0	0	0	0	0	0	0	0	0	0
NM_013826//NM_001113374//NM_001113375	Mocs2	6.51477	5.47174	8.79434	15.8678	9.43215	5.31675	6.62138	6.24143	5.78384	8.7771	11.3659	6.24428	6.40429	8.06758	8.61912	5.43034	10.2764	7.79546	10.7906	8.09275	11.2186	14.5627	7.10324	11.1876	7.63509	10.8785	8.73175	8.20084	10.867	8.75834	18.0833	16.4421	12.0615	20.173	15.734	17.8195	20.7144	16.4653	24.6605	20.7216
NR_028096//NM_001163478//NR_028095//NM_001163479//NR_028094//NM_011231//NR_028098//NR_028097	Rabggtb	8.88217	7.22987	11.8241	5.26454	7.82171	11.8237	6.41129	3.2788	3.65028	3.93244	8.29042	4.70843	4.19284	3.07463	6.14531	10.8253	5.15347	4.45043	7.37976	1.88945	5.03927	0.871689	0.858836	3.6228	4.18876	6.39533	7.12815	5.52177	2.914	3.35341	3.98628	3.46583	3.79598	2.6636	4.07414	5.61356	1.4601	4.31417	3.51551	2.65866
NM_001126322	Gm11595	0	0	0	0	0.824665	0.434595	0	0	0	0	0	0	0	0	0	0	0	0	0	0	0	0	0	0	1.41941	0.755456	0	0	1.03151	0	0	0	0	0	0	0	0	0	0	0
NM_009470	Umod	0.221548	0	0	0	0	0	0.555719	0	0	0	0	0	0.352093	0	0	0	0	0	0	0	0	0	0	0.658369	0	0	0	0	0	0	0	0.424779	0	0	1.00876	0.277615	0.267895	0	0	0.486848
NR_028566	Snord118	0	0	0	0	0	0	0	0	0	0	0	0	0	0	0	0	0	0	0	0	0	0	0	0	0	0	0	0	0	0	0	0	0	0	0	0	0	0	0	0
NM_183106	Ttc17	5.18918	6.19327	5.51297	5.7567	6.12445	6.23117	4.51858	4.79678	9.83151	7.40137	6.26455	4.98111	5.56892	6.63829	4.84461	3.93145	5.10322	3.88596	4.22624	4.82023	3.66624	4.98699	3.63226	4.34325	7.45264	6.23006	4.96896	5.32	3.54653	4.92249	4.95843	5.81383	4.38269	2.00082	3.94032	4.15663	4.47084	3.18864	7.56819	4.90024
NR_029918	Mir370	0	0	0	0	0	0	0	0	0	0	0	0	0	0	0	0	0	0	0	0	0	0	0	17.1369	0	0	0	0	0	0	0	0	0	0	0	0	0	0	0	0
NM_001252569//NM_009243	Serpina1a	0	0.687275	0.344611	0.491813	1.1016	0.279211	0.767812	0	0.543802	3.6356	0.360674	0	0	1.02248	0	1.64757	1.5996	0.405523	1.10647	1.35206	1.32637	0	0.774438	1.25292	1.84537	0.536368	0	0	1.3756	0.996782	0	0.547284	0	1.47076	0	0.832674	0.386854	2.47124	0.818859	4.08149
NM_018741	Igfbpl1	0.426898	0	0.193538	0	1.10718	0.380029	0	0	0.718076	0.767864	0	0.470487	0	0.273754	0.544164	0	0	0	0.36556	0	0.610959	0.488197	0.512173	0	1.29347	0	0.492714	0	0	0	0.312909	0.388487	0	0.5786	0	0	0	0.587113	0	0.43867
NM_134072	Akr1c14	0	0	0	0.365216	0.37805	0	0	0	0	0	0	0.247248	0	0	0	0	0	0	0	0	0	0	0	0	0.854623	0	0	0	0	0	0	0	0	0.238081	0.529204	0	0	0	0	0.492003
NM_001177354//NM_001177352//NM_010849//NM_001177353	Myc	3.09279	1.19767	1.06816	1.07846	1.56414	13.8214	13.9202	1.53448	2.29913	1.87365	16.8491	5.59712	3.13157	1.97036	1.69223	1.5634	2.89974	0.648797	0	0.975004	0.698228	2.54128	0.582384	0.674503	1.42089	1.10533	0.547701	0.617415	0	0.812475	0.668691	0	0.514621	0.24701	0.538528	0.959947	0	0	0	0.991752
NM_001130444//NM_008284//NM_001130443	Hras1	6.48193	9.57716	4.73766	9.12949	4.74437	5.32092	5.91238	8.08923	5.43085	5.87476	6.52176	5.92289	8.08802	5.06067	4.83653	9.38287	6.58742	5.08349	9.25655	3.09728	5.62295	5.99512	6.7663	7.01016	9.94961	5.25407	7.29999	4.65858	6.10492	4.85616	2.94444	5.741	5.1379	5.76099	4.42988	4.93224	4.41039	3.84626	5.87862	6.00134
NM_015779	Elane	0	1.83941	2.90804	0	4.01433	1.16765	0.760371	0.822036	1.06019	0.756545	1.4063	0.721849	2.73487	1.01287	2.86761	2.47738	0.714848	2.80856	2.16114	1.92313	2.60433	2.65341	1.62266	4.917	3.27302	1.92435	0	0	1.36311	3.38458	0.863407	1.04927	0	0.946728	0	0.826537	0.853422	2.96194	1.70331	1.31583
NM_009990//NM_001039162	Clip2	20.7838	22.0341	20.0708	18.4992	14.9934	21.8741	21.6642	20.0708	13.9439	6.27636	14.6795	13.6567	9.88015	11.3166	8.16292	10.6548	7.34073	8.05351	8.57476	8.07344	11.5993	12.6855	10.914	7.63318	7.45923	12.6666	13.9101	14.0982	6.89448	8.10499	18.6971	16.4506	17.5277	16.0277	11.4116	18.9768	16.4796	14.1104	15.4252	15.734
NM_001081383	Mll3	5.69425	6.59495	6.82191	7.71295	6.67586	8.3882	8.26922	8.06251	7.583	7.20992	8.78361	8.509	8.8319	7.53203	6.9292	5.45341	4.37326	3.65534	3.5029	2.68435	4.1882	3.67927	3.5231	3.60354	3.93706	3.97085	3.40268	3.72751	3.09875	3.09058	5.81129	4.90627	4.69297	3.11861	4.53789	5.44784	4.52061	4.5758	2.70796	3.55391
NM_207301	Wrb	2.17239	2.51569	1.02982	2.88495	2.91227	1.76257	1.63392	0.909475	1.17498	1.80224	0.530934	1.01214	1.40274	0.720876	2.17425	0.890026	0.458352	0.627166	0	0	0	0	0	0	0	0.409429	0.950427	0.600111	0	1.95644	0.947016	1.17539	0.501374	0.652159	1.50887	1.25097	0.939508	0.655203	0	0.958368
NM_026213	Ttc33	4.58707	6.46554	2.51727	2.95142	4.04675	4.04065	2.97189	4.5647	5.05737	2.48943	1.74738	4.94094	5.58774	2.55575	1.48866	4.93895	2.96189	3.72989	2.69098	0	2.19794	2.00746	0.772246	2.54777	0	2.8211	1.88173	4.28108	2.56538	3.40608	2.56423	2.13728	3.51299	2.0082	1.3674	3.93711	2.19058	3.52161	3.59538	1.32704
NM_001033191	Naa11	0	0	0	0	0.207581	0.0646302	0	0	0.588582	0.250938	0.189044	0.149478	0.247955	0	0	0	0	0	0.295045	0	0	0.416877	0	0.512287	0	0	0.42518	0	0	0	0	0	0	0	0.388891	0.19734	0	0	0	0
NM_134020	Tmed4	31.0135	32.67	26.7407	29.7291	27.7633	15.8572	17.2594	19.7313	23.5683	22.0352	21.0357	17.8003	21.9381	24.4672	31.2125	11.9925	16.1474	14.0904	14.0501	13.7337	10.8736	14.0971	17.6441	10.5865	15.2536	9.3429	11.1753	11.4006	15.788	12.614	18.0223	17.7099	12.2185	18.0013	16.7287	12.3724	7.91172	16.4772	19.6996	20.3056
NM_153552	Thoc1	2.34203	2.20043	1.30955	2.23918	2.13625	2.13415	2.09377	2.47017	2.38734	1.32312	1.64855	4.5171	2.42943	1.95759	1.75611	4.08634	4.65702	2.4222	3.05102	2.11291	4.11133	2.52773	1.95194	4.36211	0	3.34169	2.36821	4.37918	3.33311	2.45987	3.16459	1.24994	1.69352	1.8905	0.673458	1.39838	0.797323	0.63467	0	0.617832
NM_001011811	Olfr487	0	0	0	0	0	0	0	0	0	0	0	0	0	0	0	0	0	0	0	0	0	0	0	0	0	0	0	0	0	0	0	0	0	0	1.30517	0	0	0	0	0
NR_030483	Mir702	21.9888	12.2061	0	35.0358	9.39256	11.5415	6.46777	15.3934	29.2044	15.937	12.0078	11.308	15.914	26.5084	23.4822	13.2074	0	14.9245	0	9.3876	13.5342	10.302	35.3705	12.826	0	33.1216	17.7631	9.63115	34.8238	24.6813	30.8003	8.52633	18.0788	31.7226	20.5079	27.0745	7.34222	0	29.1791	44.1957
NM_001081476	Gm14725	0	0	0	0	0	0	0	0	0	0	0	0	1.06538	0	0	0	0	0	0	0	0	0	0	0	0	0	0	0	0	0	0	0	0	0	0	0	0	0	0	0
NM_026921	Isca1	7.6322	14.4131	10.8132	10.6003	11.5114	7.14737	8.68713	6.00011	7.37167	5.49099	5.09459	8.0794	8.42806	5.42854	4.78441	5.76776	6.08995	5.27759	3.07112	6.37793	5.68789	7.82241	5.5101	4.73821	4.54121	7.59042	6.70297	5.76624	7.8972	5.4643	7.34144	6.39016	5.45591	5.26454	5.62417	6.33182	8.80138	8.71275	10.9921	4.54851
NM_001081096	Fam154a	0	0	0	0.488839	0	0	0	0	0	0.760281	0.356568	0	0	0	0.780079	0	0	0	0	0	0	0	0	0	0	0	0	0	0	0.992352	0	0.542453	0.65422	0	0	0.38535	0	0	0	0
NM_001113389//NM_007890	Dyrk1a	7.56545	5.82164	5.61252	3.68737	3.22682	8.75364	7.89769	7.30637	6.2969	4.51021	10.1157	9.13771	6.57979	5.10706	2.58837	11.6258	8.25792	8.22189	5.56435	3.66133	7.97349	6.84273	4.61734	4.41003	2.55466	6.85528	7.35572	6.50227	4.35791	2.92133	7.35289	6.76271	6.38035	6.74399	4.48025	6.69473	7.50093	4.8788	4.49204	3.49837
NM_133672//NM_001113355	Vps26a	12.2133	14.7478	12.4809	10.6247	10.2447	13.6529	11.9425	7.53929	11.9114	12.4121	9.28395	11.9379	9.62795	11.4741	10.3869	12.0005	14.6587	14.6985	11.2073	12.7985	10.5081	13.3987	14.3383	10.8955	11.4187	9.3789	12.812	12.2226	16.4139	14.1371	11.7476	10.9355	10.8376	13.5181	10.3004	14.9046	14.7572	11.3154	8.60419	8.02638
NM_001205274//NM_001033638//NM_001145190//NR_038092	Crxos1	0	0	0.739525	0.635441	0	0	0.0893313	0	0.194262	0	0	0	0	0	0.971783	0.152264	0.210886	0	0.210196	0.352996	0	0.353698	0	0.428274	0	0	0	0	0	0	0.216599	0	0	0.541542	0.307634	0	0.510434	0.555298	0	1.10117
NM_001078649//NM_025889	Tmem134	26.2722	41.0276	28.6022	28.3217	46.8276	13.1817	21.7548	20.3801	25.6452	37.5472	19.6739	19.7929	20.6378	24.9161	28.1766	20.0186	12.7745	16.7876	13.5765	20.351	15.4301	19.5058	20.6713	23.4621	32.809	18.1018	18.181	22.1279	17.0245	26.8227	18.2143	19.8735	16.4958	14.5289	13.3968	15.1248	25.428	16.7492	20.442	29.1286
NM_013771	Yme1l1	6.54749	7.4481	7.37091	7.84289	6.87223	7.49244	10.5918	6.67531	8.04701	7.22321	6.56089	11.7317	10.5741	8.30772	6.87223	15.1407	20.4266	19.6831	18.1126	12.5118	11.5717	11.5261	9.60625	11.1517	13.134	10.7601	13.5453	12.8127	14.8979	13.4655	14.1607	15.6084	16.1734	20.5903	14.021	13.8329	16.1351	17.8617	12.576	10.0063
NM_001033532	AW554918	0.438915	1.67648	0.95926	0.502109	1.12394	0.811687	0.782623	1.51195	1.41049	1.35623	0.737903	0.48185	0.320588	2.45444	0.799065	0.260468	0.268674	1.08044	0.932974	1.21755	1.52045	0.494683	1.05548	0.397203	1.31735	0.695973	1.10289	0.969583	0.507103	1.24683	1.6047	1.45414	0.669368	0.780142	0.272781	1.15883	1.30648	1.49569	0.561675	0.667353
NM_018773	Skap2	25.2623	31.7408	25.131	29.2848	17.7845	26.7995	35.3582	39.2543	24.8404	21.8356	25.6035	35.509	39.2839	25.8477	27.6753	28.4527	27.32	25.6389	30.5452	17.254	24.7218	26.0707	39.6405	25.9346	27.3104	16.8685	20.0066	26.5542	25.0846	35.4472	28.2384	25.9677	25.785	31.5639	33.6885	20.4071	25.359	28.3531	33.096	24.7781
NM_201395//NM_201396//NM_175303	Sall4	0	0	0.349856	0.299724	0.143637	0	0.296714	0	0	0	0	0	0.434235	0	0.518744	0	0	0.160547	0.836487	0.503952	0	0.399116	0	0	0	0	0	0	0	0	0	0.310826	0.294061	0	0.249635	0	0.451113	0.131182	0.291507	0.73838
NM_175029//NM_001145967	Atg4c	9.8103	7.52511	14.5431	11.9245	6.86284	10.5783	11.287	10.889	10.9217	5.69295	9.19963	9.54222	11.3771	7.76421	9.18116	4.13127	3.46217	5.50775	4.04985	3.21981	3.01403	4.43313	5.77438	1.57729	0.75506	5.9641	3.6628	6.37431	4.39216	4.52813	7.5245	5.28632	7.2559	3.87257	6.25066	9.06887	7.38094	8.53714	7.16693	4.98605
NM_145960	Mtrf1	2.62467	0.67423	2.05955	0.48275	0.525053	0.57928	0.369903	0.809864	0.534814	0	0.350648	0.707127	0	0.45773	1.45459	0	1.12985	0.877843	0	0	0	1.3293	1.59625	0.868486	1.03573	1.43493	0.686214	1.33082	0	0	0.850533	0.534946	0.645426	0.933344	0.693663	0.811884	0.377441	0.917596	1.676	0
NM_145436	Cdc27	3.22497	1.94509	1.63279	1.19144	2.20645	3.07728	2.44854	2.66782	1.61622	1.94763	3.42	2.49353	2.6371	5.75317	3.42185	6.36629	5.91858	6.97801	8.31908	3.1574	7.86232	5.76628	3.90898	5.7026	3.60908	4.78251	5.4358	4.24827	6.43104	2.98551	5.97471	3.18925	3.83563	3.08405	2.97428	5.28348	5.21011	4.96538	3.69364	2.35212
NM_010405	Hba-x	0.988274	1.88235	1.06768	2.99375	1.56324	3.7837	0	1.22682	1.56487	2.53306	26.4859	20.4447	2.78003	3.12699	12.8901	1.24556	0	1.39936	0	3.20998	1.34488	2.04419	2.54362	5.02502	4.79679	2.86882	0	2.00511	3.84626	0	2.59362	3.24243	0	0	0	2.67825	1.29309	1.47359	15.8927	6.33779
NM_001077591//NM_011651	Tsks	0.317705	0.685885	0.343545	0	1.09875	0.27835	0.375176	0	0	1.21674	0	0	0.476085	0.0916383	0.781618	0.383381	0	0.404359	0	0	0.903987	0	0.397816	0	0	0.534995	0	0	0	0	0	0	0	0.950774	1.36631	0	0.385046	0	0	0.650122
NM_001008426	Gm5531	0.466106	1.14944	0.226568	0.693987	0.786294	0	0.268674	0.267365	0	0.857977	0.779731	0.2368	0.697578	0.307817	0	1.17774	0.793981	0.976007	0.401928	2.59333	1.61435	1.93481	1.11924	0.643983	0	1.05475	0.523832	0	0	0.781362	0.640183	0	0	1.03948	0.986121	0.908192	0.595956	1.01544	1.18417	0.474845
NM_177625//NM_001080949	Ttc5	8.49965	5.42875	5.92364	6.39775	5.27233	3.94139	5.39917	4.56701	3.36915	4.27591	4.38776	5.08758	3.58314	2.79851	4.56801	4.23407	3.16035	3.7505	2.76782	4.04752	2.96456	1.25169	1.66997	1.40024	2.10898	2.60258	3.63046	2.93417	2.14231	4.37018	5.11665	1.81811	3.38901	3.52799	4.5977	6.22769	4.25887	3.55055	4.79829	4.02614
NM_053225	Vmn1r50	1.2795	0	0	0	0	0	0	0	0	0	0	0	0	0	0	0	0	0	0	0.774277	0	0	0	0	0	0	0	0	0	0	0.848623	0	0	0	1.33416	0	0	0	0	0
NM_027895	Ulk3	7.08476	6.8442	7.7299	8.37145	8.53783	5.96802	4.14443	4.56177	4.51939	2.42361	4.55694	3.41324	3.85009	2.98106	3.25543	4.25044	2.73307	4.2561	3.80907	4.24146	4.45609	8.12439	3.25498	4.81682	2.27975	6.33182	4.98379	7.27865	6.62813	3.81777	7.33072	8.55556	11.0136	5.18794	6.96849	10.1897	7.68327	8.13059	4.08284	5.76203
NM_146580	Olfr1020	0	0	0	0	0	0	0	0	0	0.583931	0	0.600687	0	0	1.24953	0	0	0	0	0	0	1.12158	0	0	0	0	0	0	1.14561	0	0	0.875681	0	0	0	0	0	0	0	0
NM_207022	Tas2r118	0	0	0	0	1.11667	0	0.776715	0.843485	0	1.6437	0	0	0	0	0	0	1.62737	0	0	0	0	0	0	0	1.86991	0	0	0	0	0	0	0	0	0	0	0	0	0	0	0
NM_009161//NM_001136080	Sgca	0.406314	0	0	0	0	0	0.229335	1.01195	0	0.368125	0.222858	0.445794	0	0.943946	0	0	0	0	0	0.348818	0	0	0	1.07846	0	0.362984	0	0	0	1.17987	0	0	0	0.0955876	0	0	0	0.551204	0	0.818664
NM_145975	Ddx46	12.4895	17.3711	17.5277	16.1193	17.0411	12.2736	15.0215	13.4107	13.0482	14.5731	11.4615	13.2492	16.9034	13.0282	9.68916	13.4673	11.0918	13.3993	10.38	8.13318	9.67191	10.6508	9.49444	9.33343	5.76662	9.57017	9.04403	12.3272	6.20703	7.83814	8.13813	7.78994	8.77729	6.65877	5.47522	7.81976	9.78949	7.04291	9.02581	6.49553
NM_018743	Agpat6	5.93675	6.09174	5.22596	7.47364	7.22484	7.08018	7.63532	9.60793	6.42308	8.07344	7.32869	6.5774	7.34545	6.2651	8.23069	5.78872	8.07704	9.86463	7.63318	8.59133	8.80083	9.43324	8.29628	7.40551	10.3524	9.91516	11.2554	12.5003	10.3944	10.6869	7.65133	7.41535	10.4951	8.12494	8.45241	7.42465	4.77286	7.48866	9.90335	9.29714
NM_178936	Tmem56	0	0.0692653	0	0	0	0	0	0	0.312572	0	0	0	0.0819621	0	0	0	0	0	0.132095	0	0	0.442207	0.304592	0	0	0	0	0	0	0.505258	0	0.237205	0	0	0.253858	0	0	0	0	0.217039
NM_008635//NM_001198635	Mtap7	0.299565	0.642823	0.660948	0.467535	0.501801	1.09951	0.354545	0.767767	0.990916	0.440718	0.508847	0.830187	1.3479	1.19314	1.3772	0.177399	0.883281	0	1.54726	1.0104	0.845651	1.25939	0	0.838088	0	0.923564	0.663015	0.995918	0.671071	0.594024	0.236008	0	0.624899	0.876648	0.343132	0.563767	0.580752	0.629241	0.768503	1.23243
NM_147093	Olfr558	0.400701	0	0.165462	0	0	0	0.222787	0.213548	0.334069	0	0	0	0.29065	0	0.516251	0	0	0.205298	0	0	0	0	0	0	0	0	0	0	0	0	0	0.364296	0	0.0991732	0	0	0	0	0	0
NM_178185//NM_178185_1	Hist1h2ap	0	0	0	0	0	0	0	0	0	0	0	0	0	0	0	0	0	0	0	0	0	0	0	0	0	0	0	0	0	0	0	0	0	0	0	0	0	0	0	0
NM_001099347_4//NM_001099347_10//NM_001099347_8//NM_001099347_7//NM_001099347_3//NM_001099347_5//NM_001099347_9//NM_001099347//NM_001099347_6//NM_001099347_1//NM_001099347_11//NM_001099347_2	Gm10230	0	0	0	0	0	0	0	0	0	0	0	0	0	0	0	0	0	0	0	0	0	0	0	0	0	0	0	0	0	0	0	0	0	0	0	0	0	0	0	0
NM_054042	Cd248	0	0	0	0.344533	0.774801	0	0	1.14018	0	0.842158	0	0	0	0.302844	1.0702	0.272431	0	0	0	0	0.332026	0.511836	0	0.634932	0.826835	0	0	0	0	1.29139	0	0.409885	0	0	2.88075	0.894885	0.256665	0	0	0
NM_001099288//NM_175003	Arhgap44	0	0	0	0	0	0	0.341053	0	0.222216	0	0	0	0.204533	0.410939	0.717354	0.168246	0.212398	0.360366	0.50825	0.661067	0	0	0	0.450937	0.638228	0	0	0.441247	0.373966	0.581278	0	0	0	0.336185	0.639904	0	0.0918709	0.374441	0.402358	0.30169
NM_019866	Spib	3.57826	3.1102	3.39044	4.02372	4.70525	3.45075	1.93689	1.57554	2.61969	4.54409	3.65243	3.6364	1.26378	2.35666	2.8413	3.52145	1.85708	1.51296	1.08189	5.06319	2.02498	3.90064	2.76013	0	1.81281	0.969099	3.91576	1.33663	2.53005	5.85719	3.03316	0.694562	1.95194	0.938725	2.21849	3.43838	2.59076	2.57681	2.92275	1.30275
NM_009741//NM_177410	Bcl2	2.90364	2.5599	3.16431	2.80878	4.45662	1.31091	2.54151	2.57818	2.12204	2.57393	2.70419	1.75155	3.10023	2.46886	2.60109	1.73371	1.56836	1.80903	1.87342	1.33826	0.621929	0.833356	0.570705	0.405222	0.851898	0.526385	0.684822	0.371516	0.468041	0.98078	1.14311	0.427161	0.577084	0.717685	0.352515	0.437862	0.942208	1.4314	1.69275	1.46024
NM_010079	Dsg1a	0	0.091496	0	0	0.306552	0	0	0	0.117838	0	0.085533	0	0	0	0.533197	0	0	0	0	0	0	0	0	0	0.573683	0	0	0	0	0	0	0	0	0.141208	0.265567	0.241518	0	0	0	0
NR_029550	Mir136	0	0	0	0	0	0	0	0	0	0	0	0	0	0	0	0	0	0	0	0	0	0	0	0	0	0	0	0	0	0	0	0	0	0	0	0	0	0	0	0
NM_183216	Scd4	0.775364	0.22888	0.845301	1.39942	1.52735	0.881223	1.11932	0.960792	1.24954	2.22322	0.647172	1.02162	0.858398	0.88569	1.7607	1.21664	0.33757	0.185506	0.970938	1.33826	1.06703	1.5794	1.40911	2.53581	1.18777	0.877241	0.450636	0.520857	1.60514	2.56188	1.01416	0.637925	0.766059	0	2.41244	1.00013	1.54244	2.63833	0.974267	3.63868
NM_009514	Vpreb3	0	0.972697	0	0	0	1.82554	0	0	0	0	0	0	0	0	0	0	0	0	0	0	0	0	0	0	0	0	0	0	0	0	0	1.60716	0	0	2.05237	0	1.28801	0	0	2.0344
NM_001159901//NM_175606//NM_001159900	Hopx	14.5148	17.6705	18.5108	31.2912	10.3923	29.4963	23.3554	26.8543	27.3377	15.1116	16.7393	26.951	29.1436	15.9788	23.9624	20.6139	18.4229	22.3775	18.7094	18.2737	21.8472	16.0764	24.4853	24.7597	20.494	18.4561	21.6642	27.6505	27.0596	9.86378	12.835	22.678	27.1751	30.1249	23.9398	23.4916	22.2072	16.9542	26.3783	19.7913
NR_033145//NM_201227	Dand5	1.29706	0.473921	1.37247	0	0.247939	0.783995	1.47923	0	0	1.05884	0.475709	0.464588	1.27339	2.68047	1.00609	0.514553	0	0	0	0.383124	0	0	0.449655	1.12862	1.28153	0	0.872562	0.944836	0	0	1.11473	0.340385	0	0.571269	0.528615	0	2.3187	1.27522	0	1.37171
NM_028057	Cyb5r1	13.7838	18.4871	13.5302	11.3694	14.6399	10.7573	10.0553	12.0492	6.35358	7.67886	8.07735	10.3104	8.90992	7.03643	9.65538	3.25884	3.35295	6.22525	7.00071	6.87895	5.29628	2.26025	5.55283	4.6545	6.05775	3.16258	3.38661	2.88791	7.97874	4.63523	4.63569	1.79273	1.99703	2.2714	5.12651	4.42643	2.45898	1.63943	7.10073	4.60384
NM_173019	Pfkfb4	11.7422	11.8726	14.7568	11.2856	4.14457	13.4164	10.4229	6.47798	3.23416	3.48619	10.3627	5.62893	5.57251	2.77046	4.32574	4.67021	3.96057	4.80834	2.35396	3.46273	6.87311	8.21346	7.32311	4.9361	6.53069	8.12087	7.50093	5.88979	4.73958	4.4861	13.5414	12.0447	11.5921	4.94012	7.22723	15.0579	11.0062	10.3813	9.28709	9.041
NM_028066	F11	0	0	0	0.399648	0.886013	0.215753	0	0	0.442495	0	0.288616	0	0	0	0	0	0.162056	0.313292	0	0	0.376505	0	0	0	0.911109	0	0	0	0	0	0	0	0	0	0	0	0	0	0	0
NM_153586//NM_001172147//NM_001172148	Rbm41	0.93878	2.18297	0.746298	1.56919	1.77332	1.27152	1.40742	0.484619	1.43782	1.04865	1.77517	1.8577	1.2097	1.43782	0.403804	1.81861	1.46446	1.69985	0.393713	1.96789	1.87104	2.05533	1.60197	1.03444	2.72989	2.20111	1.95307	2.63833	1.29804	1.06141	2.1628	1.87112	3.17499	1.59244	2.47378	3.29629	3.32086	1.62012	2.40442	3.0432
NM_024465	Abhd12	39.5548	50.1952	53.9753	54.6256	45.8153	39.2034	42.8628	42.849	47.3321	52.9869	33.1479	41.5524	44.5702	44.0793	65.7342	24.3698	28.888	27.4161	24.1709	38.5738	27.6163	27.7214	25.7713	33.058	33.4545	19.1032	28.4566	33.3762	18.827	33.6362	27.5076	30.5428	31.4755	28.8153	45.9763	35.0479	36.3467	32.97	32.0287	49.8729
NM_001163276//NM_198107	Med16	5.12891	6.36956	4.06849	7.61944	2.81359	6.58868	5.6419	4.19618	4.26939	5.79901	7.59042	5.285	5.83009	7.09124	4.89357	4.20737	5.79765	5.7519	3.64496	5.00315	5.35941	6.20276	6.81605	7.66424	4.5154	6.84302	5.06963	6.14346	4.58191	5.12956	6.94305	5.37357	6.77457	4.86312	6.85004	2.98628	4.83905	5.50677	8.23501	8.23537
NM_148946	Slc8a2	0.271545	0.326585	0.458613	0	0	0.232621	0.326696	0	0	0	0.30678	0.29356	0.625542	0.38771	0.399	0.159845	0	0	0	0.904922	0.221389	0	0	0.438301	0.623874	0.289572	0.372516	0	0	1.20244	0	0	0.571067	0.790599	0.611719	0.330454	0	0	0.388876	0
NM_007963//NM_021442	Mecom	0	0	0.366869	0	0.447571	0	0.320463	0	0	0.689403	0	0	0.179971	0	0.390112	0	0	0	0	0.991752	0	0	0	0.426251	0.536391	0.233407	0	0	0	0.48771	0.215412	0.271111	0	0	0.223201	0	0	0	0.302232	0
NM_001127188	Zfp534	0	0	0	0	0.29483	0	0	0	0	0	0	0.447151	0	0	0	0	0	0	0	0	0	0	0	0	0	0	0	0	0	0	0	0	0	0	0	0.235551	0	0.224686	0	0
NM_016970	Klrg1	0	0	0	0	0.725892	0	0	0	0.718309	0	0	0	0	0	0	0	0.403006	0	0.73745	0.392903	0	0	0	0	0	0	0	0	0	0	0	0	0	0.578893	0	0	0.542252	0	0	0
NM_007560	Bmpr1b	0	0.105274	0	0	0	0	0	0	0	0	0	0	0	0	0	0	0	0	0	0	0	0	0	0	0	0	0	0	0.731183	0.522014	0	0.248099	0.310899	0.183116	0	0	0	0	0	0
NM_019811	Acss2	28.2856	21.5905	24.138	25.6267	26.1254	18.3264	23.0291	21.8327	29.2775	22.8643	17.9802	22.2906	22.8801	26.9086	27.2408	15.5151	16.1351	16.0426	11.8493	17.5145	11.6523	16.123	18.8798	15.47	18.0809	12.9959	14.7341	16.8431	14.1766	18.2968	12.9514	14.7644	17.6484	16.9259	20.5288	17.9438	22.678	17.3041	20.4293	22.8757
NM_030258//NM_001038703	Gpr146	10.7957	7.53909	8.8859	7.27995	4.33663	3.74188	3.91791	2.49628	0.940521	1.25543	3.4163	0.793074	1.57635	0.883959	1.01415	1.27349	0.40214	1.01109	0.733597	1.29958	1.7716	1.7802	0.683702	1.91289	0.964168	2.43031	4.26541	0.950505	0.639147	1.56324	2.99428	1.41729	3.52532	1.29199	2.10593	4.17638	1.53882	2.29481	2.35476	0.584495
NR_030645	Mir467e	0	0	0	0	0	0	0	0	0	0	0	0	0	0	0	0	0	0	0	0	0	0	0	0	0	0	0	0	0	0	0	0	0	0	0	0	0	0	0	0
NM_001252560//NR_045539//NR_045538//NM_010804//NM_001252561	Mllt10	11.487	8.74662	8.76522	7.98331	6.68518	9.28037	9.37903	6.70562	4.45491	5.31288	5.98386	6.41563	5.53788	4.07114	4.31708	5.85069	4.26311	3.97941	4.42645	3.29689	6.14612	3.57289	5.93653	4.10276	2.93869	8.75154	5.87529	8.8319	7.12515	5.18978	8.96782	6.40958	7.09939	4.49306	6.07913	10.9737	9.16009	7.6476	7.35716	7.22928
NM_031201	Tsta3	9.9123	7.75875	12.2372	6.89212	10.1958	8.29042	6.4493	6.53079	7.18311	7.59818	11.9816	10.3965	8.41708	10.1482	9.9643	10.0543	11.127	8.18894	9.98263	10.13	14.006	10.2887	10.841	11.8176	15.0988	13.1154	6.53207	14.0429	6.72395	5.64815	10.51	11.9545	7.13636	11.7049	9.65538	9.44501	7.32174	13.8263	15.7196	13.4209
NM_019973//NM_178880	Son	37.6673	31.7294	27.8496	31.415	23.0428	38.9482	36.2924	31.0271	31.8371	21.1743	34.393	34.8549	37.0169	31.6352	28.0792	31.6203	32.0825	30.5452	29.2044	24.8893	29.5707	27.3441	28.3062	29.1791	25.436	32.0634	28.6937	25.2173	26.5719	26.8055	31.7815	31.311	28.0125	28.7394	23.6264	30.1827	26.9039	28.7855	25.8477	26.6894
NM_001168655//NM_007706//NM_001168656//NM_001168657	Socs2	8.54046	7.29807	7.65537	8.45511	4.06938	8.23709	8.5981	7.57415	6.30243	5.41569	9.31316	11.0704	10.59	7.3722	4.12786	12.0048	8.27686	9.69595	8.30405	6.94912	14.6647	5.41124	11.1666	5.73715	5.58059	7.72859	7.96455	8.26372	8.11452	7.08458	11.0399	6.80426	7.07194	7.65265	5.25258	11.0759	8.9428	9.33607	10.6444	6.6419
NM_001003972//NM_001003971//NM_025483//NM_001003973	Senp7	1.80838	3.26448	3.05264	4.42741	1.49757	2.76736	2.69406	4.42404	2.99478	1.16535	1.86444	4.12543	5.76297	3.0815	2.2698	1.601	1.66274	1.98821	3.17215	1.63093	1.89742	2.41179	0.278268	2.65323	1.17541	3.82415	2.76183	2.41312	3.2078	3.62372	5.54701	4.37078	3.53249	5.59933	3.15547	3.55622	3.34132	6.74914	1.27097	2.24898
NM_133903	Spon2	0.252876	0	0.274285	0.775118	0	0.217196	0.309954	0.65766	0	0.552262	0	0	0.78454	0	1.20935	0.312184	0.164476	0	0	0	0	0	0.626391	0.724091	0	0.445508	0	0	0	2.15008	0	0.457538	1.00143	0	0.579933	0	0.678845	0.741653	0	1.06336
NR_030558_1//NR_030558//NR_030558_2	Mir421	0	0	0	0	0	0	0	0	0	0	0	10.3385	0	0	0	0	0	0	0	0	0	0	0	0	0	0	0	0	0	0	0	0	0	0	0	12.9382	0	0	0	0
NM_001161411//NM_178811//NM_001161410	Ttc15	9.35776	6.91424	6.87801	8.14433	5.00986	6.7141	5.53957	5.60615	11.2325	7.77832	7.61721	7.07212	8.02071	4.69782	4.45871	3.58137	4.87563	6.26626	3.89601	3.47776	3.95978	4.62573	5.09314	5.11829	3.15942	3.17164	4.31206	4.41276	5.5749	2.19119	5.58059	6.68501	4.1401	3.59894	4.55984	3.13131	5.66619	4.80519	5.57204	3.43667
NM_001039578	Evi5l	3.62615	6.44553	3.52699	2.90104	5.5859	3.27246	3.09051	3.36124	4.13007	4.09086	3.72708	4.66443	3.25879	5.51826	2.57446	4.87847	4.56414	0.493183	0.65708	1.01827	3.62498	3.14039	1.95229	2.98045	2.97004	1.72913	2.22519	3.03281	6.38283	1.12726	2.01144	6.13503	3.47067	1.77053	4.66217	5.20537	2.07113	3.59247	0	3.22876
NM_024289//NM_001199227	Osbpl5	0	0.352363	0.321637	0.466602	0.500253	0	0.449855	0	0.629813	0	0.158807	0.0701907	0.678242	0	1.05962	0	0.432014	0.252353	0.0707487	0.283522	0.43393	0.381409	0.722816	0.462697	0.650219	0.505257	0.66118	0.730028	1.27888	0	0	1.24069	0.364582	1.24732	0.822535	0.362776	0.578483	0.270318	0	0.762655
NM_173734//NM_001110496//NM_001110497	Tmem87a	4.39265	3.57405	2.46052	4.9361	2.47901	2.23118	1.98937	3.91384	2.80765	2.33679	2.01806	2.05533	3.04121	1.59217	4.95182	2.31566	2.9091	4.30216	2.36774	2.93685	4.23407	4.11704	2.61113	5.47793	4.62268	4.51297	6.84676	4.21165	6.26725	4.9641	4.93099	5.86222	5.70714	5.52851	4.89878	3.28556	5.285	4.76736	3.94208	2.2498
NM_009384//NM_001145887//NM_001145886	Tiam1	7.12511	11.6995	7.61065	8.21235	7.63509	8.64075	8.79113	11.2258	10.1287	7.7938	8.24267	8.11066	9.88974	9.90739	6.79366	5.2487	3.59812	3.83309	3.69364	4.29943	4.70604	5.34536	6.41271	6.02044	6.5849	7.64622	9.7573	10.9109	8.34551	8.00637	13.5616	10.3284	15.8086	12.4308	10.6271	13.3181	13.5861	12.9525	10.6282	10.9659
NM_001253377//NM_001253372//NM_001253362//NM_001253373//NM_001253366//NM_001253361//NM_001253376//NM_001253371//NM_001253365//NM_001253360//NM_001253370//NM_001253364//NM_001253368//NM_001253369//NM_001253363//NM_001253375//NM_001253359//NM_001253378//NM_001253367//NM_010610//NM_001253358//NM_001253374	Kcnma1	0.177399	0.0510035	0	0.301378	0.391189	0.385515	0.397389	0	0.195464	0.432493	0.0365773	0.339373	0.299906	0.54562	0.712394	0	0	0	0	0.45979	0.891755	0.32523	0	0.376792	0	0	0.435165	0	0.506835	0.761582	0.26969	0	0.265845	0.239832	0.922748	0.234879	0	0	0.477054	0.255326
NR_033541	Gm10389	1.03343	0.86075	1.10354	0.751191	0.856626	1.24325	1.56615	0.635933	0.275468	0.826835	0.937365	0.5587	1.01962	1.33653	0.823443	1.51571	1.45612	0.113382	2.0082	1.44048	2.3194	1.7499	1.23144	0.925904	1.46176	2.02233	2.31114	1.73131	1.44443	1.40358	2.48555	0.574385	0.391118	1.27837	1.44252	2.29864	1.3493	1.26711	1.81589	0.68657
NR_045614	4930413G21Rik	4.61041	3.73786	3.37584	3.99702	5.43194	4.05281	7.12815	2.09028	2.59747	3.91465	0.92591	3.81963	2.9744	1.32088	4.68438	3.78303	2.14521	1.79564	2.12738	3.4602	3.42174	4.32621	5.38672	6.34176	5.09426	5.85296	7.49007	4.02914	4.07241	3.34785	3.8034	5.45521	1.55368	3.96332	4.30427	6.85976	2.86459	1.93119	3.50691	1.73183
NM_016681	Chek2	3.02193	2.52833	0.864664	1.52697	3.668	1.95651	2.70935	2.27521	3.22861	0.549038	1.43555	2.9241	2.27711	1.66535	0.650887	2.70871	0.523046	2.26075	0.455498	3.97436	1.45053	0.575384	0	0.721809	2.17645	1.18836	1.54101	0.648354	0	2.13724	1.03947	0.455215	0.543121	1.61112	1.10117	1.37428	0.305495	1.15763	0	2.1958
NM_134095	Pppde2	4.13847	3.17879	5.12546	5.69271	4.85912	2.87024	3.03419	3.03477	4.39692	4.06562	3.49718	2.06522	2.61934	7.5202	6.26698	2.05894	3.48107	1.44119	2.37927	3.30438	2.73813	3.74346	3.64348	2.65029	4.04312	2.39442	1.58216	4.22267	1.6856	2.19883	2.41741	2.0186	2.24311	1.21515	1.70278	1.88173	3.34608	2.16214	1.02492	2.10544
NM_001166837	Vmn1r114	0	0	0	0	0	0	0	0	0	0	0	0	0	0	0	0	0	0	0	0	0	0	0	0	0	0	0	0	0	0	0	0	0	0	0	0	0	0	0	0
NM_001081412	Bcr	0.820048	1.80942	0.892683	1.05963	1.44612	1.57627	1.65235	0.806752	1.04253	1.83108	1.09306	0.795461	0.946947	1.13252	1.2346	1.2557	0.831201	0.722367	1.98099	1.25103	0.883665	2.2517	1.08332	1.91858	0.928757	1.2256	0.764361	1.32702	0.790903	1.07841	1.30837	1.1881	1.36293	1.96203	0.959829	1.05497	1.57281	1.3559	0.682323	2.65555
NR_040659	Gm5860	5.54454	1.08248	3.10977	4.38294	8.36291	0.491206	0	2.03099	3.36046	4.39694	1.20197	0.602076	2.36872	3.48557	6.04279	3.49569	2.86247	3.93723	2.73825	14.9725	2.23294	1.12301	0	0	0	0.830983	2.11908	1.16275	2.19021	2.89465	2.84424	0.877515	2.00982	1.67771	2.27672	3.72633	0.699877	1.64522	0	2.28741
NM_026557	Rchy1	9.00491	7.77686	9.44309	8.95506	8.72389	12.4941	13.8583	13.4584	10.3724	13.7251	14.0753	11.2754	10.9595	9.19143	2.68458	5.98891	7.1507	6.41129	5.42332	6.23293	7.3915	7.1333	6.71109	2.36629	2.42281	5.48669	6.00549	7.17145	1.26029	4.59003	5.01491	6.75125	5.80357	6.04469	2.51209	9.466	4.14854	5.68671	5.92664	5.09841
NM_001128510	Gm9513	0	0	0	0	0	0	0	0	0	2.53376	0	0	0	0	0	0	0	0	0	0	0	0	0	0	0	0	0	0	0	0	0	0	0	0	0	0	0	0	0	0
NM_183256	2310016M24Rik	22.1623	24.1348	21.8731	17.7447	11.6825	18.1502	11.3792	21.7049	22.8657	16.8966	17.8296	14.8826	16.7623	18.644	14.4602	14.8363	14.6125	10.2663	19.6617	15.3616	13.2613	16.6047	9.77588	22.1958	15.4229	10.9491	9.92691	19.0476	16.8756	13.2255	16.4687	17.3993	15.0265	15.0007	18.5479	10.7327	10.0079	13.8085	13.2923	15.6168
NM_001167680//NM_172572	Rhbdf2	16.3195	18.3536	14.1653	11.1066	6.49721	29.3318	25.4584	17.1955	17.9172	12.0864	33.5304	28.4436	23.7717	23.6831	16.3533	94.5714	58.4433	65.1574	40.1649	30.1497	90.3841	87.044	61.397	53.8452	36.0761	93.5117	86.0925	75.4894	47.3321	41.0467	83.0578	68.8192	58.1887	44.1219	26.5414	61.4781	50.1259	53.9753	32.7152	23.5659
NR_045199	Mira	0	0	0	1.08189	0	0	0	0	0	0	0	0.813615	0	0	0	0	0	0	0	0	0	0	0	0	0	0	0	0	0	0	0	0	0	0	0	0	0	0	0	0
NM_001033668	Dnahc1	0	0	0	0.126345	0	0	0	0.260199	0	0.513277	0.303578	0.165788	0.186753	0	0.483026	0.214872	0.18491	0.258805	0.123411	0.800867	0.219161	0.284571	0.356651	0	0.557612	0.227347	0.29712	0	0.439508	0.562703	0.161325	0.212689	0	0	0.792936	0.1414	0	0.346973	0.384852	0.211777
NM_001014996	Cenpj	0.952514	1.06546	1.16448	1.00474	0.909882	1.23525	0.801643	0.323809	0.196683	1.19152	1.34112	0.757917	0.397816	0	0.391511	1.02483	0.539548	0.323652	0.212167	0.868394	1.48497	1.4108	0.639221	0.742116	1.53671	1.63348	1.3493	2.9718	0.875601	1.87674	3.83943	4.41378	4.60555	3.59296	4.66705	3.84423	2.57205	3.37391	1.37765	3.41838
NM_011432	Snrpc	10.5237	28.4066	16.4089	27.3377	19.2905	22.1076	26.1334	18.0318	20.3631	41.492	20.6559	13.1582	14.7292	27.9894	20.2931	17.6155	14.8892	16.9956	15.5875	28.0153	13.575	19.541	19.5696	17.979	37.6622	19.6739	16.6975	24.0187	24.5713	43.7764	19.3759	17.7373	24.1634	26.4162	19.139	14.203	21.98	23.2614	23.2386	27.3104
NR_030571	Mir467c	0	0	0	0	0	0	0	0	0	0	0	0	0	0	0	0	0	0	0	0	0	0	0	0	0	0	0	0	0	0	0	0	0	0	0	0	0	0	0	0
NM_001085548	Krtap4-9	0	0	0	0	0	0	0	0	0	0	0	0.612597	0	0	0	0	0	0	0.941385	0	0	0	0	0	0	0	0	0	0	0	0	0	0	0	0	0	0	0	0	0
NM_019984//NM_001161715//NM_001161714	Tgm1	7.4492	6.08745	5.60996	5.17549	6.10519	4.05892	6.00549	6.02147	4.80033	1.23119	3.63635	3.97986	5.11119	2.02752	1.44747	0.50764	0.693107	0.544334	1.77198	0.773322	0.88414	0.478888	0	0	1.26748	0.963433	0.863778	0.549894	0	1.74785	2.52467	0	1.94346	1.96274	0	1.10424	1.10203	1.3695	1.06188	2.20311
NM_199148	BC051665	0	0	0	0	0.737005	0	0	0	0	0.410807	0	0	0	0	1.02885	0.53158	0	0.571067	0	1.20421	0	0	0	0	1.30782	0	0	0	0	0	0	0	0	0.59146	0.937478	0	0	0	0	0
NM_001164614//NM_025977	Ccdc159	0	0	1.24193	0.576133	1.27031	0.334439	0.453292	0.479751	2.39789	1.42439	0	0.421048	0	0	3.4319	1.47845	0.893679	0.495181	0.658661	1.66008	1.06575	0	0	0	2.11923	2.52752	0.797948	0	0	0	1.01346	0	0.7651	0	0	0.471622	0	0	0	1.57758
NM_026003//NM_011416	Smarca2	7.8764	9.67142	9.01502	7.20145	8.33283	8.88959	11.4246	9.4634	8.68489	8.66504	8.98208	6.63123	8.08347	8.80812	9.62962	5.23152	5.40393	5.20593	4.79038	4.73832	4.1943	2.71616	1.93577	3.78084	2.77891	2.57845	1.67172	2.14935	2.60564	1.9421	1.60333	0.892123	1.68189	2.37179	2.31666	1.32259	3.81861	1.93159	1.41599	3.1895
NM_001024927//NM_001081641	Pitpnm3	0	0.406246	0	0	0	0.22004	0.191676	0	0.291117	0.354877	0	0	0.251837	0.177804	0.658912	0	0	0.14657	0	0.571366	0.175889	0.304499	0	0.731405	0.705686	0.447259	0.319747	0	0.296815	1.25214	0	0	0.29144	0	0.394335	0	0.561506	0.169079	0	0.359707
NM_011680	Usf2	48.1284	57.799	58.6887	50.5704	69.1495	39.9065	39.0924	42.7147	42.3693	52.3879	35.0116	37.8205	44.1996	41.9595	39.9881	25.8959	23.3132	19.1294	22.1779	34.0103	17.3618	24.5934	18.0973	30.4918	24.1752	22.7245	18.5248	19.4446	19.6254	12.9911	16.2248	15.3163	20.9111	17.9875	19.7913	15.5444	14.8665	17.9718	19.1404	16.6301
NM_009653//NM_001102446	Alas2	60.3827	57.4633	70.6087	83.0825	89.1955	57.6252	106.724	96.1633	51.9061	89.9167	65.6007	75.858	84.2847	123.482	107.207	32.534	51.8616	51.4016	67.5032	78.9164	39.8344	52.1057	74.7648	116.794	80.0892	39.0563	53.2721	30.2251	44.2385	44.5592	39.1592	51.8031	46.7938	74.6842	71.1223	46.7844	43.3591	40.1912	54.493	65.5243
NM_010923//NM_180960	Nnat	11.2242	11.355	12.4429	10.4883	20.3375	7.1219	10.4534	10.754	10.8339	15.9599	12.5415	9.79358	13.5302	8.94467	6.6919	8.19589	9.34097	11.5119	9.94279	13.0491	16.6076	14.439	10.9235	7.48213	21.8944	13.0431	10.0378	12.7456	6.58461	10.1798	11.7015	11.4305	7.95879	7.40435	6.94073	13.857	8.96608	12.8127	7.06453	13.8767
NM_011961//NM_001142916	Plod2	1.13865	1.32595	1.53685	1.40289	0.808991	1.62731	1.4827	1.20009	1.53124	0	0.877566	1.96974	1.64166	2.05062	3.21213	4.07842	4.24055	2.05738	3.20029	2.23073	3.262	3.47087	2.90876	4.91922	2.91156	3.80458	5.15347	7.47616	8.84053	3.77719	7.08018	5.34536	8.41222	10.4008	6.9292	8.30428	8.83554	10.3593	8.52129	6.17645
NM_008409	Itm2a	0	0	0	0	0	0.317302	0.423344	0	0	0.281171	0	0	0.538577	0.533484	0	0	0.30776	0	0	0.237994	0	0.767606	0	0	0	0	0	0	0.791547	0	0	0	0	0	0	0	0	0	0	0
NM_001160345//NR_027704	Svip	0.589567	1.23962	0.427699	1.4277	0.987409	0.531394	0.687505	0.736533	0.809594	0.65125	0.211231	0.853064	0.879064	0.744745	2.42853	0.983507	0.350052	0.504474	1.16637	0	0.82334	0.819852	0.471151	0	0.749209	0	0.326164	0.890079	0.462019	0.696024	0.289124	0	0	0	0	0	0.208747	0	0	0.394646
NM_013917//NM_001131054	Pttg1	1.87152	9.06964	1.00494	4.8719	13.4265	3.21353	2.54967	2.79168	4.43688	11.876	3.27246	8.7985	5.02475	9.16049	7.59818	9.51647	12.3107	13.6439	14.8586	18.4722	19.0092	19.1608	28.614	25.1953	27.2205	28.966	26.5176	38.9931	25.6267	32.6327	31.2563	36.1929	34.7879	43.2646	42.0008	34.8188	37.8957	31.5615	40.6045	32.3445
NR_040372	Gm14169	0.214557	0	0.511832	0.34893	0.786533	0	0.268874	0.267493	0.770538	0.858147	0	0	0.343545	0.308036	1.08668	0	0	0.26697	0	0	0.337029	0	0	0	0	0	0	0	0	0	0	0	0	1.80014	0	0	0.925388	0.278054	0	0.475054
NM_133851//NM_001042652	Nusap1	0.612648	0.453292	0	0.299615	0.291127	0.448587	0.224251	0	0	0	0.218537	0	0.292131	0	0.518562	0.488081	0.366074	0.206815	0.343875	0.343975	0.297233	0	0	0.83303	0.764124	0.25396	0.470152	0.911683	0	0.712012	0.297769	0.975296	0	1.21599	0	0.233824	0.357562	0.547839	0.764071	1.23342
NM_027603	4921511H03Rik	0	0	0	0	0	0	0	0	0	0	0	0	1.65022	0	0	0.688026	0	0	0	0	0	0	0	0	1.59337	0	0	0	0	0	0	0	0	0	1.18061	0	0	0	0	0
NM_175514	Fam171b	0	0.206262	0	0	0	0	0.408266	0.148443	0	0	0	0.145702	0	0	0	0	0	0	0.291333	0	0	0	0	0.508646	0.696226	0	0.423645	0	0.418573	0.644052	0	0	0	0	0	0.195458	0	0	0	0.353952
NM_008995//NM_175933	Pex5	12.4439	7.90052	9.4634	10.8748	9.17111	8.34658	10.0079	11.5606	8.87966	6.60924	10.8496	10.0979	9.91011	5.62283	6.2847	8.50219	7.87892	10.955	11.0161	7.23538	11.5744	10.4491	12.0928	16.0006	14.2306	11.4342	9.70268	12.5417	16.3174	12.9357	8.3882	10.4918	13.5685	8.27519	9.9643	10.9699	10.1012	9.67655	6.89662	7.71482
NM_001166382//NM_001166381//NM_011236//NM_001166383	Rad52	0.348456	2.99545	0.781688	0	2.7029	2.64675	1.22095	0.43369	2.19533	2.48505	1.52743	1.47528	1.54386	1.67371	2.37715	1.79625	2.64265	2.00151	1.2016	0	2.72	0.751368	1.78603	0.718309	1.98205	1.59524	1.39776	2.14077	2.13027	1.93243	1.38552	0.592637	2.41532	0.442495	0.762747	0.912216	2.38195	1.0199	2.91733	1.43958
NM_007624	Cbx3	9.53226	4.95845	8.42335	14.2906	8.32785	7.30646	18.715	8.40508	9.00997	7.33923	5.43441	13.1822	9.96736	7.38643	9.43631	8.55729	11.8841	7.82107	15.6748	6.76597	4.78418	4.01206	8.66602	3.38699	6.83469	4.20737	3.65434	3.22941	7.26773	4.24021	2.59201	3.2314	6.89554	8.12221	4.64167	8.23974	5.39689	3.02283	1.74545	4.13194
NM_181058//NM_019778	Zbtb20	3.39306	6.47383	2.12079	4.01226	4.33408	3.13131	6.76818	5.1438	8.52129	5.62211	5.50528	4.36682	4.56701	7.56249	8.66504	4.5778	2.94153	4.382	3.70365	7.62892	1.73583	3.98487	0.688153	1.54821	2.60109	2.56491	3.63309	2.36449	1.9896	2.60838	0	1.27118	1.45769	0.509558	3.24889	1.01644	1.01968	0.207302	0.990481	3.29055
NM_023395	Wfdc1	0	0	0	0	1.60185	0	0.58934	0	0	0.513973	0	0	0	0	0	0	0	0.665373	0	0	0	0	0	0	1.44958	0	0	0	0	1.39076	0	0	0	0.70031	0	0	0	0	0	2.09683
NM_001163564	Naf1	0.59666	0.804759	0.429853	1.43536	1.29919	0.535154	1.80402	1.23017	0.65797	2.5451	0.659303	1.81344	0.88432	2.21422	0	0.474217	0.917277	1.40505	1.66535	1.37746	1.09638	0.82555	0	0	1.21538	0.632886	0.461413	0.893941	1.24403	0.698537	0.785067	1.29461	1.81637	1.17832	1.23862	0.485973	0.489752	1.16088	1.00187	0
NM_133809	Kmo	0.217606	0.740493	0.231512	0.699861	0.366756	0.86604	0.836664	0.271856	1.50655	0.868958	0.787983	1.00637	0.702414	1.4773	1.0948	0	0.060189	0	0.405794	0.465932	0.669259	0.525686	0.561826	0.651641	1.37799	0	0.528817	0	0.536022	1.31944	0.942728	0.420335	0	0	0	0	0.263992	1.79977	0.601052	0.48129
NM_001177785//NM_001177786//NM_001039150//NM_001177787//NM_001039151//NM_009851	Cd44	95.8547	111.62	113.057	101.717	104.506	101.798	101.147	111.306	118.981	135.838	112.565	127.684	142.951	170.639	150.525	152.895	166.142	183.859	199.961	202.856	139.099	146.594	144.415	163.524	185.647	109.309	124.828	138.275	135.221	146.887	80.4809	71.1637	85.723	79.3174	86.6333	57.6252	62.8278	60.1049	58.2887	56.2703
NM_134231	Vmn1r185	0	0	0	0	0	0	0	0	0	1.52547	0	0	0	0	0	0	0	0	0	0.721037	0	0	0	0	0	0	0	0	0	0	0	0	0	0	0	0	0	0	0	0
NM_009096	Rps6	257.108	339.081	348.034	388.505	357.517	242.852	274.407	274.276	307.295	295.838	214.213	259.19	301.764	275.062	286.173	203.299	202.52	228.08	249.394	302.923	192.349	206.308	244.952	236.898	215.897	164.072	206.308	215.764	221.444	211.093	132.008	174.197	185.761	179.428	125.466	115.311	155.908	174.277	175.937	159.219
NM_001032298	Bglap2	0	0	0	0	0	0	0	0	0	0	1.37375	0	0	0	0	0	0	0	0	0	0	0	0	0	0	0	0	0	0	0	0	0	0	0	0	0	0	0	0	0
NM_175201//NM_001038993	Rnf38	9.31316	16.7208	10.5078	6.74399	10.5017	10.1753	8.95921	10.8376	11.6801	13.5315	8.91149	9.8358	10.0535	12.2546	12.0477	7.15784	8.13477	8.0026	6.46263	7.63209	7.05072	7.98238	8.86624	7.80653	6.62601	6.37139	9.11286	6.7681	10.5986	8.58497	7.30381	7.49007	7.87705	7.85611	9.11808	7.6488	6.40156	8.76255	7.6489	4.63942
NM_199021	Dpp10	0	0	0	0.0429856	0	0	0	0	0	0	0	0	0	0	0.632645	0.143735	0	0	0	0	0	0	0	0	0	0	0	0	0	0	0	0	0.329425	0	0	0	0	0	0.368874	0.269861
NM_020604	Jph1	0	0	0	0	0.387219	0	0.283464	0.286036	0	0.909882	0	0	0.157855	0.330821	0.373678	0	0.316482	0	0.188901	0	0.203537	0	0	0	0.598098	0.419679	0.350188	0.406939	0	0.539535	0.207676	0.434429	0.32348	0	0	0.111892	0.630686	0.298558	0	0.499552
NM_029075//NM_001163590//NM_001163591	Stx11	18.6517	15.8794	17.7328	9.00009	10.0995	24.6063	21.7025	30.3811	19.4658	16.5823	29.8692	32.7755	30.1651	25.6664	21.9677	56.3995	36.7775	49.3128	38.1999	22.8757	45.895	55.617	29.7021	30.1447	20.6076	46.3711	43.3591	36.6034	29.6071	17.5061	35.2554	35.7453	33.4686	23.7377	21.7236	31.8466	32.3241	26.5542	25.7477	15.17
NM_010419	Hes5	0	0	0	0	0	0	0	0	0	1.16494	0	0	0	0	0	0.557269	0	0	0	0	0.658518	0	0	0	0	0	0	0	0.980007	0	0	0.762312	0	0	0	0	0	0	1.17594	1.91807
NM_011951//NM_001168514//NM_001168508//NM_001168513	Mapk14	36.5346	31.5417	28.7615	29.0315	23.2378	31.9201	30.6276	32.97	25.4209	15.7776	30.2662	30.7259	31.2124	25.2578	22.3521	53.3199	58.3571	48.2902	53.8452	40.335	49.9954	45.8792	39.983	43.6052	34.9508	36.9798	28.0854	26.9361	18.9457	18.9411	11.3178	9.68523	9.84737	11.143	9.21603	6.36463	7.22987	9.1238	5.64873	7.29007
NR_029656	Mirlet7d	0	0	0	0	0	0	0	0	0	0	0	0	0	0	0	0	0	0	0	0	0	10.8628	0	0	0	0	0	0	0	0	7.21011	0	0	0	0	7.69482	0	0	0	0
NM_001135172//NM_175425	C1qtnf7	0	0	0	0	0	0.756157	0.48697	0	0	0.37391	0	0	0	1.29091	0	0	0.961494	0	0.703631	1.11753	0.585318	0	0	1.09354	0	0	0.434429	0	0	0	0	0	0	0	0	0	0	0	0	0
NM_028207	Dusp3	35.8596	32.8264	32.2493	34.0429	32.495	17.4681	23.4835	24.5243	26.2445	23.4403	16.2068	16.4249	20.4794	25.6914	24.8893	14.5652	17.0887	13.4239	18.5314	17.573	12.3769	10.4021	12.1282	11.4958	14.1247	6.9682	9.73594	8.34627	9.02304	10.0213	5.05521	6.27018	6.67895	5.23082	4.53941	5.95742	5.77678	6.39907	4.32548	4.44401
NM_001167146_1//NM_001167146	Gm5726	0	0	0	0	0	0	0	0	0	0	0	0	0	0	0	0	0	0	0	0	0	0	0	0	0	0	0	0	0	0	0	0	0	0	0	0	0	0	0	0
NM_010643	Klk1b24	0	0	0	0	0	0.642408	0	0	0	0	0	0.774361	0	0	0	0	0	0	0	0	0	0	0	0	0	0	0	0	0	0	0	0	0	0	0	0.903341	0	0	0	0
NM_007547//NM_001177647//NM_001177646	Sirpa	162.544	177.308	145.104	148.821	142.537	154.139	147.641	157.212	148.821	118.535	158.412	161.069	162.963	160.049	125.466	134.708	131.645	137.004	119.67	94.1925	100.384	120.422	97.4691	88.1881	75.1139	77.8137	66.7779	74.1426	65.976	68.1364	80.1825	75.3439	68.3439	75.1597	61.2119	75.7539	85.1541	80.5736	78.6455	85.2649
NM_007526	Barx1	0	0	0	0	0.728133	0	0	0	0	0.403605	0.485313	0	0	0	0	0	0	0	0	0.395456	0	0	0	0	0	0	0	0	0	0	0	0	0	0.581432	0	0.535315	0	0.589266	0	0.872487
NM_001253719//NM_178673	Fstl5	0	0.227239	0	0.260914	0	0	0	0	0	0	0	0	0	0	0	0	0	0	0	0	0.160563	0	0	0	0	0	0.354626	0	0	0	0	0	0.524173	0	0.296874	0	0	0	0	0.267717
NM_001011525	Olfr1415	0	0	0	0	0	0	0	0	0	0	0	0	0	0	0	0	0	0	0	0	0	0	0	0	0	0	0	0	0	0	0	0	1.20219	0	0	0	0.836436	0	0	0
NM_138656//NR_028354	Mvd	24.6631	23.5587	27.6379	32.8362	20.0103	20.9636	12.3831	13.178	16.0765	13.8995	12.26	8.19711	12.7338	12.9478	7.20171	4.97806	6.86806	9.12093	3.77531	5.61882	6.3691	11.5125	9.74464	6.53388	4.77098	11.1178	10.4349	10.8323	9.51072	8.26307	9.71284	12.1822	6.31842	9.82089	19.6679	12.1269	9.33811	9.72182	14.9498	9.38962
NR_029908	Mir215	0	0	0	0	0	0	0	0	0	0	0	0	0	0	0	0	0	0	0	0	0	0	0	0	0	0	0	0	0	0	0	0	0	0	0	0	0	0	0	11.4087
NM_146653	Olfr435	0	0	0	0	0	0	0	0	0	0	0	0	0	0	0	0	0	0	0	0.752056	0	0	0	0	0	0	0	0	0	0	0	0	0	0	0	0	0	0	0	0
NM_001034037	1700024G13Rik	0	0	0	0	2.29009	1.3546	0	0	0	0	0	0	0	0	0	0	0	0	0	2.29009	0	0	0	0	0	0	0	0	0	0	0	0	0	0	3.09536	0	0	0	0	0
NM_001033539	Bex6	0	0	0	0	0	0	0	0	0	0	0.668882	0	0	0	1.35838	0	0	0	0	0.691766	0	0	0	0	1.69186	0	1.20001	0	1.26107	0	0	0	0	0.862372	0	0	0	0	0	0
NM_025634	2310042E22Rik	0.454796	0	1.00014	0	0.770064	0	0	1.1346	0	2.36696	0	0	0	0.695048	1.06678	1.76221	0.436055	0	0	1.27058	0.652266	0.941651	0	0	0	0	0	0	0	0	0	0	0.887078	0.626933	0	0.567105	0.584734	0.633878	0	0
NM_033578	Pcdhgb6	1.01553	0.777514	0.549894	0.379794	0.846923	1.26599	0.445275	1.56236	0.631366	2.08689	1.11239	0.82668	1.12785	0.341919	0.623592	0.780322	0.330188	0	1.28896	1.21674	0.879402	1.02485	1.21598	1.00941	0.880399	0.95948	0.786893	0.627717	0.564416	1.73739	0.845651	0.813328	0.959668	0.488328	1.05943	0.119656	0.835625	0	0.365743	0.764124
NR_036456//NR_036458//NR_036457	A730020M07Rik	0	0	0	0	0	0	0	0	0.745643	0	0	0	0.371516	0	0	0	0	0	0	0	0	0	0	0	1.73711	0	0	0	0	0	0	0.230076	0	0	0	0	0	0	0	0.570776
NM_001110129//NM_028677//NM_001110130	Ppih	1.29336	1.74658	1.39425	2.40278	1.62504	1.35393	1.59677	1.02867	1.52697	5.31878	1.61205	1.1604	0.66693	3.53668	1.69687	1.92312	1.97999	1.17013	4.85107	1.9948	2.02297	2.84113	0.8587	0.73711	4.69379	2.44111	0.590499	3.17642	1.55634	0.864669	1.09274	2.31493	0.550943	4.51939	1.74737	2.12571	0.311819	0.480522	0	4.76864
NM_009435	Tssk1	0	0	0	1.18611	0	1.10249	0	0.506001	0	0.366198	0	0	0	0	0.964703	0	0.367807	0	0	0.345747	0	0.847084	0.9661	0	0	0	0	0	0	0	0.560483	0	0	0	0.877143	0	0	1.2038	0	0
NM_033218	Srebf2	43.5677	58.1921	51.1256	40.6045	41.6353	43.122	44.8396	46.7253	42.2492	43.0964	42.5144	51.1957	47.9338	51.4906	42.0612	47.4287	43.9003	44.0729	42.6506	42.0008	44.8923	42.8628	34.919	42.4186	34.7683	36.5557	37.4048	30.6607	29.487	33.1649	24.1869	25.6839	28.4544	21.9538	24.0708	25.473	24.7102	22.1279	23.5485	26.1884
NR_015515	6430562O15Rik	1.74193	0	0.762154	1.01454	1.16248	0.299181	1.19542	0.421061	0	0.226318	0.383381	0.766721	0	0.501939	1.58328	0	0	0	0	0.885562	0.958405	0.73384	0	0.932083	1.09468	0	1.37054	0.811069	1.45367	1.04016	0.48162	0	0	0.427138	1.45429	0	0.909598	0	0.874073	0.691139
NM_021334	Itgax	182.188	198.681	189.057	208.845	236.65	135.761	182.079	169.991	198.635	206.701	135.761	159.816	181.467	212.71	228.877	112.741	115.64	122.387	126.961	163.904	103.469	105.989	123.994	129.841	149.349	96.9571	116.204	113.78	113.884	120.153	64.1001	100.931	90.5724	104.051	122.661	62.331	80.3917	79.1723	95.3869	106.221
NM_001109973//NM_010783	Mdfi	0	0	0	0.589081	0	0	0	0.712083	0	0	0.818063	0	0.588281	0	0	0	0	0.505365	0	0.318806	0	1.6199	0.939109	0	0	0.63191	0	0	0.853763	0	0	0.648855	0	0	0.84972	0	0	0	0	0
NM_198657	Gm5148	0	0.961981	0.53074	0	0	0.893493	0	0	0	0.487152	1.06725	0.531055	0	0	0	0	0	0.640407	0	1.35408	0	0	0	0	0	0	0	0	0	0	0	0	0	0	0	0	1.2762	0.673439	0	0
NM_153565	Pcsk9	0	0.196996	0	0.223561	0.166932	0	0.172797	0.128706	0.270917	0.51306	0.17781	0.128372	0.237074	0.491449	1.15871	0	0	0.423923	0	0.517593	0.252443	0.404523	0.810766	0.915815	1.4472	0.553217	0.413511	0.47925	0	1.02794	0	0	0	0	1.05962	0	0	0	0.446673	1.38048
NR_037958//NR_037957	1300002E11Rik	0.827618	1.66638	0.34999	0.84048	1.81704	1.58909	0.48536	1.85767	0.938969	0.781455	1.53431	0.629164	0.613427	1.56247	1.71648	1.2587	0.952943	0.916605	0.836902	2.29505	0.470495	0.399188	0.403338	1.78101	0.865955	0.756157	0.996748	0.371615	1.72697	0.619126	2.70871	2.35423	2.2901	1.09937	2.58569	3.72281	1.55076	4.83656	1.47205	2.60293
NM_001199284//NM_173388//NM_001199283	Slc43a2	41.8235	42.4373	39.2543	40.2005	32.6617	35.213	35.4251	31.4062	33.3313	29.9812	26.8634	26.7956	28.1183	25.5349	20.8434	11.3345	8.85782	8.53714	6.80238	7.97244	7.0148	6.75614	6.77457	4.83762	5.72298	3.6695	4.0621	4.33619	4.53199	4.90024	6.72069	6.42673	5.42589	7.28135	6.8599	11.235	11.0918	9.16546	9.649	10.225
NM_001002775	4932416K20Rik	0.327204	0	0	0.218511	0.836525	0.288826	0.387511	0.852916	0.557691	1.02589	0.372149	0.358082	0.489183	0.484166	2.25549	0.395215	0	0.418142	0.275942	2.62998	0	0	0	0.90445	0.679477	0.320928	0.988373	1.06971	0.7318	1.84294	0.463345	0	0.946229	0	1.74648	0.402079	0	0.136383	0.841329	2.44346
NM_001159968//NM_023884//NM_001159965//NM_001159966//NM_001159967//NR_027640	Ralgps2	0.123543	0.303888	0	0.496619	0	0	0	0	0	0.826566	0.455867	0.369006	0.633649	0	0.337976	0.20066	0.282339	0.429853	0.1038	0	0.346965	0.301912	0.294302	0.371192	0.550245	0.325751	0.375533	0.484619	0.411494	0.634382	0.169519	0.317671	0	0	0.24296	0.190125	0	0.315521	0.451844	0.517593
NM_001113238//NM_183222	Fcrl5	0.472726	0.506813	0.391718	0	0.81236	0	0.670894	0.578722	0.403153	1.46501	0.52869	0.528417	0	0.305237	1.07904	0.83341	0.604494	1.16448	0.80873	2.63897	0.659759	0.51548	1.15923	0.9536	1.38019	1.03836	0.928673	0.394771	0.980869	1.58822	0.910748	1.28801	0.473146	1.03203	2.68027	0.900923	0.42931	0.640407	2.23589	2.49767
NM_001033170	Fam83e	0	0.243331	0	0.608436	0.29343	0.139512	0.48213	0	0.337161	0.366938	0.219346	0	0	0.245323	0	0	0	0	0	0.712226	0.299076	0.468129	0	0.56964	0	0.366231	0	1.27674	0	1.66302	0.298298	0	0.446805	0.535559	0.87771	0	0	0	0	0
NM_001159376//NM_145744	Dusp15	0	0.0676254	0	0.9536	1.09505	0	0	0	0.054601	0	0	0	0.965778	0	0.698013	0	0	0	0.493213	0.285484	0.669433	0	0	0	1.5552	0	1.09744	0	0	0.504994	0	0	0	0	0	0	0.331329	0	0	0
NM_147101	Olfr549	0	0	0	0	0	0	0	0	0	0.700631	0	0.680695	0	0	0	0	1.52443	0	0	0.738271	0	0	0	0	0	0	0	0	0	0	0	0	0	0	0	0	0	0	0	0
NM_134015	Fbxw11	12.2852	10.5107	8.79092	10.0286	5.20466	12.3469	12.4928	10.3459	6.55044	8.73187	17.565	19.2562	14.5306	16.4207	9.1495	24.557	22.2072	22.1209	20.121	6.83642	21.9576	21.0571	21.0256	18.7356	12.191	21.0539	15.0599	20.4707	13.3028	14.722	23.5018	19.9346	21.4916	17.8813	13.388	21.9576	24.9055	18.8172	17.1104	10.1215
NR_046077	Gm4265	0	0	0	0	0	0	0	0	0	1.09089	0	0	0	0	0	0	0	0	0	1.20451	0	0	0	0	0	0	1.69925	0	1.81017	0	0	0	0	0	0	0	0	0	0	0
NM_016860	Actr1a	29.6171	26.195	33.2974	30.9168	19.6994	27.1921	24.9896	26.1525	26.1111	17.8087	20.9451	24.9577	29.1102	23.1677	21.8221	25.6306	24.5096	24.8142	22.1261	19.2682	25.1612	23.9278	24.3647	23.578	25.4492	25.1348	29.3669	29.8136	29.8121	21.2124	24.9705	33.1539	31.5477	26.67	24.7084	25.4147	28.3075	29.9773	26.2909	28.5674
NR_045781//NR_045782	I730030J21Rik	0	0	0.839157	1.10714	0	0.970364	0	0	1.23712	0	0	1.57521	1.13388	2.4131	0	0.950953	0.882034	0	0	0	0	0	0	0	0	0	1.49429	0	0	0	0	0	0	0	0	2.0334	0	0	0	0
NM_176966//NM_001195284	Fsd1l	0.21963	0	0.152175	0.38198	0.621269	0.0501921	0.293193	0.205943	0	0	0	0	0.432281	0	0.333058	0.230436	0.769829	0.475433	0.0808587	1.20701	0.816327	0.298021	0.270318	0.801075	1.07055	0.487313	0.312438	0.351828	0.28928	0.534741	0.242355	0.302096	0.747486	0.337221	0.641878	0	0.376441	0.0994916	0.425534	0.189439
NM_172473	Hace1	2.05853	1.07693	2.40572	1.79335	1.71853	1.57535	1.26433	3.12479	1.71579	1.77255	2.1649	2.36677	1.81128	1.72697	1.41964	2.18213	1.11011	1.54992	1.84345	1.04076	1.91509	2.26717	2.83799	2.07159	1.02242	3.61787	1.81042	3.62118	2.79179	3.67433	2.83474	2.34145	4.20598	3.92158	1.97114	2.32145	4.30181	3.39931	3.46508	3.9353
NM_010456	Hoxa9	0	0.560259	0	0.393713	1.28751	0	0	0	0	0.539632	0	0.568824	0	0	0.643264	0	0	0	0.452469	1.04003	0	0	0	0.713827	0	0	0	0	0	0	0	0	0	0.275099	0	0	0.30073	0	0.655144	0.526762
NM_001085374//NM_001085373	Mcc	0.448088	0.636685	0.21198	0.564416	1.15002	0.362776	0.256786	0.252981	0.232133	0.820328	0.671827	0.657836	0.135913	0.292124	1.20789	1.0498	0.378837	0.376538	0.386744	0.117076	1.66211	0.325373	0.453683	0.363537	1.41391	1.58943	0.654332	0.86538	0.515927	0.854919	1.59101	0.511184	0.283123	0.419885	1.03054	1.37807	0.515717	0.62256	0.307457	0.913993
NR_030647//NR_030647_1	Mir683-2	0	0	0	0	0	0	0	0	0	0	0	0	0	0	0	0	0	0	0	0	0	0	0	0	0	0	0	5.08698	0	0	0	0	0	0	0	0	0	0	0	0
NM_144847	Nrbp2	3.48378	10.8554	7.17453	9.71979	9.85442	3.38289	6.50075	4.55821	7.17464	8.3696	4.63462	3.36947	5.0637	8.00643	3.14245	3.02367	2.78867	2.74944	4.28825	1.31643	1.63058	0.967632	1.13658	4.30546	3.57705	1.7788	3.1349	1.02569	2.34791	1.32002	0.340276	1.17119	2.59009	3.34415	0.518068	1.5559	0.603595	1.02751	1.89735	0.95188
NM_001011527	Olfr503	0	0	0	0.88569	0	0	0	0	0	0	0	0	0	0	0	0	0	0	0	0	0	0	0	0	0	0	0	0	0	0	0	0	0	0	0	0	0	0	0	0
NM_175342//NM_175342_1//NM_175342_2	Cphx	0	0	0	0	0	0	0	0	0	0	0	0	0	0	0	0	0	0	0	0	0	0	0	0	0	0	0	0	0	0	0	0	0	0	0	0	0	0	0	0
NM_025363	1110001J03Rik	7.90755	1.30048	6.7326	1.92895	2.08341	3.87107	4.68843	3.35405	4.12644	1.67829	4.38952	1.4108	3.7998	0	5.90922	5.10656	3.53776	5.73262	6.42308	4.54691	1.82767	10.2085	0	0	6.30569	0	0	9.54155	0	6.62601	1.76921	4.35999	2.4598	0	7.84877	1.76172	1.79811	0	3.72846	0
NM_177395//NM_001174107	Map3k9	2.84996	2.40447	2.67734	1.97213	1.73901	3.18539	2.10119	1.82287	0.926348	1.24708	2.7586	1.76983	2.98996	1.43189	0.762655	0.927735	0.282855	0.719052	0.448594	0.642576	0.367647	0.49768	0.953429	0.622597	2.12191	0.676098	0.342068	0.435958	0.26847	0.700671	0.691585	0.913603	0.638797	1.24566	0.919947	0.679743	0.732818	0.712083	0.789991	1.58975
NM_146300	Olfr827	0	0	0	0	0	0	0	0	0	0	0	0	0	0	1.37912	0	0	0	0	0	0	0	0	0	0	0	0	0	0	0	0	0	0	0	0	0	0	0	0	0
NM_019580	Gde1	38.5519	45.8053	38.9679	48.7942	48.4339	36.1961	39.1872	47.0361	45.6894	37.3226	46.6197	47.6042	54.1166	51.6515	53.5217	40.3014	47.4871	44.9407	41.7417	50.7444	36.9423	35.6453	45.12	45.2298	41.492	38.7686	38.6526	37.57	36.9361	43.3328	37.0631	52.8026	52.9856	54.493	60.0585	52.628	57.4633	56.1328	83.0825	78.8006
NM_001033229	Cyp11b1	0	0	0.537713	0	0	0	0	0	0	0.494987	0	0	0.362831	0	0	0	0.117988	0	0.424461	0	0	0	0	0	0	0	0.547284	0	0	0	0	0	0	0	0	0.959691	0	0	0	0
NM_001168622//NM_001168623//NM_133206//NM_001168621	Znrf1	4.79765	4.08179	3.82587	5.17969	6.93207	4.75115	5.30814	3.97637	6.06865	4.18338	6.61119	4.93913	5.92364	8.00146	6.39773	11.8207	10.5835	11.7293	11.3388	12.5925	14.266	13.622	13.6439	13.4636	10.4584	13.5342	11.043	14.0255	11.0307	11.0896	10.8363	9.28996	12.4028	8.78866	8.10499	11.4615	9.95709	9.97265	10.6499	7.32589
NM_020285//NM_138631//NM_001115085	Tssc4	7.70837	4.10484	2.36502	1.24356	1.30032	1.72747	6.73569	3.16751	3.21148	0.976409	4.15198	5.32862	4.39088	6.18117	2.90098	4.576	2.40521	4.7747	1.70753	5.719	2.72243	2.10018	0	4.6252	6.70302	2.22259	2.08039	2.04738	1.05507	0	1.41465	4.23551	2.73875	1.77684	1.06086	2.84	3.47087	3.60562	0	0.578916
NR_028425	D7Ertd143e	0.253539	0	0	0	0	0	0.617016	0	0.444762	0	0.591351	0	0	0.365376	0	0	0	0.701756	0	0	0.37811	1.07825	0.628084	0	0	0	0	0	0.592505	0.857074	0	0	0	0	0.581554	0.314426	0	0	0	0.537804
NM_022983	Lpar3	0	0	0.232867	0.355718	0.794928	0.654758	0.273355	0.272606	0.394306	0	0	0.241589	0	0.717421	0.590264	0	0.807146	0.623877	0.406696	0.467227	0.670217	0.527045	1.1369	1.88549	0	0	0.530127	0	0.996164	0.788055	0	0.773529	0	0.225232	1.98979	0	0	0.283965	0	0
NM_010247	Xrcc6	1.13082	0.848243	2.12654	2.01711	1.36211	1.53355	1.90997	2.0792	1.34995	1.37237	1.51407	1.71586	1.24626	1.77753	0.687711	1.06105	0.978744	1.18325	1.41136	1.14232	0.398087	0.605955	1.36012	0.765514	0.946868	0.851994	1.11932	1.1842	2.23091	1.52426	0.741674	0.479267	0.571746	0.314037	0	0.702204	0.719473	0	0	1.13108
NM_178214	Hist2h2be	1.14208	0.710133	0.980365	2.69391	0.343132	0.398236	1.55839	0	1.76837	2.31628	1.24002	1.18619	0.329053	1.41637	0.562439	1.13599	0.426552	1.28331	1.53209	2.06293	0.638647	0	0.535366	0.619599	1.33674	0.39176	0.509052	2.28467	0.515046	1.26949	0.324527	0	0.478395	0.613256	0.959194	1.78003	1.1849	0.621124	1.14421	0.911963
NM_001085449//NM_001085448//NM_001085450//NM_007615//NM_001085453	Ctnnd1	16.1123	15.6031	18.6781	12.7022	10.9554	23.1549	18.0531	20.8011	22.1261	16.7178	23.4199	25.1157	23.7508	20.5609	14.9812	28.1108	24.4665	26.4762	21.6743	18.3392	22.6986	20.4447	18.9173	17.8136	13.8545	19.6929	17.8347	19.452	20.1274	19.1043	21.4593	19.8862	17.9777	12.85	11.6389	16.5695	16.2744	17.4705	18.5882	12.4337
NM_001101561	Gm6251	0	0	0	0	4.74761	0.915559	0	0	0	0	0	0	0	1.56736	0	1.2614	0	0	0	0	0	0	0	0	0	0	0	0	0	2.65532	0	0	0	0	0	0	1.31285	0	0	2.06837
NR_045881	Gm10556	0.0646302	0.351148	0	0.675748	0.498197	0	0	0.366493	0.51006	0.930994	0.335303	0.496036	0	0.93077	1.73555	0	0.430109	0.819511	0.523425	1.77047	0	0.380223	0.719387	0.831963	1.00059	0.304109	0	0	0.381889	0.949194	0.235185	0.514108	0.363487	0.356265	0.665504	0.758507	0.575832	0	1.15072	1.2229
NM_198702	Lphn3	0	0.0852617	0	0	0	0	0	0	0.336185	0	0	0.195336	0	0	0.35117	0.237742	0	0	0	0	0	0	0	0	0.567826	0	0.33114	0	0	0.712776	0	0.242225	0	0.108835	0.448938	0	0	0	0.329939	0
NM_026013//NM_001025582	Dram2	9.72014	9.0887	6.22142	8.14688	7.03354	9.13755	8.33173	10.1825	6.35764	3.98022	6.82356	10.8924	4.85071	7.0665	12.1965	7.09135	14.9101	7.48092	15.1738	11.7275	12.1354	8.56928	13.129	11.3222	9.93169	11.4794	12.8731	11.6303	20.9842	7.93683	16.5936	15.6992	11.3251	18.3805	13.8112	12.9437	16.0463	12.6377	16.2213	11.0317
NM_001167905//NM_001001446	Cyp2c44	0	0	0.358662	0.508786	1.13672	0.292088	0.793391	0	0	0.19239	0.376756	0	0	1.06019	0.485448	0	0	0.422399	0	0	0	0	0.379042	0	0	0	0.718684	0	0.741144	1.02658	0	0	0	0.413439	0	0	0	0	0	0
NM_001009574	Taar5	0	0	0	0	0.97775	0	0	0	0	0	0	0	0.86947	0	1.32133	0	0	0	0	0	0	0	0	0	0	0	0	0	0	0	0	0.934564	1.10958	0	1.2206	0	0	0	0	1.17987
NM_010438//NM_001146100	Hk1	46.9432	57.1612	53.6708	46.6197	40.6133	41.6508	44.9518	48.0095	45.4453	36.8301	33.8416	36.1929	37.0379	40.4551	25.7858	37.9021	35.3582	32.8207	31.198	23.6464	35.5546	38.5746	37.2117	38.7402	27.8095	40.871	43.6819	42.8019	41.8062	42.5483	50.1837	49.0813	65.1574	47.276	40.23	51.3703	51.1349	47.9007	45.0272	42.7179
NM_016801	Stx1a	0	0.332059	0.619592	0	1.78887	0	0	0	0	1.06037	0.637879	0	0.41992	1.34338	0	0.337455	0.202933	0	0	2.19546	0	1.17648	0	0	0.959477	0.475971	0.621932	0.691932	0	0.907075	0.757891	0.486164	0	0	0	0.718142	0	0	0	0.577732
NM_016737	Stip1	13.355	22.3134	19.3052	18.3091	20.9038	22.5322	23.8639	26.0841	33.1552	31.2125	30.4075	27.1682	28.0294	36.7338	35.9532	35.8898	41.1056	36.4439	45.0272	50.0714	34.7415	36.8256	41.8796	36.2799	44.9885	38.5519	42.3187	47.325	41.7417	31.885	30.8594	28.768	30.745	28.8422	29.8829	27.785	33.9684	25.9256	36.2466	24.9339
NM_178604//NM_025299//NM_001042408//NM_001038608	Txnl4a	18.5754	17.0165	19.9202	16.8512	8.95326	20.4574	15.6348	18.5978	15.548	14.0348	18.9114	21.195	17.2453	16.4281	7.72853	18.9768	13.9352	14.6176	14.202	11.3549	11.4559	16.3957	18.771	13.9723	8.44907	15.8404	14.9632	13.6439	10.2412	9.73397	11.0587	11.8235	10.1728	7.0665	6.54211	10.9346	7.9842	7.39911	8.45253	6.66978
NM_011548//NM_001164153//NM_001164148//NM_001164150//NM_001164147//NM_001164151//NM_001164152//NM_001164149	Tcf3	9.43888	10.8516	9.83449	9.82089	10.9602	8.79152	6.36356	10.7395	6.52109	9.34712	5.78872	5.24138	9.44309	6.70667	7.94356	7.11598	5.3749	6.18194	5.60958	5.14397	5.79702	5.15579	8.22739	5.44096	7.73515	7.42465	7.73029	8.93127	5.93067	2.39654	6.51186	4.81303	3.73416	6.87967	4.82321	6.40945	4.25478	4.4796	5.0115	7.76133
NM_001030294	Olfm4	0.734335	0	0	0	0.602038	0	0.84979	0.44796	0	0.885851	0	0.391909	1.07714	0.53093	0.86777	0	0.305271	0.459245	0	0.944694	0.997741	0.765159	0.86157	0.97196	0	2.12829	1.42108	0	0	0	0	0	0	0	0.779223	0.931294	0.440265	0	0	0
NM_008211	H3f3b	91.0092	89.6714	82.9202	65.5402	47.533	214.87	203.864	217.468	249.394	228.877	221.167	278.21	274.276	289.495	194.218	273.873	255.492	278.328	229.159	137.816	283.166	256.915	297.394	254.88	234.008	284.773	263.005	258.956	253.571	171.133	262.08	234.881	228.08	221.444	149.349	237.421	226.926	236.467	211.455	114.475
NR_027637	Gm4489	0	0	0	0	0	0	0	0	0	0	0	0	0	0	0	0	0	0	0	1.62745	0	0	0	0	0	0	0	0	0	0	0	0	0	0	0	0	0	0	0	0
NM_146633	Olfr1501	0	0	0	0.910505	0	0	0	0	0	0	0	0	0	0	0	0	0	0.84709	0	0.742309	0	0	0	0	0	0	0	0	0	0	0	0	0	0	1.29931	0	0	0	0	0
NM_013867	Bcar3	8.01829	4.67989	3.27111	2.99478	1.95323	7.64232	8.05613	6.92282	4.13303	2.53437	7.97349	6.35081	4.05097	2.55044	2.04426	5.20019	4.95556	1.52708	1.22202	1.52428	2.43031	2.58833	2.79274	1.90268	2.01295	3.63005	5.24349	2.5197	2.16026	1.46405	4.13511	4.10809	6.00295	1.93431	1.87555	3.37476	4.47489	2.74074	1.91519	3.39724
NM_011311	S100a4	72.5802	57.6436	86.417	109.098	77.2329	77.4748	93.5637	69.7867	95.3869	56.5046	79.169	86.0925	82.4402	65.8965	107.572	50.6318	79.1992	70.4219	90.5136	65.9106	62.7138	44.1919	87.335	109.933	89.4993	46.9432	67.9851	65.3275	95.1473	50.399	40.3014	52.9115	67.7784	57.5531	64.7166	39.1592	53.8965	40.9345	65.1012	74.931
NM_010718//NM_173053//NM_001034030	Limk2	6.37139	4.60822	5.67016	2.80036	2.52219	3.94043	5.1245	3.3223	2.69902	1.59676	4.35483	3.25356	2.00511	1.97668	2.97428	2.91319	1.56244	1.52242	1.77654	0.980268	4.33507	2.72535	3.39561	2.06307	1.43919	3.50723	2.94249	2.19395	1.96762	3.4602	4.12702	4.44563	3.63542	1.89554	1.04992	5.48772	3.59193	6.80441	3.67352	3.16707
NM_001033424	Fnd3c2	0.317843	0	0	0	0	0	0	0	0	0	0	0	0	0.469315	0	0.383508	0	0	0	0.484714	0.244599	0	0	0	0.671811	0	0	0.468094	0	0.613835	0.448426	0	0.928111	0	0	0	0	0.116948	0	0.330155
NM_026743	Tspan11	0	0	0	0.140583	0.459466	0.234726	0	0.338229	0.207516	0.605505	0	0	0	0.629555	0.689864	0.160563	0.571404	0	0.22388	0.618537	0	0	0	0	0	0	0	0	0	1.92726	0.223983	0.279881	0.574869	0.558433	0.316572	0	0.0460762	0.356107	0	0
NM_008296	Hsf1	6.37961	7.50093	7.85335	6.99131	7.31991	6.05947	5.56172	7.06307	7.45822	4.72518	8.78802	7.09086	7.17613	9.41336	4.54851	9.8103	6.55329	5.84543	6.54398	6.54064	6.10447	11.0399	13.178	4.5261	8.59684	5.70214	10.1186	6.00391	2.92901	3.11967	1.54321	6.11273	4.69448	4.59582	2.44899	3.96422	3.61414	1.32024	3.24075	2.45939
NM_001164739	Fam47c	0	0	0	0	0	0	0	0	0	0.880741	0	0	0	0	0	0	0	0	0	0.225804	0	0	0	0	0	0	0	0	0	0	0	0.603595	0	0	0	0	0	0	0	0
NM_147108	Olfr979	0	0	0	0.827206	0.947514	0	0	0	0	0	0	0	0	0	0	0.689408	0	0	0	0	0	1.16514	0	0	0	0	0	0	0	0	0	0	0	0	0	0	0	0	0	0
NM_145987	Tmem82	2.99204	2.19322	2.91525	3.0542	2.63316	0.787065	0.666296	2.48122	0.933547	1.80552	0.639499	2.61452	1.27601	1.34955	5.08894	1.46793	1.39452	1.21853	1.44788	4.37579	1.58154	0.617016	0.67752	2.2718	1.61079	1.7207	1.1516	1.20873	0	3.05231	2.2461	0.487289	2.10394	0.813656	1.19933	0.338624	0.333992	0.81044	2.33933	0.580085
NM_172573	Engase	1.99239	0.774707	1.94692	2.20498	2.77446	1.37713	0.884733	1.50285	0.978265	0.671953	0.503407	0.657539	0.446294	0.926612	0.738751	0.174749	0.427785	0	0.522156	0.429395	0	0.649351	0	0	0.99599	0	0.388811	0.450212	0	0.591187	0	0.51098	0	0	0.340033	0.754796	0	0.389261	0.760135	0.310694
NM_133730	Krt25	0	0	0.385647	0	0	0	0.419549	0	0	0	0	0.388811	0	0	0	0	0.303045	0.456195	0	0	0	0	0	0	0	0	0	0	0.780855	0	0	0	0.720697	0	0	0	0	0	0	0.723691
NM_001200002	Tmppe	4.62643	3.3666	4.82785	3.62493	3.74914	2.92212	2.75907	1.60359	2.52895	2.21313	2.12192	2.01996	1.15709	1.48231	2.32979	3.40619	2.20877	3.37512	3.84344	3.08025	3.49907	4.0471	3.55239	2.91037	3.10261	2.15026	3.98171	4.23518	4.32134	2.97435	4.0946	2.4389	2.9798	2.59005	2.69815	1.463	2.94442	2.62316	3.35205	2.33886
NM_028186	Nkd2	0.149798	0	0	0	0.237441	0.320426	0	0.177358	0	0.903757	0.407816	0	0.260917	0	1.25487	0	0.313599	0	0.309072	0.965007	0.271836	0.430267	1.333	0.98263	1.14516	0.344056	0	0	0	0	0.731845	0	0.412811	0.775761	0.792298	0.208658	0	0.492	0.480132	0.369641
NM_001195065//NM_001195066//NM_001195096//NM_001033257	Phactr2	1.22232	1.70538	1.15591	1.07785	1.46061	0.870169	2.10057	1.15326	1.61483	2.15942	1.25737	1.40864	1.94075	1.32428	2.09131	0.874616	1.17334	1.69438	1.77596	1.74648	1.73671	2.04548	1.18108	0.949486	2.45745	1.27457	1.51605	2.40655	2.51598	0.898406	2.12946	1.49501	2.19609	1.04291	1.49017	0.708443	1.22095	1.70298	1.43879	1.29444
NM_133667	Pdk2	4.56093	7.24447	3.93723	1.51521	5.47326	2.951	2.68581	3.27478	5.79992	7.3109	5.17839	3.96179	4.83492	2.88175	2.35274	3.34296	2.34696	1.86387	0	1.47351	0.372769	2.17033	4.6798	2.08184	1.48971	0.443088	0.574385	1.60104	1.09085	1.43223	1.03343	0	0.990555	0.276612	1.09379	0.309581	0.667496	1.99117	0.658152	2.17896
NM_172914	Ccdc113	0	0	0	0	0	0	0.541334	0	0.76665	0	0	0.508633	0.693023	0	0	0	0	0	0	1.28871	0	0	0	0	0	0	0	0	0	0	0	0	0	0	0	0	0	0	0	0
NM_013694	Tnp2	0	0	0	0	0	0	0	0	0	0	0	0	0	1.69913	0	0	0	0	0	0	0	0	0	0	2.79689	0	0	0	4.14687	0	1.40906	0	1.97532	1.65159	0	1.39973	0	0	0	0
NM_030554//NM_001082553	Rab27b	0.508393	0.631914	0.649384	0.230988	0.857977	0.415306	0.177891	0.301538	0	0.325906	0.848623	0.958914	0.239354	0	0.4572	0.905045	0.282962	0.300352	0.724682	0.531703	0.951437	0.302096	0.416657	0	0.550746	0.618093	0.796608	0.373854	0.659219	0.634548	0.641245	0.824916	0.289511	0	0.243208	0.820705	0.415751	0.316433	0.314959	0.270479
NM_001081133	Kif16b	5.35941	3.9923	3.89918	3.73489	5.41569	4.07312	3.64722	5.7762	4.91014	5.97804	4.26223	5.09826	5.78611	6.28766	5.75047	3.76065	4.86162	4.56701	3.43354	4.02346	3.07123	5.28946	5.01646	4.23155	4.76864	4.17211	4.44212	3.75297	4.80578	4.20615	4.56733	4.08453	3.89186	3.24251	3.76303	3.67964	4.63751	3.55912	6.66941	4.33853
NR_038297_1//NR_038297//NR_038297_2//NR_038297_3//NR_038297_4	LOC100041014	0	0	0	0	0	0	0	0	0	0	0	0	0	0	0	0	0	0	0	0	0	0	0	0	0	0	0	0	0	0	0	0	0	0	0	0	0	0	0	0
NM_009848	Entpd1	5.53414	4.66563	5.06425	7.80653	8.92431	5.668	6.92396	4.88789	7.66424	6.01355	6.7036	6.30822	7.50238	6.79933	8.7537	5.32655	6.85597	4.48784	6.12263	6.06575	3.4339	3.47889	3.94886	3.61588	3.5479	2.87214	3.90064	3.55055	4.33621	2.62926	3.28143	2.56693	3.07028	2.66306	4.54691	4.17903	3.67062	6.18417	3.09196	4.4502
NM_001081667	Klhl34	0	0	0	2.23091	0.503733	0	0	0	0	0	0.339215	0	0	0.938725	0	0.364162	0	0.381558	0	1.26798	0	0	0	0	1.00865	0	0	0	0	0	0	0	0	0	1.27058	0.364936	0	0	0	0
NM_001161540//NM_001161537//NM_001161538//NM_001161541//NM_001161539//NM_001161535//NM_177193//NM_001161536	Islr2	0.302677	0	0	0.290987	0.725588	0.265236	0.40058	0.346276	0	0.72767	0.360538	0	0.857955	0	0.507416	0.0365773	0.233129	0.382885	0	1.38209	0.150431	0.550342	0.366294	0	0.965756	0.539421	1.00572	0.437753	0.268072	0.778986	0.266362	0.208196	0	0	0.818989	0.180693	0.441454	0	0.398426	0.333058
NM_206941//NM_203345//NM_008523//NM_206942	Ltk	0	0	0	1.13203	0	0.280562	0	0	0	0.820859	0	0	0.0962162	0	1.78135	0	0	0.252981	0	1.03797	0	0	0	0.622353	0.565076	0	0	0	0	1.00181	0.325236	0	0	0.582039	0.494326	0.259201	0	0.42631	0	0.456178
NM_199310	Ccdc32	2.60944	2.72852	3.63952	0.481178	1.06691	0.576513	1.45497	0.385842	0.531368	2.00416	0.348675	2.23582	0.46787	0.990524	0.76724	1.19585	0.245746	0.870454	1.07075	1.3186	2.56423	1.32316	0.750329	0.863659	2.53437	0.961505	1.26635	1.32482	0.694734	0	3.27108	3.6112	4.51762	3.0154	1.33178	3.84262	0.839099	0.412467	1.66718	2.65165
NR_030607	Mir208b	0	0	0	0	0	0	0	0	0	0	0	0	0	0	0	0	0	0	0	0	0	0	0	0	0	0	0	0	0	0	0	0	0	0	0	0	0	0	0	0
NM_011214//NM_001083119	Ptpru	0.191282	0	0	0	0.320345	0.157406	0	0	0.359553	0.569993	0.232382	0	0.118686	0.271638	0	0.253539	0	0.231689	0.154968	1.08402	0	0.319351	0.315663	0	0	0.259843	0.335343	0.391396	0.921983	0.737827	0	0.245419	0	0	0.924562	0	0	0	0.336852	0.864332
NM_178763	Zfp750	0.546079	0.21533	0.591193	0.256005	0.232862	0	0.42518	0	0.609658	0	0	0.162273	0.810274	0	1.24557	0.663122	0.837533	0.464979	0.306352	0.958368	1.01005	0.427418	0	0.525236	0	0.341945	0.435686	1.15985	0.436193	1.08216	0.965012	0	0	0.7688	0.403804	0.941497	0.445934	0	0	0.367752
NM_008762	Olfr15	0.640183	0	0	0	0	1.13691	0	0.797993	0	0.720878	0	0	0	0	0	0	0	0	0	0.758093	0	0	0	0	0	0	0	0	0	0	0	0	0	0	1.31804	0	0	0	0	1.2807
NM_001164683//NM_001164684//NM_001164686	Tmem29	0.445883	0.341326	0.658849	0.194262	0	0.685602	0.320666	0.539902	0.713827	0	0.657251	0.646283	2.29612	0.651407	1.29809	0.182167	0.405575	1.25713	1.27659	1.04049	0.238609	0.385857	2.23277	0	1.34001	0	0.369247	0.745782	1.2422	0	0.396632	0	0	1.11016	0.930795	0.738786	0.545181	0	0	0.87169
NR_030269	Mir494	0	0	0	0	0	0	0	0	0	0	0	0	0	0	0	0	0	0	0	0	0	0	0	0	0	0	0	0	0	0	0	0	0	0	0	0	0	0	0	0
NM_018781	Egr3	1.25737	0.844332	0.456096	0	1.35623	2.31356	3.8609	8.47024	6.64117	6.35475	3.59825	4.65854	3.5556	10.0866	2.79235	1.05608	0.381409	0	0	4.22924	0.590394	0	0.991884	0	0	0	0.853812	0.928923	0.897358	1.19986	0	0.685596	3.01996	0.552216	0	0	0.519839	0.564884	1.04725	0
NM_010822	Mpg	1.71947	1.93573	2.65526	1.48055	3.11398	2.18624	3.12428	2.94503	2.1094	4.06804	3.27585	3.75591	1.01481	1.60093	0.817286	1.2836	2.15834	1.44152	0.580157	2.06419	1.3922	1.41147	1.71902	0	1.92274	2.01309	0.724069	3.3185	0.746267	2.7029	1.3311	1.10637	2.48526	2.11385	1.43301	2.28767	2.29383	0.97662	4.76149	2.10772
NM_026437//NM_001167829	Fam45a	4.39108	4.29174	4.80709	5.8491	9.66972	3.62877	2.90157	6.49553	4.67541	4.38208	4.8452	4.61405	6.54075	4.43688	5.5908	4.80183	4.34311	3.30267	3.36187	6.09829	3.75574	6.06477	5.16161	5.78075	2.09528	4.65601	3.29726	3.86363	5.77674	8.49884	2.65231	3.6989	3.65219	3.54916	5.09711	4.79155	3.81353	2.69957	3.5045	3.70831
NM_019937	Ccnl1	20.5759	21.5494	28.7354	20.5482	30.2829	81.872	52.6414	28.2603	28.5665	18.6977	64.1001	41.358	34.4343	29.5547	26.4936	46.8231	42.9061	31.7208	29.1395	33.6885	48.0813	31.6971	28.8091	28.2835	20.4544	48.1682	42.1586	35.5572	31.083	35.0417	45.4643	46.1947	38.2033	41.4899	38.5738	54.7405	42.5449	47.474	47.7794	51.8801
NM_133832	Rdh10	1.83468	0.305698	1.11286	0.389246	0.414058	0.942728	0.9008	1.59231	0.852485	0	1.13753	0.563299	0.763541	0.351835	0.63775	0.968019	1.58737	1.46039	0.44753	0	2.7739	0.566822	1.96832	0.704372	0	1.5559	0	1.10219	1.61279	0.837441	0.366231	0	0	0.270071	0	1.34585	1.00774	0.720102	0	0
NM_198247//NM_001177794	Sertad4	0.151437	0	0	0.260272	0.239092	0	0.202383	0	0	0.294488	0.198651	0.166667	0	0.541802	0	0	0	0	0.309776	1.27119	0.272368	0	0.445137	0	0.721232	0	0	0	0	0.667604	0	0.337333	0	0	0.408299	0	0.190677	0.184176	0	0.370853
NM_029523//NM_001172092//NM_001172093	Depdc1a	0.168395	0	0	0	0.992352	0	0	0.205803	0	0	0	0	0	0	0	0	0	0	0	0	0	0	0	0	0	0	0	0	0	0	0	0	0	0	0	0.105327	0	0.413059	0.508646	0
NM_053086//NM_001039352//NM_001039353//NM_001039351	Nolc1	1.9856	3.18717	3.74352	2.66062	1.78469	1.18344	2.22998	2.41941	4.51832	3.87138	2.62715	2.29959	3.47067	3.89521	2.91016	4.13847	1.83133	3.97176	4.7812	2.26334	4.34427	2.9929	2.94165	3.36429	2.93597	2.39609	3.07617	1.98713	1.38122	3.03518	1.06894	0	0.659484	1.48055	0.361049	0.180362	0	0.426455	0.823813	1.33683
NM_001136117	C2cd4d	0.444929	0	0	0	1.44048	0	0	0	0	1.68798	0	0	0	0	0	0	0.424169	0	0	0.422241	0	0	0	0	1.33132	0	0	0	0	0	0	0.737626	0	0	0	0	0	1.34649	0	1.85099
NM_024174	Mrps23	8.6896	11.7486	4.87088	3.50691	5.08685	8.83838	8.315	2.82667	4.21481	4.90967	11.0811	5.62094	4.49845	8.76382	4.05588	3.47102	5.96332	8.86914	3.74557	5.45594	9.80746	7.1717	4.64796	7.76578	4.4667	4.53156	5.79446	5.11827	12.1	2.42136	3.51926	3.00253	6.39612	4.95824	7.94697	5.56344	5.0115	8.53968	6.34806	3.8052
NM_210071//NM_211357//NM_010166	Eya3	7.44112	10.5753	7.88612	6.17667	5.54457	8.34928	8.23464	8.72996	8.05805	6.65732	8.66997	9.46975	7.11059	9.12949	7.22723	7.24295	7.146	8.70271	6.65426	5.2064	6.28401	8.46564	8.6272	6.03751	6.38747	8.23974	6.4326	5.76422	6.6063	5.80919	7.03616	7.28157	5.71579	4.85642	6.05587	6.33032	6.41563	4.41836	5.19613	6.2847
NM_139301	Catsper1	0	0	0	0	0	0	0	0	0	0.627171	0.642173	0	0	0.401689	0	0	0.205648	0	1.4524	0	0	0	0.678849	0	0.960819	0	0	0	0	0	0.405658	0.488197	0	0	0.627862	0.339858	0.335663	0	0.718492	0.581101
NM_029640//NM_180662//NM_001164641//NM_001164642//NM_001164643	Trappc9	10.4874	10.6967	10.5149	11.9146	14.4473	11.6409	13.8727	13.7465	12.2677	16.1465	15.957	11.6667	10.9418	15.6971	14.7569	9.41481	11.3102	9.87493	12.6497	11.8717	10.7659	11.0943	14.0255	11.6311	12.6792	10.9441	11.2527	8.304	10.3911	11.6562	10.3072	11.9678	8.72996	12.7161	14.7711	10.8545	10.8217	11.83	13.7096	11.1351
NM_001013360//NM_001013362	Npcd	1.00673	3.05683	2.26354	2.19354	3.89877	1.7405	1.71082	1.39888	3.66541	3.6453	2.39705	2.66356	2.33917	3.38518	4.45138	1.75694	1.53652	1.05311	0.645486	1.97549	1.71737	1.30648	2.26965	1.98152	1.30343	0.425521	1.94234	1.07591	1.04174	1.1066	0.522674	0.438335	0	0	1.04929	0.456845	0.979168	0.404556	0.36436	1.66129
NM_001163634//NM_009528//NM_001163633	Wnt7b	0	0	0	0	2.05699	0.0271016	0	0.424034	0	1.0722	0	0.143218	0.243148	0.158871	0.575182	0	0.287842	0	0.591894	0.166932	0.490965	1.04835	0.421227	0.506099	0.531462	0	0	0	0.759028	0	0	0.215921	0.395138	1.02248	0.382612	0	0.1701	0.724267	0.581716	0.251168
NM_153590	Klre1	0	0	0	0	0	0	0	0	0	0	0	0	0	0	0	0	0.724069	0	0	0	0	0	0	0	0	0	0	0	0	0	0	0	0	0	0	0	0	0	0	0
NM_001161850//NM_001161849//NM_011361//NM_001161847//NM_001161845//NM_001161848	Sgk1	34.1733	5.86593	5.92785	1.06059	2.8531	171.847	100.237	57.7976	19.3727	11.1581	120.525	62.7107	27.5226	15.1116	7.91876	22.2568	8.98138	4.35826	4.56614	6.80522	42.767	17.787	10.6539	5.61328	8.75834	55.8925	25.6839	15.4148	11.4958	12.2513	69.9915	46.6638	27.2387	10.8816	7.52247	59.6197	37.2058	21.8184	17.3188	13.0092
NR_035475	Mir669m-2	0	0	0	0	0	0	0	0	0	0	0	0	0	0	0	0	0	0	0	0	0	0	0	0	0	0	0	0	0	0	0	0	0	11.4385	0	0	0	0	0	0
NM_001081348	Hecw1	0	0	0	0.267935	0.514356	0	0	0	0.172299	0	0	0	0	0	0.323553	0.139512	0	0.291043	0.430643	0	0.1612	0.289367	0.279234	0.415907	0.599951	0.232211	0	0	0.278907	0.486592	0.209397	0.261217	0	0	0.221206	0.213748	0.195468	0	0	0.167475
NM_001037709//NM_199057	Rusc2	31.41	27.5713	15.3934	10.0076	11.6944	36.5978	34.3675	27.4829	18.046	7.80653	35.6125	14.6587	9.63818	7.00306	4.50803	10.2597	4.75151	3.10901	2.08511	4.7155	11.62	11.4246	7.43875	7.61198	4.80707	19.0843	16.4195	13.9925	10.6813	9.07141	25.2623	21.6738	15.4602	14.3518	12.1553	24.6237	13.6409	13.4713	13.7524	9.40688
NM_001003910//NM_001003939//NM_153595	BC030307	0.405427	0.510727	0.227025	0.286052	0	0.182365	0.370876	0.336147	0	0.493541	0.307014	0.237524	0	0.388459	0.583931	0.438475	0.448314	0	0.402212	1.20398	0.209739	0	0	0	0	0.445124	0	0	0	0.548124	0	0	0.493028	0	0.240375	0	0.172966	0.352855	0	0.151954
NM_001111286//NM_001164523	Omt2a	0	0	0	0	0.374843	0	0.277104	0	0	0	0	0	0	0	0	0	0	0	0	0.943466	0	0	0	0	0	0	0	0	0	0	0	0.426233	0	0.233317	0	0	0	0	0	0.488466
NM_206872	Vmn1r177	0	0	0	0	0	0	0	0	0	0	0	0	0.951258	0	0	0.790516	0	0	0	0	0	0	0	1.7051	0	0	0	0	0	1.75831	0	0	0	0	0	0	0	0	1.67794	0
NM_011141	Pou3f1	0.165879	0	0	0	0.273575	0.125256	0.216525	0	0	0.34261	0	0	0	0	1.79562	0	0.608609	0.193281	0	0	0.286693	0.453051	0	0.552216	0	0.356351	1.17709	0.889441	0.46171	0.695311	0.546079	0.356656	0.433254	0	0.846371	0	1.28901	0	0	0.394335
NM_009355	Prss39	0.472522	0	0	0	0	0	0	0	1.51132	3.10358	0.528075	0	0	0.718492	0	0.572702	0.454923	1.34444	0	0	0	0.969133	0	0	0	0	0	0	0	0	0	0.775123	2.59065	0.649237	0	0	0	0.6525	0	0
NM_009676	Aox1	0.259066	0.147696	0.441247	0.409048	0.907075	0	0.626574	0	0	0	0.446897	1.13374	0.395138	0	0.664536	0.152697	0.363807	0	0.468665	0	0	0.353988	0	0	0	0	0	0	0	0	0.216821	0.27263	0.337649	0.293862	0.590913	0.31866	0	0.336807	0.379958	0.544277
NM_008089	Gata1	1.99721	0.69102	0	0	2.03675	1.19549	0.380895	2.02117	0	1.63877	1.07775	0.352623	0.483396	1.03306	0.791015	1.66404	2.07496	1.39498	1.1171	0	1.79185	1.37358	0.78454	0	1.05902	1.95565	1.30501	1.99818	0	0	0.880878	0	0	0.966263	0	1.28628	0.394025	0	0	1.34333
NM_133224	Atp13a1	11.3659	16.3	14.5478	12.5977	14.6506	11.5669	14.5481	7.91737	10.9568	12.6043	9.85588	9.80122	10.5866	12.707	12.3178	14.2472	15.0215	13.8085	17.9642	19.8897	18.2289	22.727	20.8875	20.7408	21.7717	23.0428	22.7996	24.7505	22.9871	18.1441	18.8498	20.224	20.3009	18.3566	22.5116	13.9535	17.0574	16.8739	22.6368	18.1704
NM_028422//NM_001083328//NM_001083329//NM_181424	Gtpbp5	2.27346	1.43952	3.65954	1.09085	0.624784	3.38012	2.12864	1.39429	1.75768	0.923358	4.05583	3.04636	1.11701	1.15105	1.71686	1.44183	0.323495	0.15007	0.642952	2.31528	0.774749	3.0672	2.90804	0	1.16171	2.46048	0	4.24331	0.815283	0	0.521165	0.625634	0.751692	1.11354	0.806451	0.45494	1.75155	2.55131	0	0.754463
NM_198942//NM_001163759	Dhx57	2.89412	2.84432	2.80718	3.1611	2.35962	2.29727	3.34608	1.68818	1.84253	1.45798	2.72602	1.99588	2.38336	2.26782	3.96813	3.62615	2.01617	2.10394	1.30288	2.18064	1.62626	3.6382	1.79838	1.73339	1.85171	2.76048	2.59643	3.15368	3.18781	2.08835	3.95402	3.40268	2.90361	3.59779	3.19428	4.4818	3.32537	3.305	3.95635	1.69887
NM_001010831	Taar9	0	0	0.611725	0	0	0	0	0	0	0	0.630827	0	0	0	0	0	2.16002	0	0	0.625422	0	0	0	0	0	0	1.12795	0	0	0	0	0	0	1.73521	2.35602	0	0	0.79556	1.44176	1.14169
NM_175324	Acad11	1.97657	2.54128	2.10491	4.23349	5.08894	2.47097	3.05171	1.31875	2.9863	5.27974	3.42746	2.85126	2.99084	2.77999	2.75746	2.00916	3.72903	2.00511	2.65442	2.16804	1.69835	2.54373	2.28609	2.75237	1.50555	2.08985	1.4006	1.46311	2.1351	3.27946	1.38886	2.04419	2.57681	1.62195	2.57228	1.38363	0.929764	2.14792	3.9279	3.7058
NM_023372//NM_001048058//NM_001048057	Rpl38	411.726	307.643	537.976	575.606	396.873	382.267	384.992	460.632	372.627	298.326	313.364	361.518	379.903	263.949	329.426	279.006	346.296	391.774	444.5	600.573	240.789	333.051	350.275	412.303	310.676	279.006	326.019	361.652	368.62	351.463	213.529	278.21	339.459	345.923	401.145	243.737	261.098	269.012	333.609	348.124
NM_153384//NM_153386//NM_153385	Clrn1	0.324095	0.378837	2.158	3.00895	4.69615	0.604252	1.88308	1.22982	2.54483	3.002	0.368909	1.38394	0	1.54821	2.94698	2.09287	3.47749	2.36819	0.566014	8.00637	0.471019	1.38102	1.68152	2.58599	3.33732	0	0	2.00919	1.3955	5.02172	1.30335	0	1.25256	1.50158	5.93729	0.396804	0.874025	2.01337	3.6598	3.46953
NM_146156//NM_001163794	Pdik1l	1.23367	1.02355	1.17871	0.580991	1.28222	0.770312	0.906993	0.9674	0	0	0.429791	0	0.381754	0	0.780653	0.971861	0.343797	0.498492	0.664131	0.304524	1.41916	0	0.341041	0.420295	0.607197	1.56399	0.358082	0.639643	0.840195	0.549038	1.3526	0.929335	1.55109	0.951391	0.301017	1.35104	0.66118	1.24672	0.652159	0.273428
NM_001077514//NM_011393//NM_001077515	Slc1a2	0	0.0902376	0	0.138009	0.74385	0.113476	0	0.11023	0.164853	1.04883	0.312373	0	0	0	0.603833	2.11877	4.2576	2.33917	4.50832	6.39154	4.4663	5.83031	4.89319	5.95785	8.32368	6.15002	4.27786	7.67796	9.96304	8.53458	7.8574	8.73175	9.10821	9.12251	9.58043	6.84036	5.30459	8.08923	6.89212	6.26698
NM_146371	Olfr1450	0	0	0	0	0	0	0	0	0	0	0	0	0	0	0	0	0	0	0	0	0	0	0	0	0	0	0	0	0	0	0	0	0	0	0	0	0	0	0	0
NM_017375	Ostf1	125.032	126.878	138.675	149.363	108.945	100.729	107.976	128.507	118.73	114.475	90.5287	108.531	106.262	114.739	107.343	82.8028	105.173	101.264	92.0609	90.6505	88.8632	99.5792	98.6789	84.9785	103.409	84.6496	83.6129	76.676	85.1766	89.0594	72.9635	75.0044	93.7773	83.0825	73.5441	71.1629	84.8981	103.687	89.2462	88.104
NM_027677	Gpr39	0	0.261959	0	0.326835	0.330369	0	0	0	1.40517	0.785958	0.238282	0	0.653995	0	0	0.532507	0.410825	0.239354	0.373841	1.20898	0	0	0	0	0	0	0	0.9661	0.505449	0.74975	0.318298	0.394025	0	0	0	0	0.242546	0	0.558913	0
[truncated: 22,906 more rows]
