# Supplementary material for: Genome-wide map of RNA degradation kinetics patterns in dendritic cells after LPS stimulation facilitates identification of primary sequence and secondary structure motifs in mRNAs
Source: BMC Genomics. 2016 Dec 22;17(Suppl 13):1032. doi: 10.1186/s12864-016-3325-7 (PMC5259865; doi:10.1186/s12864-016-3325-7)
Supplement: Additional file 4: — Ranks of degradation speed and clusters. (XLSX 924 kb) [file 12864_2016_3325_MOESM4_ESM.xlsx]

## Sheet: Ranks_Clusters
refseq	gene_symbol	GeneID	degradation_cluster	LPS0h	LPS0.5h	LPS1h	LPS2h	LPS3h	LPS4h	LPS6h	LPS8h
NM_144958//NM_001159375	13681	Eif4a1	VIII	16	17	17	17	15	16	15	16
NM_027154	69660	Tmbim1	NA	17	17	16	17	17	17	17	17
NM_029777//NM_001122685	76867	Rhbdd1	VIII	17	17	17	16	NA	NA	16	NA
NM_172405	70681	Fam175a	NA	NA	NA	NA	NA	NA	NA	NA	NA
NM_199449	387609	Zhx2	VIII	17	17	17	8	8	14	2	8
NM_001168290//NM_172755	234373	Sugp2	NA	NA	NA	NA	NA	NA	NA	NA	NA
NR_037692	71141	4933407L21Rik	NA	NA	NA	NA	NA	NA	NA	NA	NA
NM_001146318//NM_009923	12799	Cnp	NA	NA	NA	NA	NA	NA	17	17	16
NM_145597	234371	Tmem161a	NA	NA	NA	NA	NA	NA	NA	NA	NA
NM_001161797//NM_175306	100169	Phactr4	III	17	16	15	NA	12	1	8	8
NM_144839	218793	Ube2e2	NA	NA	NA	NA	NA	NA	NA	NA	NA
NM_001081287//NM_001161620	75739	Mpp7	NA	NA	NA	NA	NA	NA	NA	NA	NA
NM_025701	66682	Trappc5	NA	16	NA	NA	NA	NA	NA	NA	NA
NM_134027//NM_013634//NM_001080118	19014	Med1	VIII	17	17	17	15	17	16	16	16
NR_033520	547127	Tmem181b-ps	NA	17	17	17	17	17	17	17	17
NM_001114595//NM_001114596//NM_053252//NM_001114597	114601	Ehbp1l1	VI	16	14	4	12	16	1	8	3
NM_019388	12524	Cd86	NA	17	1	17	17	16	17	17	17
NM_145822	70333	Cd3eap	NA	1	NA	NA	NA	NA	NA	NA	NA
NM_026406	67845	Rnf115	NA	17	17	16	17	17	16	17	16
NM_023153	66070	Cwc15	NA	17	17	17	17	17	17	17	17
NM_146177//NM_001115018	232811	Suv420h2	II	17	14	12	NA	NA	NA	14	8
NM_027652	28042	Ept1	NA	17	17	NA	NA	NA	NA	NA	NA
NM_001166375//NM_001166372//NM_175188	72925	2016-03-01	VII	6	15	17	17	1	17	15	14
NM_018830	54447	Asah2	NA	NA	NA	NA	NA	NA	NA	17	17
NM_178061	214944	Mob3b	VI	16	17	16	17	17	12	16	16
NR_028591//NR_028589//NR_028590	100043424	Gm14005	NA	NA	NA	NA	NA	NA	NA	NA	NA
NM_026828//NM_001139504//NM_001139503	52838	Dnlz	NA	NA	NA	NA	NA	NA	NA	NA	NA
NM_146717	258712	Olfr433	NA	NA	NA	NA	NA	NA	NA	NA	NA
NM_029770	107449	Unc5b	NA	NA	NA	NA	NA	NA	NA	NA	NA
NM_029420//NR_033446	75764	Slx1b	NA	NA	NA	NA	NA	NA	NA	NA	NA
NR_045940	73796	4930402F11Rik	NA	NA	NA	NA	NA	NA	NA	NA	NA
NM_009412//NM_001025264//NM_001025263//NM_001025261//NM_001025262	21985	Tpd52	NA	17	17	17	17	17	17	17	17
NM_001011753	257908	Olfr115	NA	NA	NA	NA	NA	NA	NA	NA	NA
NR_037296	100526560	Mir3109	NA	NA	NA	NA	NA	NA	NA	NA	NA
NM_009595//NM_001136104	11352	Abl2	II	1	5	1	8	13	14	16	1
NR_045516//NM_001252435//NM_001252434//NM_007862//NM_001252433//NM_001252436	13383	Dlg1	NA	17	15	17	17	8	17	17	16
NM_146033	217473	Ankmy2	NA	NA	NA	NA	NA	NA	NA	NA	NA
NM_001162417//NM_001162418//NM_010852	17876	Myef2	NA	NA	NA	NA	NA	NA	NA	NA	NA
NM_001081213	226090	Ermp1	NA	17	16	17	17	17	17	17	17
NM_001161406//NM_145890	195733	Grhl1	NA	NA	NA	NA	NA	NA	NA	NA	NA
NR_045798	66503	1810034E14Rik	NA	NA	NA	NA	NA	NA	NA	NA	NA
NR_027964	667213	Gm10416	NA	NA	NA	NA	NA	NA	NA	NA	NA
NM_001136062//NM_007933	13808	Eno3	NA	NA	NA	NA	NA	NA	NA	NA	NA
NM_009141	20311	Cxcl5	NA	NA	NA	NA	16	17	17	17	NA
NM_021327//NM_001199276//NM_001199275	57783	Tnip1	V	8	16	16	8	8	14	8	16
NM_013522	14300	Frg1	NA	NA	NA	NA	14	NA	NA	NA	NA
NM_001242364//NM_199009//NM_001242363//NM_001242365	74349	Fam160a2	III	17	1	1	NA	17	1	NA	NA
NM_001166428//NM_001166431//NM_001166427//NM_001166432//NM_133834//NM_001166430//NM_001166429	98758	Hnrnpf	V	10	16	16	16	17	17	16	8
NM_175417//NM_001145875	109254	9530008L14Rik	NA	NA	NA	NA	NA	NA	NA	NA	NA
NM_001024853//NM_013896//NM_001024854	30056	Timm9	NA	NA	NA	NA	NA	NA	NA	NA	NA
NR_045829	70858	4921511I17Rik	NA	NA	NA	NA	NA	NA	NA	NA	NA
NM_001009573	70450	Unc13d	NA	17	17	17	16	17	17	17	17
NM_027139//NM_001015889//NM_027592	108143	Taf9	NA	NA	NA	NA	NA	NA	NA	NA	NA
NM_001166595//NM_001166592//NM_181582//NM_001166596//NM_001166593//NM_001166590//NM_001166594//NM_001166589//NM_001166591	276770	Eif5a	NA	17	17	17	17	17	17	17	17
NM_010336//NM_172989	14745	Lpar1	NA	NA	NA	NA	15	NA	NA	NA	NA
NM_025488	66323	1700001K19Rik	NA	NA	NA	NA	NA	NA	NA	NA	NA
NM_026669//NM_001171034//NM_001171035//NM_001171036	110213	Tmbim6	NA	17	17	17	17	17	17	17	17
NM_001083918_1//NM_001083918	666532	Gm13139	NA	NA	NA	NA	NA	NA	NA	NA	NA
NM_010806	17356	Mllt4	VII	17	17	16	16	17	17	15	16
NR_030555	100124483	Mir297c	NA	NA	NA	NA	NA	NA	NA	NA	NA
NM_001005506//NM_001199695	109658	Txlna	NA	17	16	8	NA	NA	NA	NA	NA
NM_178164//NM_144904	230257	Rod1	NA	17	17	17	17	17	17	17	16
NM_030052	78174	Cox7b2	NA	NA	NA	NA	NA	NA	NA	NA	NA
NM_013933	30960	Vapa	II	16	16	16	17	17	16	16	16
NM_177993//NM_153198	73389	Hbp1	VI	5	12	14	16	16	16	16	16
NM_177185	320538	Ubn2	NA	17	17	17	17	17	13	17	16
NM_010093	13557	E2f3	NA	NA	NA	NA	NA	NA	NA	NA	NA
NM_001081419	64451	Dip2a	NA	17	16	17	16	17	16	17	17
NM_027879	71713	Cdc40	VIII	6	17	17	12	16	16	8	NA
NM_201388//NM_201391//NM_201387//NM_001164203//NM_001163549//NM_201389//NM_201392//NM_201393//NM_011117//NM_201385//NM_201394//NM_001163542//NM_001163540//NM_201390//NM_201386	18810	Plec	VI	15	16	15	12	16	8	16	17
NM_007760	12908	Crat	NA	17	17	17	17	17	17	NA	17
NM_153164//NM_178078//NM_001205226	234594	Cnot1	VI	16	16	10	12	1	14	6	16
NM_026904	68999	Anapc10	NA	NA	NA	NA	NA	NA	NA	NA	NA
NR_027644//NM_177723	240916	Vsig8	NA	NA	NA	NA	NA	NA	NA	NA	NA
NM_145453	69085	Zcchc9	NA	NA	NA	NA	NA	NA	NA	NA	NA
NM_052991//NM_052992//NM_019503//NM_194321	56188	Fxyd1	NA	NA	NA	NA	NA	NA	NA	NA	NA
NM_013826//NM_001113374//NM_001113375	17434	Mocs2	VIII	NA	NA	1	NA	16	6	6	17
NR_028096//NM_001163478//NR_028095//NM_001163479//NR_028094//NM_011231//NR_028098//NR_028097	19352	Rabggtb	NA	NA	1	NA	15	NA	NA	NA	NA
NM_183106	74569	Ttc17	NA	17	17	16	17	17	14	8	17
NM_001252569//NM_009243	20700	Serpina1a	NA	NA	NA	NA	NA	NA	NA	NA	NA
NM_001177354//NM_001177352//NM_010849//NM_001177353	17869	Myc	NA	NA	8	1	NA	NA	NA	NA	NA
NM_001130444//NM_008284//NM_001130443	15461	Hras1	NA	16	17	16	6	NA	NA	NA	NA
NM_015779	50701	Elane	NA	NA	NA	NA	NA	NA	NA	NA	NA
NM_009990//NM_001039162	269713	Clip2	V	16	16	10	1	14	14	16	2
NM_001081383	231051	Mll3	III	17	16	14	7	17	12	1	14
NM_207301	71446	Wrb	NA	NA	NA	NA	NA	NA	NA	NA	NA
NM_026213	67515	Ttc33	NA	NA	NA	NA	NA	NA	NA	NA	NA
NM_134020	103694	Tmed4	NA	17	17	17	17	17	NA	17	17
NM_153552	225160	Thoc1	NA	NA	NA	NA	8	16	NA	NA	NA
NR_030483	735283	Mir702	NA	NA	NA	NA	NA	NA	NA	NA	NA
NM_026921	69046	Isca1	NA	17	16	NA	NA	NA	NA	NA	NA
NM_001113389//NM_007890	13548	Dyrk1a	V	5	15	8	12	8	14	16	8
NM_133672//NM_001113355	30930	Vps26a	NA	16	17	17	17	17	17	16	8
NM_001078649//NM_025889	66990	Tmem134	NA	17	17	17	17	17	17	8	17
NM_013771	27377	Yme1l1	NA	17	17	17	16	17	17	17	16
NM_001033532	225289	AW554918	NA	NA	NA	NA	NA	NA	NA	NA	NA
NM_018773	54353	Skap2	NA	16	16	17	16	17	17	17	17
NM_175029//NM_001145967	242557	Atg4c	VII	16	16	17	NA	NA	14	8	16
NM_145960	211253	Mtrf1	NA	NA	NA	NA	NA	NA	NA	NA	NA
NM_145436	217232	Cdc27	VII	1	14	17	16	4	16	1	16
NM_010405	15126	Hba-x	NA	NA	NA	8	NA	NA	NA	NA	NA
NM_001008426	433365	Gm5531	NA	NA	NA	NA	NA	NA	NA	NA	NA
NM_177625//NM_001080949	219022	Ttc5	NA	1	NA	NA	NA	NA	NA	NA	NA
NM_053225	113852	Vmn1r50	NA	NA	NA	NA	NA	NA	NA	NA	NA
NM_027895	71742	Ulk3	VI	17	15	1	NA	NA	16	17	14
NM_145975	212880	Ddx46	VII	17	17	16	14	16	14	16	16
NM_018743	102247	Agpat6	NA	17	17	17	17	17	17	17	17
NM_008635//NM_001198635	17761	Mtap7	NA	NA	NA	NA	NA	NA	NA	NA	NA
NM_019866	272382	Spib	NA	NA	NA	NA	NA	NA	NA	NA	NA
NM_009741//NM_177410	12043	Bcl2	NA	17	NA	NA	NA	NA	NA	NA	NA
NM_183216	329065	Scd4	NA	NA	NA	NA	NA	NA	NA	NA	NA
NM_009514	22364	Vpreb3	NA	NA	NA	NA	NA	NA	NA	NA	NA
NM_001159901//NM_175606//NM_001159900	74318	Hopx	VIII	16	16	17	14	17	16	17	15
NR_033145//NM_201227	23863	Dand5	NA	NA	NA	NA	NA	NA	NA	NA	NA
NM_028057	72017	Cyb5r1	NA	17	14	17	NA	NA	NA	NA	NA
NM_173019	270198	Pfkfb4	VI	16	8	1	8	17	8	14	1
NM_153586//NM_001172147//NM_001172148	237073	Rbm41	NA	NA	NA	NA	NA	NA	NA	NA	17
NM_024465	76192	Abhd12	NA	17	17	17	17	17	17	17	17
NM_001163276//NM_198107	216154	Med16	VI	16	8	13	NA	16	12	17	NA
NM_019811	60525	Acss2	NA	17	17	17	17	17	17	17	17
NM_030258//NM_001038703	80290	Gpr146	NA	12	8	1	NA	NA	NA	NA	13
NM_001252560//NR_045539//NR_045538//NM_010804//NM_001252561	17354	Mllt10	V	13	8	8	6	15	16	1	2
NM_031201	22122	Tsta3	NA	NA	NA	15	NA	17	14	NA	NA
NM_019973//NM_178880	20658	Son	VI	6	15	16	16	16	2	16	1
NM_001168655//NM_007706//NM_001168656//NM_001168657	216233	Socs2	V	16	16	16	4	4	17	13	16
NM_001003972//NM_001003971//NM_025483//NM_001003973	66315	Senp7	NA	NA	NA	NA	NA	NA	NA	NA	NA
NR_030558_1//NR_030558//NR_030558_2	100124494	Mir421	NA	NA	NA	NA	NA	NA	NA	NA	NA
NM_001161411//NM_178811//NM_001161410	217449	Ttc15	NA	15	17	16	NA	NA	NA	8	NA
NM_001039578	213027	Evi5l	NA	NA	NA	NA	NA	NA	NA	NA	NA
NM_173734//NM_001110496//NM_001110497	211499	Tmem87a	NA	16	NA	NA	NA	NA	NA	NA	NA
NM_009384//NM_001145887//NM_001145886	21844	Tiam1	VIII	17	17	16	1	17	17	16	14
NR_033541	100038608	Gm10389	NA	NA	NA	NA	NA	NA	NA	NA	NA
NR_045614	73951	4930413G21Rik	NA	NA	NA	NA	NA	NA	NA	NA	NA
NM_016681	50883	Chek2	NA	NA	NA	NA	NA	NA	NA	NA	NA
NM_134095	28075	Pppde2	NA	NA	NA	NA	NA	NA	NA	NA	NA
NM_001081412	110279	Bcr	NA	NA	NA	NA	NA	NA	NA	NA	NA
NR_040659	545641	Gm5860	NA	NA	NA	NA	NA	NA	NA	NA	NA
NM_026557	68098	Rchy1	NA	17	17	15	NA	NA	NA	NA	1
NM_183256	66379	2310016M24Rik	NA	16	17	NA	NA	NA	NA	NA	NA
NM_001167680//NM_172572	217344	Rhbdf2	II	16	7	8	12	8	14	7	14
NM_001014996	219103	Cenpj	NA	NA	NA	NA	NA	NA	NA	17	1
NM_011432	20630	Snrpc	NA	NA	17	17	NA	NA	17	17	NA
NM_019984//NM_001161715//NM_001161714	21816	Tgm1	NA	1	16	NA	NA	NA	NA	NA	NA
NM_001164614//NM_025977	67119	Ccdc159	NA	NA	NA	NA	NA	NA	NA	NA	NA
NM_026003//NM_011416	67155	Smarca2	VIII	17	17	17	17	6	NA	NA	NA
NM_011680	22282	Usf2	NA	17	17	17	17	17	15	17	17
NM_009653//NM_001102446	11656	Alas2	NA	17	17	17	17	17	17	17	17
NM_010923//NM_180960	18111	Nnat	NA	NA	NA	14	NA	17	NA	NA	17
NM_011961//NM_001142916	26432	Plod2	NA	NA	NA	NA	10	NA	NA	17	16
NM_013917//NM_001131054	30939	Pttg1	NA	NA	NA	NA	NA	17	17	17	17
NM_008995//NM_175933	19305	Pex5	VIII	1	16	14	16	17	17	17	14
NM_001166382//NM_001166381//NM_011236//NM_001166383	19365	Rad52	NA	NA	NA	NA	NA	NA	NA	NA	NA
NM_007624	12417	Cbx3	NA	16	17	NA	16	NA	NA	NA	NA
NM_181058//NM_019778	56490	Zbtb20	NA	NA	NA	17	NA	NA	NA	NA	NA
NM_001163564	234344	Naf1	NA	NA	NA	NA	NA	NA	NA	NA	NA
NM_001177785//NM_001177786//NM_001039150//NM_001177787//NM_001039151//NM_009851	12505	Cd44	NA	17	17	17	17	17	17	17	17
NM_009096	20104	Rps6	NA	17	17	17	17	17	17	17	17
NM_001032298	12097	Bglap2	NA	NA	NA	NA	NA	NA	NA	NA	NA
NM_175201//NM_001038993	73469	Rnf38	NA	17	17	17	17	17	17	17	16
NM_029075//NM_001163590//NM_001163591	74732	Stx11	VI	14	16	16	15	16	16	14	16
NM_011951//NM_001168514//NM_001168508//NM_001168513	26416	Mapk14	VI	8	16	16	16	15	5	6	17
NR_029656	387247	Mirlet7d	NA	NA	NA	NA	NA	NA	NA	NA	NA
NM_028207	72349	Dusp3	NA	17	17	17	17	17	17	17	14
NM_007547//NM_001177647//NM_001177646	19261	Sirpa	VI	16	16	16	16	16	1	6	17
NM_138656//NR_028354	192156	Mvd	VI	16	1	16	NA	NA	16	17	16
NM_001034037	67085	1700024G13Rik	NA	NA	NA	NA	NA	NA	NA	NA	NA
NM_025634	66561	2310042E22Rik	NA	NA	NA	NA	NA	NA	NA	NA	NA
NM_033578	93703	Pcdhgb6	NA	NA	NA	NA	NA	NA	NA	NA	NA
NM_001110129//NM_028677//NM_001110130	66101	Ppih	NA	NA	NA	NA	NA	NA	NA	NA	NA
NM_009435	22114	Tssk1	NA	NA	NA	NA	NA	NA	NA	NA	NA
NM_033218	20788	Srebf2	NA	17	17	17	1	15	17	17	17
NR_015515	320893	6430562O15Rik	NA	NA	NA	NA	NA	NA	NA	NA	NA
NM_021334	16411	Itgax	NA	17	17	17	17	17	17	17	17
NM_198657	381438	Gm5148	NA	NA	NA	NA	NA	NA	NA	NA	NA
NR_037958//NR_037957	100043489	1300002E11Rik	NA	NA	NA	NA	NA	NA	NA	NA	NA
NM_001199284//NM_173388//NM_001199283	215113	Slc43a2	VI	16	10	16	1	14	17	17	17
NM_001113238//NM_183222	329693	Fcrl5	NA	NA	NA	NA	NA	NA	NA	NA	NA
NM_134015	103583	Fbxw11	VI	15	8	16	16	16	14	16	16
NM_016860	54130	Actr1a	VIII	16	16	17	16	17	16	17	17
NR_045781//NR_045782	619313	I730030J21Rik	NA	NA	NA	NA	NA	NA	NA	NA	NA
NM_172473	209462	Hace1	NA	NA	NA	NA	NA	NA	NA	NA	NA
NM_001085374//NM_001085373	328949	Mcc	NA	NA	NA	NA	NA	NA	NA	NA	NA
NM_144847	223649	Nrbp2	NA	NA	NA	NA	NA	NA	NA	NA	NA
NM_025363	66117	1110001J03Rik	NA	NA	NA	NA	NA	NA	NA	NA	NA
NM_177395//NM_001174107	338372	Map3k9	NA	14	2	14	NA	NA	NA	NA	NA
NM_019580	56209	Gde1	NA	17	17	17	17	17	17	17	17
NM_001168622//NM_001168623//NM_133206//NM_001168621	170737	Znrf1	VII	17	16	17	17	16	14	16	16
NM_020285//NM_138631//NM_001115085	56844	Tssc4	NA	NA	NA	NA	NA	NA	NA	NA	NA
NM_010247	14375	Xrcc6	NA	NA	NA	NA	NA	NA	NA	NA	NA
NM_178214	319190	Hist2h2be	NA	NA	NA	NA	NA	NA	NA	NA	NA
NM_001085449//NM_001085448//NM_001085450//NM_007615//NM_001085453	12388	Ctnnd1	VI	16	15	16	16	15	17	14	16
NM_001101561	621697	Gm6251	NA	NA	NA	NA	NA	NA	NA	NA	NA
NM_026013//NM_001025582	67171	Dram2	VII	15	16	17	17	15	16	15	16
NM_010438//NM_001146100	15275	Hk1	V	16	16	16	16	16	17	16	8
NM_016737	20867	Stip1	NA	17	17	17	17	17	16	17	17
NM_178604//NM_025299//NM_001042408//NM_001038608	27366	Txnl4a	II	16	13	16	13	16	14	14	1
NM_011548//NM_001164153//NM_001164148//NM_001164150//NM_001164147//NM_001164151//NM_001164152//NM_001164149	21423	Tcf3	NA	17	17	17	4	17	16	6	17
NM_001030294	380924	Olfm4	NA	NA	NA	NA	NA	NA	NA	NA	NA
NM_008211	15081	H3f3b	VII	16	17	16	16	16	16	16	16
NM_013867	29815	Bcar3	NA	2	16	8	8	NA	NA	NA	NA
NM_011311	20198	S100a4	NA	17	16	17	17	17	17	17	17
NM_010718//NM_173053//NM_001034030	16886	Limk2	V	14	16	8	NA	12	NA	16	14
NM_008296	15499	Hsf1	NA	NA	16	16	1	NA	NA	NA	NA
NM_145987	213989	Tmem82	NA	NA	NA	NA	NA	NA	NA	NA	NA
NM_172573	217364	Engase	NA	NA	NA	NA	NA	NA	NA	NA	NA
NM_001200002	100504715	Tmppe	VI	14	10	17	17	16	NA	1	NA
NM_001195065//NM_001195066//NM_001195096//NM_001033257	215789	Phactr2	NA	NA	NA	NA	NA	NA	NA	14	NA
NM_133667	18604	Pdk2	NA	NA	NA	NA	NA	NA	NA	NA	NA
NM_013694	21959	Tnp2	NA	NA	NA	NA	NA	NA	NA	NA	NA
NM_001081133	16558	Kif16b	NA	17	17	17	17	17	17	1	17
NM_009848	12495	Entpd1	NA	17	17	17	17	NA	NA	NA	17
NM_199310	269336	Ccdc32	NA	NA	NA	NA	NA	NA	NA	NA	NA
NM_178763	319530	Zfp750	NA	NA	NA	NA	NA	NA	NA	NA	NA
NM_008762	18312	Olfr15	NA	NA	NA	NA	NA	NA	NA	NA	NA
NM_018781	13655	Egr3	NA	NA	NA	NA	NA	NA	NA	NA	NA
NM_010822	268395	Mpg	NA	NA	NA	NA	NA	NA	NA	NA	NA
NM_026437//NM_001167829	67894	Fam45a	NA	NA	NA	NA	NA	NA	NA	NA	NA
NM_019937	56706	Ccnl1	VI	17	3	1	2	4	2	8	17
NM_133832	98711	Rdh10	NA	NA	NA	NA	NA	NA	NA	NA	NA
NM_053086//NM_001039352//NM_001039353//NM_001039351	70769	Nolc1	NA	NA	NA	NA	15	1	NA	NA	NA
NM_024174	64656	Mrps23	NA	NA	NA	15	NA	NA	NA	NA	NA
NM_210071//NM_211357//NM_010166	14050	Eya3	VI	16	16	16	16	17	1	8	17
NM_029640//NM_180662//NM_001164641//NM_001164642//NM_001164643	76510	Trappc9	NA	17	17	17	17	17	17	17	17
NM_001013360//NM_001013362	504193	Npcd	NA	NA	NA	NA	NA	NA	NA	NA	NA
NM_001161850//NM_001161849//NM_011361//NM_001161847//NM_001161845//NM_001161848	20393	Sgk1	I	1	2	2	1	1	1	3	2
NM_001037709//NM_199057	100213	Rusc2	II	8	16	1	1	8	8	8	4
NM_008089	14460	Gata1	NA	NA	NA	NA	NA	NA	NA	NA	NA
NM_133224	170759	Atp13a1	NA	17	17	17	17	17	16	17	17
NM_028422//NM_001083328//NM_001083329//NM_181424	52856	Gtpbp5	NA	NA	NA	NA	NA	NA	NA	NA	NA
NM_198942//NM_001163759	106794	Dhx57	VII	16	16	17	1	NA	NA	6	15
NM_175324	102632	Acad11	NA	NA	NA	NA	NA	NA	NA	NA	NA
NM_023372//NM_001048058//NM_001048057	67671	Rpl38	NA	17	16	17	17	17	17	17	17
NM_153384//NM_153386//NM_153385	229320	Clrn1	NA	NA	NA	NA	NA	NA	NA	NA	NA
NM_146156//NM_001163794	230809	Pdik1l	NA	NA	NA	NA	NA	NA	NA	NA	NA
NM_001077514//NM_011393//NM_001077515	20511	Slc1a2	NA	NA	NA	NA	17	17	17	17	17
NM_017375	20409	Ostf1	NA	16	17	17	17	17	17	17	17
NM_009498	22319	Vamp3	VIII	16	16	17	16	17	15	17	17
NM_010605	16521	Kcnj5	NA	NA	NA	NA	NA	NA	NA	NA	NA
NR_033527//NM_009138	20300	Ccl25	NA	NA	NA	NA	NA	NA	NA	NA	NA
NM_009874	12572	Cdk7	NA	16	17	17	17	17	NA	2	17
NM_001042501	68152	Fam133b	NA	NA	NA	17	15	NA	NA	NA	NA
NM_172592	218543	Srek1	NA	13	2	16	NA	NA	NA	NA	NA
NR_028499//NM_052823//NM_007503	11936	Fxyd2	NA	NA	NA	NA	NA	NA	NA	NA	NA
NM_025395	66170	Chchd5	NA	NA	NA	NA	NA	NA	NA	NA	NA
NM_025390	66161	Pop4	NA	NA	NA	NA	NA	NA	NA	17	NA
NM_001039488//NM_001039478//NM_028081	321000	4933421E11Rik	NA	NA	NA	NA	NA	NA	NA	NA	NA
NM_172402	69906	Slc25a32	NA	NA	NA	NA	NA	NA	NA	NA	NA
NM_172762	52202	Rbm34	VIII	17	17	17	NA	1	NA	NA	1
NM_145937	58911	Sumf1	NA	17	17	16	17	17	17	17	17
NM_001190156//NM_029655	76561	Snx7	NA	1	NA	NA	NA	NA	NA	NA	NA
NM_001034881	432870	Gm5464	NA	NA	NA	NA	NA	NA	NA	NA	NA
NM_011970	26445	Psmb2	NA	17	17	16	17	17	17	17	17
NM_001110830//NM_001110829//NM_175387//NM_001110828//NM_001110827//NM_053104	93686	Rbfox2	NA	NA	NA	NA	NA	NA	NA	NA	17
NM_026648	68270	Lrrc50	NA	NA	NA	NA	NA	NA	NA	NA	NA
NM_001038655//NM_010319	14708	Gng7	NA	NA	NA	NA	NA	NA	NA	NA	NA
NM_028862//NM_001166553	74315	Rnf145	I	1	8	1	1	15	1	2	13
NM_019566	56212	Rhog	VI	8	14	16	16	16	16	16	16
NM_001204273//NM_030597//NM_001204274//NM_001110101	27756	Lsm2	NA	NA	NA	NA	NA	NA	NA	NA	NA
NM_027844	71623	Krtap5-2	NA	NA	NA	NA	NA	NA	NA	NA	NA
NM_001164081//NM_001136082//NM_001164080//NM_011589	21853	Timeless	NA	NA	NA	NA	NA	16	16	12	16
NM_001198792//NM_001198791//NM_021515//NM_001198790	11636	Ak1	NA	NA	NA	NA	NA	NA	NA	NA	NA
NM_001123386//NM_009881	12593	Cdyl	I	NA	4	NA	14	12	1	8	15
NM_177000	319772	C130050O18Rik	NA	14	9	2	NA	NA	NA	NA	NA
NM_001122739//NM_010567	16332	Inppl1	VI	8	15	13	6	2	17	17	16
NR_027506//NR_001582	70365	Speer5-ps1	NA	NA	NA	NA	NA	NA	NA	NA	NA
NM_025868	66958	Tmx2	NA	16	NA	NA	NA	NA	NA	NA	NA
NM_026792	52123	Agpat5	NA	NA	NA	1	NA	NA	17	16	NA
NM_025655	66601	Tmigd1	NA	NA	NA	NA	NA	NA	NA	NA	NA
NM_001164411//NM_001164412//NM_001164414//NM_016877//NM_001164413	53621	Cnot4	VIII	NA	17	17	17	17	12	16	13
NM_001113204//NM_010875//NM_001081445	17967	Ncam1	NA	NA	NA	NA	NA	NA	NA	NA	NA
NM_027462	70560	Wars2	NA	NA	NA	NA	NA	NA	NA	NA	NA
NM_170704//NR_027852//NM_011611//NM_170703//NM_170702	21939	Cd40	NA	NA	1	17	17	17	17	17	17
NM_019952	56708	Clcf1	NA	NA	17	15	NA	NA	NA	8	NA
NM_001080930	52335	Atxn1l	VI	16	2	17	17	1	16	2	17
NM_001166474//NM_178926	106639	Vmac	NA	NA	NA	NA	NA	NA	NA	NA	NA
NM_029742	76788	Klhdc10	III	17	16	1	6	8	8	16	14
NM_172615//NM_001200038	100502698	1700021K19Rik	II	8	15	8	NA	NA	NA	8	8
NM_001256085//NM_028774//NM_001256087//NM_001256086	74132	Rnf6	VII	8	17	16	16	16	15	16	17
NM_010933	18159	Nppc	NA	NA	NA	NA	NA	NA	NA	NA	NA
NM_175372	108841	Rdh13	NA	NA	NA	NA	NA	NA	NA	NA	NA
NM_001163233//NM_053081	60534	Fancg	NA	NA	NA	NA	NA	NA	NA	NA	NA
NM_001253873//NM_001253872//NM_008400//NM_001253874	16408	Itgal	NA	16	17	17	17	17	17	17	17
NM_009703//NM_001159645	11836	Araf	NA	17	17	17	17	16	NA	17	NA
NM_172652	226976	4632411B12Rik	V	16	14	8	1	16	1	16	16
NM_001039519	235459	Gtf2a2	NA	NA	NA	NA	NA	NA	NA	NA	NA
NR_002889_1//NR_002889	545056	Gm5801	NA	NA	NA	NA	NA	NA	NA	NA	NA
NR_038090//NR_015554	433855	AI506816	NA	NA	NA	NA	NA	NA	NA	NA	NA
NM_013603	17751	Mt3	NA	NA	NA	NA	NA	NA	NA	NA	NA
NM_010748	17101	Lyst	V	16	8	14	7	16	17	14	14
NM_010754//NM_001252481	17126	Smad2	VII	16	14	17	17	1	2	13	16
NM_001243102//NM_178885//NM_001243103	98870	AI182371	NA	NA	NA	NA	NA	NA	NA	NA	NA
NM_213614	18951	2016-09-05	NA	NA	NA	NA	NA	NA	NA	NA	NA
NM_019578	56219	Extl1	NA	NA	NA	NA	NA	NA	NA	NA	NA
NM_025834	66901	Proz	NA	NA	NA	NA	NA	NA	NA	NA	NA
NM_018805	54710	Hs3st3b1	NA	NA	15	17	16	NA	NA	NA	NA
NM_025468	66286	Sec11c	NA	16	17	17	17	17	NA	NA	17
NM_008035	14276	Folr2	NA	NA	NA	NA	NA	NA	NA	NA	NA
NM_001164352//NM_021474	58859	Efemp2	NA	NA	NA	NA	NA	NA	NA	NA	NA
NM_011750//NM_001110791	22668	Sf1	VII	17	17	17	14	16	16	16	16
NM_197943	97761	Sgsm2	NA	17	1	NA	NA	NA	NA	NA	NA
NM_008533	17079	Cd180	NA	17	17	17	17	17	17	17	17
NM_001111141	244666	Gm505	NA	8	NA	NA	1	NA	NA	NA	NA
NM_175145	69470	Tmem127	NA	17	17	17	17	17	17	17	12
NM_001177868//NM_026830//NM_001177869//NM_001039188//NR_033218//NR_033615	68750	Rreb1	I	8	8	1	1	1	8	6	1
NM_030702//NM_001163571	80886	Senp3	V	13	15	16	16	8	17	16	17
NR_003630	624367	Gm6498	NA	NA	NA	NA	NA	NA	NA	NA	NA
NM_023355//NM_019818	56322	Timm22	NA	NA	NA	NA	NA	NA	NA	NA	NA
NM_019464	54673	Sh3glb1	NA	17	17	17	17	17	17	17	17
NM_153138	215280	Wipf1	VIII	8	16	17	4	8	16	17	16
NM_018769	54722	Dfna5	NA	12	16	NA	NA	NA	NA	NA	NA
NR_045345	72286	1700030O20Rik	NA	NA	NA	NA	NA	NA	NA	NA	NA
NM_001039077//NM_001039078//NM_054057	114863	Prosc	NA	NA	1	NA	NA	NA	NA	NA	NA
NM_025562//NM_001163243	66437	Fis1	NA	1	17	17	NA	17	17	NA	17
NM_145611	235041	Kank2	NA	NA	NA	NA	NA	NA	NA	NA	NA
NM_019460//NM_001166532//NM_001166531	54650	Sfmbt1	VIII	8	6	17	16	16	17	8	16
NM_144558	246229	Bivm	NA	NA	NA	NA	NA	NA	NA	NA	NA
NR_029463	77428	9430083A17Rik	NA	NA	NA	NA	NA	NA	NA	NA	NA
NM_028475//NM_001165986//NM_001165985//NM_001165987//NM_153489//NM_001165983//NM_001165988//NM_001165984	74383	Ubap2l	NA	17	17	17	17	17	17	1	1
NM_001177844//NM_001177843//NM_172475	209630	Frmd4a	II	1	16	8	2	14	8	13	8
NM_025554	66420	Polr2e	NA	17	17	17	NA	17	NA	NA	NA
NM_029759//NM_001256112	76824	Fam54b	NA	17	NA	17	17	NA	NA	NA	NA
NM_022881	64214	Rgs18	NA	NA	NA	NA	NA	NA	NA	NA	NA
NM_053197//NM_001178013//NM_001178012	94280	Sfxn3	NA	17	17	17	17	17	17	17	NA
NM_172876	242691	Gpatch3	NA	NA	NA	NA	NA	NA	NA	NA	NA
NM_001081205	70701	Nipal1	NA	NA	NA	NA	NA	NA	NA	NA	NA
NM_001081402	545085	Wdr70	NA	NA	NA	NA	NA	NA	NA	NA	NA
NM_001198809//NM_177386//NM_001198808	353282	Sfmbt2	NA	NA	NA	NA	NA	NA	NA	NA	NA
NM_001161730//NM_013683	21354	Tap1	NA	16	15	16	17	17	17	17	17
NM_138607	108160	Fam50a	VIII	17	17	17	17	14	16	NA	NA
NM_009223	20621	Snn	II	NA	NA	NA	17	15	16	4	8
NM_029162	75079	Zbtb49	NA	NA	NA	NA	NA	NA	NA	NA	NA
NM_001145954//NM_001145952//NM_178665	210126	Lpp	NA	17	17	17	17	17	17	17	16
NM_020572//NM_001080965//NM_001080966	20871	Aurkc	NA	NA	NA	NA	NA	NA	NA	NA	NA
NM_001005605//NM_009637//NM_178803	11569	Aebp2	VI	16	16	16	16	16	4	14	17
NR_035502	100316821	Mir1981	NA	NA	NA	NA	NA	NA	NA	NA	NA
NR_045271	100503924	2400009B08Rik	NA	NA	NA	NA	NA	NA	NA	NA	NA
NM_212468//NM_028358	381760	Ssbp1	NA	NA	NA	NA	NA	NA	NA	NA	NA
NM_001101430//NM_001110515	69666	Psmg4	NA	NA	NA	NA	NA	NA	NA	NA	NA
NM_001130169//NM_001130171//NR_045038//NM_011751//NM_001130170	22680	Zfp207	NA	17	17	16	16	4	17	17	17
NM_021499	59002	Wdr8	NA	NA	NA	NA	NA	NA	NA	NA	NA
NM_001168591//NM_025827	66887	Lonp2	VI	16	17	6	1	8	16	NA	8
NR_034048	100217420	Snora81	NA	NA	16	NA	NA	16	NA	17	NA
NM_001164558//NM_026018//NM_001164557	67182	Pdzk1ip1	NA	NA	NA	NA	NA	NA	NA	NA	NA
NM_018761	54366	Ctnnal1	NA	NA	NA	NA	NA	NA	NA	NA	NA
NM_001110320//NM_001110321//NM_001110322//NM_007654	12517	Cd72	NA	17	NA	NA	NA	17	17	17	17
NM_001253877//NM_013827//NM_001253879//NR_045608//NM_001253880//NM_001253878	17765	Mtf2	II	1	NA	8	16	16	8	16	14
NM_009123	20231	Nkx1-2	NA	NA	NA	NA	NA	NA	NA	NA	NA
NM_001163185//NM_013746//NM_001163182//NM_001163187//NM_001163184//NM_001163186//NM_001163183	27276	Plekhb1	NA	NA	NA	NA	NA	NA	NA	NA	NA
NM_001172472//NM_011451//NM_001172475//NM_001172473//NM_025367	20698	Sphk1	VI	16	16	NA	NA	NA	16	8	1
NM_153576	232983	Cxcl17	NA	NA	NA	NA	NA	NA	NA	NA	NA
NM_029186	75146	Tmem180	NA	17	17	17	NA	NA	NA	NA	15
NM_011779	23790	Coro1c	NA	17	16	17	4	17	16	17	17
NM_053187//NM_001199272	94221	Gopc	VIII	4	17	17	17	17	16	16	8
NM_011550//NM_001159384//NM_001159385	21428	Mlx	NA	NA	NA	17	NA	NA	NA	NA	NA
NM_028836	74245	Ctbs	NA	17	17	17	NA	NA	NA	NA	NA
NR_045434	72937	2900008C10Rik	NA	NA	NA	NA	NA	NA	NA	NA	NA
NM_010439	15289	Hmgb1	NA	17	17	17	17	17	17	17	17
NM_009985	13041	Ctsw	NA	NA	NA	NA	NA	NA	NA	NA	NA
NR_028585//NM_001165991//NM_001165995//NM_001165992//NM_029702	76688	Arfrp1	NA	NA	1	NA	NA	NA	NA	NA	NA
NM_053264	114671	4930444G20Rik	NA	NA	NA	NA	NA	NA	NA	NA	NA
NM_172491	211135	D130040H23Rik	NA	NA	NA	NA	NA	NA	NA	NA	NA
NM_026468	67942	Atp5g2	NA	17	17	17	17	17	17	17	17
NR_015514	320377	9330175E14Rik	NA	NA	NA	NA	NA	NA	NA	NA	NA
NM_001081177	16554	Kif13b	VI	12	14	13	2	8	14	16	17
NM_025708	66690	Tmem186	NA	NA	NA	NA	NA	NA	NA	NA	NA
NM_145514	226757	Wdr26	VII	17	16	17	16	15	17	16	17
NM_001252201//NM_001252202//NM_008696//NM_001252200	26921	Map4k4	VI	16	16	16	16	2	16	14	16
NM_029053//NM_001145435	74685	4930451C15Rik	NA	NA	NA	NA	NA	NA	NA	NA	NA
NM_001205287//NM_026407//NM_001205286	67846	Tmem39a	VI	16	15	1	16	1	16	4	16
NM_027985	71890	Mad2l2	NA	NA	NA	NA	NA	NA	NA	NA	NA
NM_007886//NR_027869//NM_001162465//NR_027870	13528	Dtnb	NA	NA	NA	NA	NA	NA	17	17	17
NR_036665//NM_013928//NM_001113421//NM_001113420	30953	Schip1	VI	NA	NA	NA	6	13	16	16	17
NM_029786//NM_026651	68273	Pomgnt1	NA	NA	15	NA	17	NA	16	NA	NA
NM_001039512//NM_001039511//NM_054102	117198	Ivns1abp	VIII	17	17	17	17	16	NA	NA	NA
NM_001166623//NM_011252//NR_029425	19655	Rbmx	NA	NA	NA	NA	NA	NA	NA	NA	NA
NM_001113412//NM_029347	75578	Fggy	NA	NA	NA	NA	NA	NA	NA	NA	NA
NM_029887//NM_001110201	77254	Yif1b	NA	17	17	17	17	17	17	17	NA
NM_001037759//NM_133220//NM_177547	170755	Sgk3	VIII	17	17	16	1	17	17	16	16
NR_028553	100217458	Snord67	NA	NA	NA	NA	NA	NA	NA	NA	NA
NM_001146122//NM_011179//NM_001146123//NM_001146124//NM_001146120//NM_001146121	19156	Psap	NA	17	17	17	17	17	17	17	17
NM_023525	69719	Cad	VII	17	17	14	4	17	NA	NA	NA
NM_026386	67804	Snx2	V	16	16	17	17	16	17	16	16
NM_011482	20826	Nhp2l1	NA	17	17	17	17	17	17	NA	NA
NM_010066//NM_001199431//NM_001199433//NM_001199432	13433	Dnmt1	VI	17	14	16	8	17	17	17	1
NM_001159599//NM_028727	74035	Nol9	NA	NA	NA	NA	NA	NA	NA	NA	NA
NM_001177464//NM_183033	329003	Zfp516	I	16	11	4	1	6	8	8	1
NM_145554	100017	Ldlrap1	VI	16	16	8	1	NA	NA	16	16
NM_025673	66629	Golph3	VI	17	16	17	4	8	17	17	16
NM_133779	78928	Pigt	NA	17	17	17	17	17	17	17	17
NM_001001984	225876	Kdm2a	V	3	15	13	1	16	17	7	16
NM_008006	14173	Fgf2	NA	NA	NA	NA	NA	NA	NA	NA	NA
NM_181347//NM_001166501	329260	Dennd1b	NA	16	17	17	6	17	17	17	17
NM_001101502//NM_001110508	353310	Zfp703	II	2	8	4	1	8	8	2	3
NM_001033039	68874	Klhdc9	NA	NA	NA	NA	NA	NA	NA	NA	NA
NM_010886	17992	Ndufa4	NA	NA	NA	NA	NA	NA	NA	NA	NA
NM_025815//NM_001033851	66871	Cpne8	NA	NA	17	NA	NA	NA	NA	NA	NA
NM_178390	74504	Fam53a	NA	8	NA	NA	NA	NA	NA	NA	NA
NM_021512	59015	Nup160	NA	NA	1	NA	NA	NA	17	8	NA
NM_001253391//NR_045575//NM_026182//NM_001253390	67472	Mtfr1	NA	NA	NA	NA	NA	NA	NA	NA	NA
NM_011929	26372	Clcn6	NA	8	NA	NA	NA	NA	NA	17	17
NM_008861	18764	Pkd2	NA	17	17	17	17	17	17	17	NA
NM_001159612//NM_001159609//NM_025657//NM_001159610//NR_027510	66606	Lrrc57	NA	NA	NA	NA	NA	NA	NA	NA	NA
NM_001199114//NM_001199115//NM_001199113//NM_001199116//NM_022880	63959	Slc29a1	NA	17	17	17	16	17	17	17	17
NM_023059	24058	Sigirr	NA	NA	NA	NA	NA	NA	NA	NA	NA
NM_001029855//NM_011190	19188	Psme2	NA	1	16	17	17	17	17	17	17
NM_008443	16568	Kif3a	NA	NA	NA	2	NA	NA	NA	NA	NA
NM_153796	226153	Peo1	NA	NA	NA	NA	NA	NA	NA	NA	NA
NM_001177720//NM_001177719//NM_145527	228355	Madd	V	17	17	16	17	2	NA	8	16
NM_173022	270802	BC048403	NA	NA	NA	NA	NA	NA	NA	NA	NA
NM_001163073//NM_178142//NM_172153	209707	Lcorl	NA	NA	NA	NA	NA	NA	NA	NA	NA
NM_173401//NM_001161851//NM_001161852	230903	Fbxo44	NA	NA	NA	NA	NA	NA	NA	NA	NA
NM_028024	71966	Nkiras2	VI	17	17	2	17	14	16	17	6
NM_026836	68776	Taf11	NA	NA	NA	NA	NA	NA	NA	NA	NA
NM_009422	22030	Traf2	I	2	1	1	8	2	8	14	1
NM_023480	68636	Fahd1	NA	NA	NA	NA	NA	NA	NA	NA	NA
NM_001013575	258096	Olfr112	NA	NA	NA	NA	NA	NA	NA	NA	NA
NM_001164570//NM_001164571//NM_026097//NM_001164569//NM_001007465	67338	Rffl	VI	15	16	15	5	16	16	14	1
NM_021720	60364	Donson	NA	NA	NA	NA	NA	NA	NA	NA	NA
NM_001159637//NM_138671	192185	Nadk	NA	17	16	17	17	17	17	3	16
NM_146091//NM_001163505	109168	Atl3	VIII	16	16	17	16	17	17	17	16
NM_024255	72479	Hsdl2	NA	NA	NA	NA	NA	NA	NA	NA	NA
NM_001008232	230837	Asap3	NA	NA	NA	NA	NA	NA	NA	NA	NA
NM_207670	54645	Gripap1	NA	17	17	17	8	17	16	16	17
NM_001163548//NM_011182	19159	Cyth3	III	17	13	16	16	16	12	16	16
NR_029741	723960	Mir24-2	NA	NA	NA	NA	NA	NA	NA	NA	NA
NM_013552	15366	Hmmr	NA	17	17	17	17	17	17	17	17
NM_001002008	381066	Zfp948	NA	NA	NA	NA	NA	NA	NA	NA	NA
NM_001102437//NM_028793//NM_001102436//NM_001102438	74159	Acbd5	VIII	17	17	17	16	NA	NA	16	17
NM_001177394//NM_001177395	433424	Gm13476	NA	NA	16	16	17	NA	NA	NA	NA
NM_001080999//NM_001081000//NM_001195205	15547	Trmt2a	NA	8	16	16	NA	NA	NA	NA	NA
NM_001083312//NM_145545	229900	Gbp7	NA	NA	6	NA	17	17	17	17	17
NM_007512	11983	Atpif1	NA	17	17	17	17	17	17	17	17
NM_001033389	320267	Fubp3	NA	16	17	17	17	17	17	17	15
NM_183097	73453	1700067K01Rik	NA	NA	NA	NA	NA	NA	NA	NA	NA
NM_178082//NM_133748	72999	Insig2	NA	6	NA	NA	NA	NA	NA	17	16
NM_001122832//NM_007944	13859	Eps15l1	NA	17	8	17	16	17	17	17	17
NM_175386	108927	Lhfp	NA	NA	NA	NA	NA	NA	NA	NA	NA
NM_133993	103136	Pwp1	VI	NA	NA	16	16	4	1	14	8
NM_001127351//NM_022433//NM_001177804	64384	Sirt3	NA	15	NA	NA	NA	NA	NA	NA	NA
NM_025461	66272	Cox16	NA	NA	NA	NA	NA	NA	NA	NA	NA
NM_133671//NM_001205231	22185	U2af2	VIII	16	16	17	4	17	16	17	17
NM_011843	23943	Esyt1	NA	17	17	17	17	17	17	17	17
NM_001033205	101544	Zfp575	NA	NA	NA	NA	NA	NA	NA	NA	NA
NM_145156	246696	Slc25a28	VIII	17	16	1	8	17	17	17	4
NM_010481	15526	Hspa9	VIII	17	17	17	16	17	16	16	14
NM_013589	16997	Ltbp2	NA	NA	NA	NA	NA	NA	NA	NA	NA
NM_001080386//NM_001080385//NM_016760//NM_001080384	12757	Clta	NA	17	17	17	17	17	17	17	17
NR_002885	654467	Gm10052	NA	17	17	17	17	17	17	16	17
NM_001109757//NM_009726	11977	Atp7a	NA	17	16	17	17	17	1	17	17
NM_001190805//NM_001190804//NM_026400	67838	Dnajb11	NA	17	17	17	17	17	17	17	17
NM_145969//NM_001134465	211922	Fam116a	NA	NA	13	NA	17	NA	NA	17	NA
NM_009255	20720	Serpine2	NA	NA	NA	NA	NA	NA	NA	NA	NA
NM_033475//NM_001159482	19376	Rab34	NA	NA	NA	NA	NA	NA	NA	NA	NA
NM_025877	66972	Slc25a23	NA	NA	NA	NA	NA	NA	NA	NA	NA
NM_001139513//NM_023130//NM_001139512//NM_001139511	19383	Raly	NA	17	17	17	14	17	17	17	17
NM_001146027//NM_001146025//NR_027395//NR_027396//NM_001146026//NM_134064	105239	Rnf44	NA	17	17	17	17	17	16	17	17
NM_026452	67914	Coq9	NA	2	16	16	NA	NA	NA	NA	NA
NM_177358//NM_001110254	240041	Zfp945	NA	NA	NA	NA	NA	NA	NA	NA	NA
NM_007980	14079	Fabp2	NA	NA	NA	NA	NA	NA	NA	NA	NA
NM_053182//NM_001195031	94212	Pag1	III	17	16	7	16	8	8	16	1
NM_007626//NM_001076789//NM_001110216	12419	Cbx5	VI	15	17	16	17	NA	17	16	17
NM_029354	72083	Mzt2	NA	NA	NA	NA	NA	NA	NA	NA	NA
NR_028543	100217446	Snord47	NA	NA	NA	NA	NA	NA	NA	NA	NA
NM_019396//NM_180962	54151	Cyhr1	NA	NA	NA	NA	NA	NA	NA	NA	NA
NM_007672	12585	Cdr2	NA	NA	NA	NA	NA	NA	NA	NA	NA
NM_153085//NM_001146298//NR_027465	225131	Wac	VI	16	3	16	15	8	16	13	14
NM_028640//NM_001008795//NM_001008792//NM_001008796//NM_001008793//NM_001008797//NM_001008798//NM_001008794//NM_001008791	73750	Whrn	NA	NA	NA	NA	NA	NA	NA	NA	NA
NM_001164532//NM_029794//NM_026682	52670	Cpsf4l	NA	NA	NA	NA	NA	NA	NA	NA	NA
NM_026787	68618	1110012L19Rik	NA	NA	NA	NA	NA	NA	NA	NA	NA
NM_133774	170459	Stard4	NA	17	NA	NA	NA	NA	NA	NA	NA
NM_013497	12913	Creb3	NA	15	NA	14	NA	NA	NA	8	16
NM_019700//NM_001025561//NM_001025562	56361	Pus1	NA	NA	1	NA	NA	NA	NA	NA	NA
NM_023172	66218	Ndufb9	NA	16	17	17	17	17	17	17	NA
NM_172429	76479	Smndc1	VIII	17	17	17	17	6	13	8	16
NM_011759//NM_001044718	22701	Zfp41	NA	NA	NA	NA	NA	NA	NA	NA	NA
NM_026071//NM_001252396//NM_001252395//NM_001252394//NM_001252384	67283	Slc25a19	NA	NA	NA	NA	NA	NA	NA	NA	NA
NM_023514	69527	Mrps9	NA	NA	NA	NA	NA	NA	NA	NA	NA
NM_178907	102626	Mapkapk3	VI	8	16	16	16	16	13	17	16
NM_001039105//NM_206974	328424	Kcnrg	NA	NA	NA	NA	NA	NA	NA	NA	NA
NM_153782	208659	Fam20a	NA	NA	NA	NA	NA	NA	NA	NA	NA
NM_001111076//NM_001013387	319535	Zfp182	NA	NA	NA	NA	NA	NA	NA	NA	NA
NM_015743	18124	Nr4a3	VIII	8	17	17	17	17	8	16	16
NM_001252083//NM_175557	269800	Zfp384	II	17	8	16	17	16	16	16	1
NM_001177709//NM_145760//NM_001177706//NM_001177707//NM_001177710//NM_001177708	228998	Arfgap1	VI	16	16	14	16	14	8	8	16
NM_178616	69077	Psmd11	NA	17	17	17	17	17	16	16	17
NM_001177559//NM_001177558//NM_025278//NM_001177557//NM_001177560//NM_001177556	14701	Gng12	NA	17	17	17	17	17	17	17	17
NM_001166544//NM_001166540//NM_001166536//NM_001166541//NM_001166545//NM_001039356//NM_001166542//NM_001025427//NM_001166546//NM_001166537//NM_016660//NM_001166543//NM_001166539//NM_001166535	15361	Hmga1	NA	17	17	17	17	17	17	17	17
NR_046013	380765	D830013O20Rik	NA	NA	NA	NA	NA	NA	NA	NA	NA
NM_011155	19060	Ppp5c	NA	17	17	17	8	NA	NA	NA	NA
NM_027014//NM_001163476	69270	Gins1	NA	NA	NA	NA	NA	NA	NA	NA	NA
NR_028021	68173	Ppifos	NA	NA	NA	NA	NA	NA	NA	NA	NA
NM_001008543//NM_010847//NM_001008542	17859	Mxi1	VII	8	16	17	1	2	16	16	16
NM_172738	232853	Zfp954	NA	NA	NA	NA	NA	NA	NA	NA	NA
NM_001037741//NM_008162	625249	Gpx4	NA	17	17	17	17	17	17	17	17
NM_001177658//NR_033530//NM_025300	27395	Mrpl15	NA	NA	NA	NA	NA	NA	NA	NA	NA
NM_001110329//NM_001110330//NM_011813//NM_001110328	23877	Fiz1	NA	NA	NA	NA	NA	NA	NA	NA	NA
NM_001080775//NM_001080774//NM_008659	17913	Myo1c	V	16	16	16	15	16	16	16	16
NM_009389//NM_001083927//NM_001083928	21887	Tle3	III	16	4	16	14	16	14	16	13
NM_001252472//NM_013489	12523	Cd84	NA	17	17	17	17	17	17	17	17
NR_035459	100316693	Mir1938	NA	NA	NA	NA	NA	NA	NA	NA	NA
NM_001253834//NM_175025//NM_001253836//NM_001253831	235574	Atp2c1	NA	17	17	17	17	17	17	16	16
NM_013852	27406	Abcf3	VI	16	16	14	14	8	17	NA	NA
NM_001190454//NM_027151//NM_001190453	69654	Dctn2	NA	17	17	17	17	17	17	17	17
NM_001146710//NM_001146711//NM_175242	76448	Ppp1r18	VIII	17	17	1	17	8	8	16	3
NM_001252491//NM_001252492//NM_001252489//NR_045524//NM_001252493//NM_207530//NM_001252490	64291	Osbpl1a	NA	NA	NA	NA	NA	NA	NA	NA	NA
NM_011228	19337	Rab33a	NA	NA	NA	NA	NA	NA	NA	NA	NA
NM_024414	56216	Stx1b	NA	NA	NA	NA	NA	NA	NA	NA	NA
NM_025628	110323	Cox6b1	NA	17	17	17	17	17	17	17	17
NM_133708	69080	Gmppa	VIII	17	16	17	16	17	NA	17	14
NM_019632	17957	Napb	NA	NA	NA	NA	NA	NA	NA	NA	NA
NM_178598	21346	Tagln2	NA	17	17	17	17	17	17	17	17
NM_001168497//NR_033133//NM_023564	70310	Plscr3	NA	16	17	16	NA	NA	1	NA	NA
NM_001029979	224902	Safb2	VI	17	4	7	15	14	17	17	17
NM_172546	215748	Cnksr3	NA	NA	NA	16	8	NA	NA	NA	NA
NM_001039509//NM_025580//NM_019999	56695	Pnkd	NA	NA	NA	NA	NA	NA	NA	NA	NA
NM_019806	56491	Vapb	NA	17	17	17	17	17	17	17	17
NM_178900//NM_001252458	101540	Prkd2	NA	4	8	8	NA	NA	NA	NA	NA
NM_133969	102294	Cyp4v3	NA	17	17	17	17	16	17	17	17
NM_008389	16351	Ipp	NA	NA	NA	NA	NA	NA	NA	NA	NA
NM_144816	214951	Rhbdl1	NA	NA	NA	NA	NA	NA	NA	NA	NA
NM_001254760	631101	Lce1k	NA	NA	NA	NA	NA	NA	NA	NA	NA
NM_175551//NM_177852//NM_011805	23856	Dido1	VI	17	8	1	17	17	17	12	6
NM_201407	229541	Dennd4b	II	16	16	1	2	16	17	8	4
NM_172921	244853	Fam55d	NA	NA	NA	NA	NA	NA	NA	NA	NA
NR_045322	100503104	Gm19557	NA	NA	NA	NA	NA	NA	NA	NA	NA
NM_153761//NM_153760	243864	Mill2	NA	NA	NA	NA	NA	NA	NA	NA	NA
NM_080858	70392	Asb12	NA	NA	NA	NA	NA	NA	NA	NA	NA
NM_001159593//NM_015747	20515	Slc20a1	VI	14	14	8	8	17	17	16	17
NM_010823//NM_001122949	17480	Mpl	NA	NA	NA	NA	NA	NA	NA	NA	NA
NM_013543	14979	H2-Ke6	NA	NA	NA	NA	NA	NA	NA	NA	NA
NM_009342	21648	Dynlt1b	NA	NA	NA	NA	NA	NA	NA	NA	NA
NM_009005	19349	Rab7	NA	17	17	17	17	17	17	17	17
NM_001004468//NM_021314//NM_206856	57752	Tacc2	NA	8	8	14	NA	NA	NA	NA	NA
NM_001243040//NM_001243039_1//NM_001243039//NM_001243040_1	100042856	Gm4070	NA	NA	NA	NA	NA	NA	NA	NA	NA
NM_009936	12841	Col9a3	NA	NA	NA	NA	NA	NA	NA	NA	NA
NM_016862	53611	Vti1a	NA	14	17	17	17	NA	17	17	17
NM_010175	14082	Fadd	NA	NA	NA	NA	NA	NA	NA	NA	NA
NM_001039157//NM_001039158//NM_001039159//NM_021402	140499	Ube2j2	II	NA	NA	1	1	16	NA	8	6
NR_035452	100316689	Mir1931	NA	NA	NA	NA	NA	NA	NA	NA	NA
NM_022028	64010	Sav1	VII	17	14	17	14	15	17	16	16
NM_021398	58207	Slc43a3	NA	NA	NA	NA	NA	NA	NA	NA	NA
NM_001177784//NM_001001295//NM_172519	213550	Dis3l	NA	NA	NA	NA	NA	NA	NA	NA	NA
NM_001010830	215859	Taar8a	NA	NA	NA	NA	NA	NA	NA	NA	NA
NM_028603	73680	Zbtb8a	NA	NA	NA	NA	NA	NA	NA	NA	NA
NM_001253894//NM_001039520//NM_007871//NM_001253893	13430	Dnm2	NA	17	17	17	17	17	17	16	17
NM_001253740//NM_001253738//NM_022314	59069	Tpm3	NA	17	17	17	17	17	17	17	17
NM_008601//NM_001178049//NM_001113198	17342	Mitf	II	8	8	16	16	14	5	16	12
NM_198642	271221	5031414D18Rik	I	8	14	1	10	1	8	7	8
NM_001025310//NM_016973//NM_001025311	50935	St6galnac6	NA	17	17	17	17	NA	NA	NA	NA
NM_175445	215653	Rassf2	VI	8	8	6	16	1	1	14	16
NM_145547	230162	Zfp189	NA	NA	NA	NA	NA	NA	NA	NA	NA
NM_025732	66729	Ankrd61	NA	NA	NA	NA	NA	NA	NA	NA	NA
NM_027244	69875	Ndufa11	NA	NA	17	NA	NA	14	NA	NA	NA
NM_001162970	230806	Aim1l	NA	NA	NA	NA	NA	NA	NA	NA	NA
NR_045309//NR_045310	106059	A430088P11Rik	NA	NA	NA	NA	NA	NA	NA	NA	NA
NM_010508	15975	Ifnar1	NA	17	17	17	17	17	17	17	17
NM_001042650//NM_001024504//NM_001042649//NM_001042651	102323	Dcun1d2	NA	NA	NA	NA	NA	16	NA	NA	NA
NM_177088//NM_001166685	320162	Ccdc45	NA	NA	NA	NA	NA	NA	NA	NA	NA
NM_198420//NM_001168288	223666	Arhgap39	NA	17	17	3	NA	NA	NA	NA	NA
NM_172371	69309	Slc16a13	NA	NA	NA	NA	NA	NA	NA	NA	NA
NM_028807	74190	1200009I06Rik	NA	NA	NA	NA	17	17	17	NA	NA
NM_001159908//NM_133349	100494	Zfand2a	II	13	8	16	15	8	1	NA	13
NM_011520	20970	Sdc3	NA	17	17	17	17	17	17	17	17
NM_145470//NM_001037937	97998	Deptor	NA	NA	NA	NA	NA	NA	NA	NA	NA
NM_001166029//NM_177674	544678	2010015L04Rik	NA	NA	NA	NA	NA	NA	NA	NA	NA
NR_003373	100034726	Gm15772	NA	17	17	17	17	17	17	17	17
NR_033299	320440	9530091C08Rik	NA	NA	17	NA	NA	NA	NA	17	NA
NM_001111102//NM_001002011//NM_019390	16905	Lmna	VI	16	16	16	16	17	14	17	17
NM_080553	16440	Itpr3	VII	17	17	16	1	17	16	NA	NA
NM_001122896//NM_001122897//NM_010470	15441	Hp1bp3	NA	17	17	17	17	6	17	17	17
NM_007946	13861	Epx	NA	NA	NA	NA	NA	NA	NA	NA	NA
NM_009000	19336	Rab24	NA	17	17	17	16	16	16	17	17
NM_001099319	100039968	Gm12942	NA	NA	NA	NA	NA	NA	NA	NA	NA
NM_175193	73124	Golim4	NA	17	17	17	17	NA	NA	NA	NA
NM_011869	23989	Med24	NA	NA	14	1	NA	NA	NA	16	16
NM_183113	75721	4932414N04Rik	NA	NA	NA	NA	NA	NA	NA	NA	NA
NM_001252413//NM_001252414//NM_027186//NM_001252415	69723	Rpain	NA	NA	NA	NA	NA	NA	NA	NA	NA
NM_001083318//NM_012051	27049	Etv3	II	13	8	8	13	4	8	8	3
NM_001204201//NM_009263//NM_001204202//NM_001204233//NM_001204203	20750	Spp1	NA	17	17	17	17	17	17	17	17
NM_001048148//NM_144894	229007	Zgpat	NA	16	16	NA	NA	15	NA	16	NA
NM_011862//NM_001159509//NM_001159510	23970	Pacsin2	VII	17	17	17	14	16	16	16	16
NM_025496	66338	Cdrt4	NA	NA	NA	NA	NA	NA	NA	NA	NA
NM_147201	192292	Nrbp1	III	16	16	8	4	4	17	8	12
NM_177338	219150	Hmbox1	NA	17	17	17	8	17	17	17	17
NM_011829	23917	Impdh1	NA	14	17	17	16	17	17	15	17
NM_145550//NM_001205156	230584	Yipf1	NA	NA	NA	NA	16	NA	NA	17	NA
NM_018804	229521	Syt11	NA	NA	NA	NA	NA	NA	NA	NA	NA
NR_028416	320749	D630041G03Rik	NA	NA	NA	NA	NA	NA	NA	NA	NA
NM_177715	239217	Kctd12	NA	17	17	17	17	17	17	17	17
NM_010475	15485	Hsd17b1	NA	NA	NA	NA	NA	NA	NA	NA	NA
NM_027977	71881	2310001A20Rik	VIII	NA	NA	NA	1	17	17	17	17
NM_019760	56442	Serinc1	NA	16	16	17	17	17	17	17	17
NM_175274	78339	Ttyh3	III	8	16	16	14	16	17	2	1
NM_172513	213056	Fam126b	NA	NA	6	NA	16	17	NA	NA	NA
NM_022423	108660	Rnf187	NA	16	17	14	17	17	17	17	17
NM_001159883//NM_178055//NM_001159884//NM_020266//NM_001159885	56812	Dnajb2	NA	NA	17	17	NA	NA	NA	NA	NA
NR_028341//NM_020614	21340	Taf1b	NA	NA	NA	NA	NA	NA	NA	NA	NA
NM_001081151	209239	Gan	NA	17	NA	NA	NA	NA	NA	NA	NA
NR_015585	74476	4933439C10Rik	NA	NA	17	6	NA	NA	NA	NA	NA
NM_001033136	67809	Fam82a2	NA	NA	NA	NA	NA	NA	17	16	16
NR_045867	622319	Gm6313	NA	NA	17	17	17	8	17	17	17
NM_001243584//NM_001243587//NM_027162//NM_001243586	69674	Mif4gd	VIII	17	17	16	17	16	1	8	17
NM_008989	19290	Pura	VI	16	16	NA	NA	NA	15	14	14
NM_026078//NM_001039045	67292	Pigc	NA	1	NA	NA	NA	NA	NA	NA	NA
NM_176073//NM_018755	54381	Pgcp	NA	NA	NA	NA	NA	NA	NA	NA	NA
NM_028813//NM_001197028	74199	Vit	NA	NA	NA	NA	NA	NA	NA	NA	NA
NM_183144//NM_001127363	212111	Inpp5a	NA	13	17	17	NA	NA	NA	NA	15
NM_001123371	667034	Pnp2	NA	NA	NA	NA	NA	NA	NA	6	NA
NM_172451//NM_001161768//NM_001161767	207839	Galnt6	NA	17	17	17	1	17	17	17	17
NM_023605//NM_001081490	71538	Fbxo9	NA	1	6	NA	NA	NA	NA	NA	NA
NM_027901	71752	Gtf3c2	VIII	16	16	17	16	16	17	17	16
NM_010739	17063	Muc13	NA	NA	NA	NA	NA	NA	NA	NA	NA
NM_144807//NM_001146690//NR_027477	212862	Chpt1	NA	NA	NA	NA	NA	NA	17	17	17
NM_026432	67887	Tmem66	NA	17	17	17	17	16	17	17	17
NM_007792	13008	Csrp2	NA	NA	NA	NA	NA	NA	NA	NA	NA
NM_001252545//NM_001252543//NR_045534//NM_019787//NM_001252544	27054	Sec23b	NA	16	16	17	17	16	17	17	17
NM_133255//NM_001167991	170833	Hook2	VI	NA	17	15	NA	NA	17	4	17
NM_177603	212398	Frat2	NA	NA	NA	NA	NA	NA	NA	NA	NA
NM_001025430//NM_001199205//NM_001025428//NM_001025429//NM_001199204//NM_027569//NM_001199203	70834	Spag9	VIII	17	16	17	16	17	16	4	17
NR_033612	236069	Gm13238	NA	NA	NA	NA	NA	NA	NA	NA	NA
NR_033340	319786	B930059L03Rik	NA	NA	NA	NA	NA	NA	NA	NA	NA
NM_001205053//NM_030887//NM_001205052	81703	Jdp2	NA	NA	NA	17	16	14	14	NA	NA
NM_001166672	100038909	Gm14548	NA	NA	NA	NA	NA	NA	NA	NA	NA
NM_016979	19108	Prkx	NA	17	17	17	17	17	17	17	17
NM_133201	170731	Mfn2	NA	16	17	17	17	17	17	17	17
NM_028945//NM_001114879	218850	D14Abb1e	VI	14	16	16	17	17	17	17	8
NM_134080	286940	Flnb	NA	2	2	17	17	17	17	17	17
NM_007410	11532	Adh5	V	16	16	1	16	14	1	17	16
NM_008153	14747	Cmklr1	VIII	8	8	16	15	17	17	17	17
NM_025882	66979	Pole4	NA	NA	1	NA	NA	NA	NA	NA	NA
NM_008301//NM_001002012	15512	Hspa2	NA	NA	NA	NA	NA	NA	NA	NA	NA
NM_026140	67417	Ears2	NA	NA	NA	NA	NA	NA	NA	NA	NA
NR_027974	67304	3110070M22Rik	NA	NA	NA	NA	NA	NA	NA	6	NA
NM_146194//NM_001252523//NM_001252520//NM_001252524//NM_001252521//NM_001252522	233489	Picalm	VIII	17	17	17	16	1	15	13	14
NM_025516	66366	Ergic3	NA	17	17	17	17	17	17	17	17
NM_001252555//NM_001252556//NM_010363	14874	Gstz1	NA	NA	NA	NA	NA	NA	NA	NA	NA
NM_021881//NM_001159516//NM_001159517	19317	Qk	NA	17	17	17	17	17	17	16	8
NM_010492//NM_001252266	15893	Ica1	NA	NA	NA	NA	NA	NA	NA	NA	NA
NM_023322	67235	Zkscan14	NA	NA	NA	NA	NA	NA	NA	NA	NA
NM_026147	67427	Rps20	NA	17	17	17	17	17	17	17	17
NR_045812//NR_045814	68954	1500012K07Rik	NA	NA	NA	NA	NA	NA	NA	NA	NA
NM_146171	68298	Ncapd2	NA	NA	NA	NA	NA	NA	NA	NA	NA
NR_027351//NM_153597	107328	Trpt1	NA	NA	NA	NA	NA	NA	NA	NA	NA
NM_001042659//NM_022721	14367	Fzd5	III	17	16	1	2	1	4	16	16
NM_019488	56017	Slc2a8	NA	NA	NA	NA	NA	NA	NA	NA	NA
NM_138951	192653	Ttc36	NA	NA	NA	NA	NA	NA	NA	NA	NA
NM_029116	74901	Kbtbd11	NA	NA	NA	NA	NA	NA	NA	NA	NA
NM_026519	68032	Tmem85	NA	NA	17	17	NA	NA	NA	17	NA
NM_001198560//NM_001198561//NM_010394	15018	H2-Q7	NA	17	17	17	17	17	17	16	17
NM_182990//NM_001136081	20833	Ssrp1	NA	17	17	17	1	16	8	17	17
NM_010517	16010	Igfbp4	NA	17	17	17	17	17	17	16	16
NM_001130174//NM_001130179//NM_011619//NM_001130181//NM_001130175//NM_001130180//NM_001130176//NM_001136083//NM_001130178//NM_001130177	21956	Tnnt2	NA	NA	NA	NA	NA	NA	NA	NA	NA
NR_046170//NR_046169//NR_046167//NR_046168	329253	6530439I21	NA	NA	NA	NA	NA	NA	NA	NA	NA
NM_020594	57432	Zc3h8	NA	NA	NA	NA	NA	NA	NA	NA	NA
NM_007417	11551	Adra2a	NA	NA	NA	NA	NA	NA	NA	NA	NA
NM_025424	66208	Nenf	NA	NA	NA	NA	NA	NA	NA	NA	NA
NM_011406//NM_001112798	20541	Slc8a1	NA	17	17	17	17	17	17	17	17
NM_001039522	235497	Leo1	NA	NA	NA	NA	NA	NA	NA	16	NA
NM_026752	68520	Zfyve21	NA	NA	NA	NA	NA	NA	NA	NA	NA
NR_030496	751560	Mir501	NA	NA	NA	NA	NA	NA	NA	NA	NA
NM_011945	26401	Map3k1	VI	16	14	4	13	5	12	15	15
NM_133208	170740	Zfp287	NA	NA	NA	NA	NA	NA	NA	NA	NA
NM_019705//NM_001083921	24105	Rbck1	VII	16	17	16	16	16	16	17	17
NM_001081308//NM_001199685//NM_183306	330177	Taok3	VIII	16	17	16	14	17	17	15	16
NM_001205386//NM_023735//NM_001205385	74117	Actr3	VIII	16	17	17	16	16	17	16	16
NM_001111059//NM_133654	12490	Cd34	NA	NA	NA	NA	NA	NA	NA	NA	NA
NM_001167799//NM_019829	56389	Stx5a	VI	16	16	16	13	17	2	16	16
NM_015782//NM_001046637	53607	Snrpa	NA	17	17	17	17	17	NA	NA	NA
NM_198031	259279	Tubgcp3	NA	NA	16	8	NA	NA	16	14	NA
NM_145407//NM_001168373//NM_001168372//NM_027804//NM_001168371	71472	Usp19	VI	16	16	14	12	16	16	14	16
NM_010404//NM_177981	15114	Hap1	NA	NA	NA	NA	NA	NA	NA	NA	NA
NM_001163627	73942	Fam151b	NA	NA	NA	NA	NA	NA	NA	NA	NA
NM_001037754//NM_130862//NM_001037755	108100	Baiap2	VI	17	16	16	15	17	17	15	17
NR_040634	100504268	2310005A03Rik	NA	NA	NA	NA	NA	NA	NA	NA	NA
NM_145700	252837	Ccrl1	NA	NA	NA	NA	NA	NA	NA	NA	NA
NR_045279	432958	LOC432958	NA	NA	NA	NA	NA	NA	NA	NA	NA
NM_033072	110962	Mbd6	VI	17	1	8	8	17	16	17	12
NM_025456	66266	Eapp	NA	NA	NA	NA	NA	NA	NA	NA	NA
NM_011673	22234	Ugcg	II	17	16	16	16	1	17	15	1
NM_020583//NM_001113527	57444	Isg20	NA	NA	NA	NA	17	17	17	17	17
NM_031391//NM_175335	83602	Gtf2a1	II	13	12	16	17	16	16	16	16
NR_003961//NM_080443	117589	Asb7	NA	NA	NA	NA	NA	NA	NA	NA	NA
NM_001164173//NM_053193	94230	Cpsf1	NA	16	17	17	16	17	14	17	17
NM_144536	68916	Cdkal1	NA	NA	NA	NA	NA	NA	NA	NA	NA
NR_045478	69345	1700003C15Rik	NA	NA	NA	NA	NA	NA	NA	NA	NA
NR_015569	654804	4732471J01Rik	NA	NA	NA	NA	NA	NA	NA	NA	NA
NM_027159	69668	Ccdc115	NA	17	16	17	NA	NA	NA	NA	NA
NM_023203	66422	Dctpp1	NA	NA	NA	NA	NA	NA	NA	NA	NA
NM_026447//NM_198931	67905	Ppm1m	NA	17	17	8	NA	NA	NA	NA	NA
NM_176931//NM_181529	319508	Syt15	NA	NA	NA	NA	NA	NA	NA	NA	NA
NM_026720	68423	Ankrd13d	NA	NA	NA	NA	NA	NA	NA	NA	NA
NM_172860//NM_009823	12396	Cbfa2t2	VII	5	17	2	13	8	1	4	14
NM_019693//NM_001252457	53817	Ddx39b	NA	17	17	17	17	17	17	17	17
NM_146251	241274	Pnpla7	VI	17	15	8	1	14	17	NA	NA
NR_040257//NR_040260//NR_040261//NR_040259//NR_040262//NR_040258	73652	2210408F21Rik	NA	NA	NA	NA	NA	NA	NA	NA	NA
NM_029381	75671	Tex22	NA	NA	NA	NA	NA	NA	NA	NA	NA
NM_024256	72727	B3gat3	VII	16	17	16	1	17	NA	14	NA
NM_023794	104156	Etv5	NA	17	17	16	NA	NA	NA	NA	4
NM_198249//NM_001145921//NM_001145922	268739	Arhgef40	VI	16	17	17	2	17	14	15	17
NM_013733	27221	Chaf1a	NA	NA	NA	NA	NA	NA	NA	NA	NA
NM_001252579//NM_028072//NM_001252578	72043	Sulf2	NA	17	17	17	13	17	17	17	17
NM_177613	216150	Cdc34	NA	17	1	17	17	17	17	17	17
NM_013530	14695	Gnb3	NA	NA	NA	NA	NA	NA	NA	NA	NA
NM_001163610	100042480	Nhsl2	VII	17	17	16	NA	NA	NA	4	1
NM_011206	19253	Ptpn18	NA	NA	NA	NA	NA	NA	NA	NA	NA
NM_007445	11705	Amh	NA	NA	NA	NA	NA	NA	NA	NA	NA
NM_183248//NR_027857	14912	Nkx6-2	NA	NA	NA	NA	NA	NA	NA	NA	NA
NM_015797//NM_001163707//NM_001163706//NM_001163705//NM_001163704	50762	Fbxo6	II	8	NA	1	NA	17	NA	14	17
NR_040291	78605	6430706D22Rik	VIII	17	1	1	17	3	1	17	14
NM_173406//NM_001168277	231986	Jazf1	NA	NA	NA	NA	NA	NA	NA	NA	NA
NM_024210	67862	2310033P09Rik	NA	NA	NA	NA	NA	NA	NA	NA	NA
NM_133937	101314	6720456B07Rik	NA	17	17	17	17	17	17	17	17
NM_133847	99237	Tm9sf4	NA	17	17	17	17	17	17	17	17
NM_001101488	269994	Gsg1l	NA	NA	NA	NA	NA	NA	NA	NA	NA
NM_184088//NM_001081014	329877	Dennd4c	II	16	6	16	17	1	16	16	16
NM_134139	107071	Wdr74	NA	NA	NA	NA	NA	NA	NA	NA	NA
NM_198616//NM_001243307	240514	Ccdc85b	VI	8	16	6	NA	1	NA	14	1
NM_033541	114643	Oas1c	NA	NA	NA	NA	NA	NA	NA	NA	NA
NR_027953//NR_015549//NR_027952	68789	Trmt61b	NA	NA	NA	NA	NA	NA	NA	NA	NA
NM_207541	224694	Zfp81	NA	NA	NA	NA	NA	NA	NA	NA	NA
NM_008990//NM_001159724	19294	Pvrl2	VI	NA	NA	NA	17	16	8	16	16
NM_177083	320148	B430306N03Rik	V	16	8	8	17	14	17	8	8
NM_029021	74614	Ocstamp	VII	17	16	17	6	16	17	NA	NA
NR_004448	74662	4930448K20Rik	NA	NA	NA	NA	NA	NA	NA	NA	NA
NM_001115151//NM_001115149//NM_001115153//NM_001115150//NM_001013378	231915	Uspl1	NA	13	4	NA	NA	NA	NA	NA	NA
NM_001003664	386551	Gm5409	NA	NA	NA	NA	NA	NA	NA	NA	NA
NM_001014973	217463	Snx13	NA	17	1	17	17	2	16	17	17
NR_035410	100316663	Mir669k	NA	NA	NA	NA	NA	NA	NA	NA	NA
NM_001252223//NM_001252222//NM_008676//NM_001252220	17966	Nbr1	VI	8	1	15	16	12	1	16	16
NM_016710	50887	Hmgn5	NA	NA	NA	NA	NA	NA	NA	NA	NA
NM_153805	263803	Pkn3	NA	NA	NA	NA	NA	NA	NA	NA	NA
NR_040626	320626	9230105E05Rik	NA	NA	NA	NA	NA	NA	NA	NA	NA
NM_001177372//NM_001177371//NM_019813	56320	Dbn1	NA	NA	NA	NA	NA	NA	NA	NA	NA
NM_009395//NM_001159392	21927	Tnfaip1	VIII	16	14	17	16	8	2	NA	17
NM_138675	192191	Med9	NA	NA	NA	NA	NA	NA	NA	NA	NA
NM_028658	73825	Klraq1	II	13	16	16	NA	NA	16	16	2
NM_175015	228033	Atp5g3	NA	16	17	17	16	17	17	17	17
NM_031381	83555	Tex13	NA	NA	NA	NA	NA	NA	NA	NA	NA
NM_080562//NM_001255994//NM_001255993	140629	Ubox5	NA	NA	NA	NA	NA	NA	NA	NA	NA
NM_172819//NM_001159361	239667	Dip2b	VI	1	16	12	13	8	16	17	16
NM_028844//NM_001165935	74268	Aven	NA	NA	NA	NA	NA	NA	NA	NA	NA
NM_027694//NM_001141983	71146	Golga7b	NA	NA	NA	NA	NA	NA	NA	NA	NA
NM_009684//NM_001042558	11783	Apaf1	VI	12	16	16	16	13	16	16	14
NM_001163159//NM_009981//NM_001163160	13026	Pcyt1a	VI	16	15	8	16	16	16	17	17
NM_028075	72049	Tnfrsf13c	NA	NA	NA	NA	NA	NA	NA	NA	NA
NM_007999	14156	Fen1	NA	NA	NA	NA	NA	NA	NA	NA	NA
NM_178743	268512	Slc26a11	NA	NA	NA	NA	NA	NA	NA	NA	NA
NM_015790	50723	Icosl	VII	1	1	8	8	15	16	14	14
NM_080788//NM_001024856//NM_001024857	140810	Ttbk2	NA	1	17	17	17	NA	NA	17	17
NM_181280//NM_181281//NM_181282//NM_181279//NM_144541	107976	Bre	NA	16	17	17	15	17	17	17	16
NM_011560//NM_198104	21647	Tcte3	NA	NA	NA	NA	NA	NA	NA	NA	NA
NM_145576//NM_001145881	232784	Zfp212	NA	NA	NA	NA	NA	NA	NA	1	2
NM_019483	55994	Smad9	NA	NA	NA	NA	NA	NA	NA	NA	NA
NM_025855//NM_001110195	52665	Echdc1	NA	NA	NA	NA	NA	NA	NA	NA	NA
NM_009648//NM_001042541	11640	Akap1	NA	NA	NA	NA	NA	NA	NA	NA	NA
NM_177089//NM_199323	320165	Tacc1	NA	16	17	17	17	17	17	15	17
NM_145442	217588	Mbip	NA	NA	NA	NA	NA	NA	NA	NA	NA
NM_020282//NM_001163239//NM_001163242//NM_001163241	18105	Nqo2	NA	NA	NA	NA	NA	NA	NA	NA	NA
NM_001034871	328788	Gm749	NA	NA	NA	NA	NA	NA	NA	NA	NA
NM_023210//NM_001253758//NM_001253757	66471	Anp32e	NA	17	17	17	17	16	17	17	17
NM_001015039	231125	Zfyve28	NA	NA	NA	NA	NA	NA	NA	NA	NA
NM_153389//NR_003966	231287	Atp10d	NA	17	17	2	8	NA	NA	NA	NA
NM_011596	21871	Atp6v0a2	VI	16	16	16	NA	17	16	16	17
NM_001045542	624860	Gm12253	NA	NA	NA	NA	NA	NA	NA	NA	NA
NM_019479	55927	Hes6	NA	NA	NA	NA	NA	NA	NA	NA	NA
NR_024085	217294	BC006965	NA	NA	NA	NA	NA	NA	NA	NA	NA
NM_001164195//NM_019961	56535	Pex3	NA	NA	NA	NA	NA	NA	NA	NA	NA
NM_133806	107652	Uap1	VII	17	17	16	6	8	8	16	14
NM_001164038//NM_001164040//NM_001164039//NM_001164036//NM_001164037//NM_008529	17069	Ly6e	NA	17	17	17	17	17	17	17	17
NM_001048176	228094	Cerkl	NA	NA	NA	NA	NA	NA	NA	NA	NA
NM_026879	68942	Chmp2b	VIII	NA	8	NA	6	17	NA	17	16
NR_028428	381598	2610005L07Rik	NA	17	17	17	17	17	17	17	17
NM_009797	12340	Capza1	NA	17	17	17	17	17	17	17	17
NM_001081075	70567	5730455O13Rik	NA	NA	NA	NA	NA	NA	NA	NA	NA
NM_028339	72736	Tmx1	NA	17	17	NA	17	17	NA	17	17
NM_025884	66983	Zfp830	NA	NA	NA	NA	NA	NA	NA	NA	NA
NM_029211	75212	Rnf121	NA	NA	NA	NA	NA	NA	NA	NA	NA
NM_027654	71041	Pcgf6	NA	NA	NA	NA	NA	NA	NA	NA	NA
NM_001025586//NM_001025587	75692	Nr2c2ap	NA	NA	NA	NA	NA	NA	NA	NA	NA
NM_153142	103710	Slc35e4	NA	NA	1	NA	NA	NA	NA	NA	NA
NM_016791//NM_001164111//NM_001164112//NM_001164110//NM_198429//NM_001164109	18018	Nfatc1	VI	8	16	4	15	17	16	8	17
NM_009503	269523	Vcp	NA	16	16	17	17	17	17	17	17
NM_033145	78076	Lcn8	NA	NA	NA	NA	NA	NA	NA	NA	NA
NM_021563//NM_001005868	59079	Erbb2ip	NA	17	17	17	17	1	17	6	14
NR_028568	100216535	Scarna9	NA	NA	NA	NA	NA	NA	NA	NA	NA
NM_001013012	67109	Zfp787	NA	15	1	NA	NA	NA	NA	NA	NA
NM_001205157//NM_138303//NR_038062//NM_001205158	74766	Yipf2	NA	NA	17	NA	NA	NA	NA	17	NA
NM_201357	380752	Tssc1	NA	NA	NA	NA	NA	NA	NA	NA	NA
NM_001252658//NM_010700//NM_001252659	16835	Ldlr	V	8	16	8	4	8	16	16	16
NM_009698	11821	Aprt	NA	17	17	17	17	17	17	17	17
NM_001163695//NM_028905	74387	4932438H23Rik	NA	NA	NA	NA	NA	NA	NA	4	NA
NM_025974	67115	Rpl14	NA	17	17	17	17	17	17	17	17
NM_001033302	229599	Gm129	NA	NA	NA	NA	NA	NA	NA	NA	NA
NM_001042709//NM_001042708//NM_010561//NM_001042707	16201	Ilf3	NA	17	17	16	17	17	17	16	17
NM_001164800//NM_024249//NM_001164798//NM_001164801//NM_001164799//NM_001164802	72055	Slc38a10	NA	17	16	1	17	17	17	17	1
NM_009862//NM_001161623	12544	Cdc45	NA	NA	NA	NA	NA	NA	NA	NA	NA
NM_001243258	215467	Gm4791	NA	NA	17	NA	17	17	17	NA	NA
NM_013677	20930	Surf1	NA	NA	NA	2	NA	NA	NA	NA	NA
NM_001177552//NM_025976	67118	Bfar	VI	16	8	16	15	16	17	17	16
NM_133683	67226	Tmem19	NA	16	17	NA	NA	NA	NA	NA	NA
NM_024454	216344	Rab21	VI	14	16	16	1	17	15	16	17
NM_011933	26378	Decr2	VIII	17	17	17	17	1	NA	NA	1
NM_001205362//NM_001205361//NM_033623	114893	Dcun1d1	NA	NA	17	NA	17	NA	12	NA	16
NM_178118	330938	Dixdc1	NA	16	16	NA	NA	NA	NA	NA	NA
NR_004853	69681	Cdk3-ps	NA	NA	NA	NA	NA	NA	NA	NA	NA
NM_138628	378431	Txlnb	NA	NA	NA	NA	NA	NA	NA	NA	NA
NM_007808	13063	Cycs	NA	17	17	17	17	17	17	17	17
NM_010807	17357	Marcksl1	NA	16	17	17	17	17	17	17	16
NR_037225	100526518	Mir3065	NA	NA	NA	NA	NA	NA	NA	NA	NA
NM_176979	235559	Topbp1	VI	17	16	16	NA	17	NA	NA	17
NM_019490	56041	Uso1	NA	16	17	17	16	6	17	17	17
NM_026987	69192	Dhx16	VIII	15	16	13	1	17	17	16	8
NM_022891	65019	Rpl23	NA	17	17	17	17	17	17	17	17
NM_008321	15903	Id3	NA	NA	NA	NA	NA	NA	NA	NA	NA
NM_011968	26443	Psma6	NA	17	17	17	17	17	17	17	17
NM_001109748//NM_016871	53333	Tomm40	NA	8	2	17	16	NA	NA	NA	NA
NM_008392	16365	Irg1	VII	14	17	16	16	15	14	16	16
NM_007572	12259	C1qa	NA	NA	16	NA	NA	17	NA	NA	NA
NM_153125	227648	Sec16a	VII	16	17	16	1	16	17	15	1
NM_134000	103213	Traf3ip2	NA	NA	NA	NA	1	NA	2	2	16
NM_009295//NM_001113569	20910	Stxbp1	NA	17	17	17	17	17	17	17	17
NM_001037999//NM_007830	13167	Dbi	NA	17	17	17	17	17	17	17	17
NM_011046//NM_001081454	18550	Furin	VI	16	16	16	17	17	16	17	17
NM_001256072	328577	7530416G11Rik	NA	NA	NA	NA	NA	NA	NA	NA	NA
NM_026683//NM_028250//NM_001145781	72482	Acbd6	NA	17	17	16	1	NA	NA	NA	NA
NM_028705	73998	Herc3	VI	NA	16	NA	NA	17	17	17	8
NM_001160368//NM_178779	320311	Rnf152	NA	NA	NA	NA	NA	NA	NA	NA	NA
NM_001081436//NM_001114609	227195	Ino80d	III	17	14	10	17	14	15	16	8
NM_172627	225467	Pggt1b	NA	NA	NA	17	NA	NA	NA	NA	1
NR_040385	78706	C430002E04Rik	NA	NA	NA	NA	NA	NA	NA	NA	NA
NM_001083891//NM_030087	78330	Ndufv3	NA	17	17	17	17	17	17	17	17
NM_031165	15481	Hspa8	VI	17	16	16	16	1	17	17	17
NM_019716//NM_001163791//NR_028268	56452	Orc6	NA	NA	NA	NA	NA	NA	NA	NA	NA
NM_001160043//NM_028457	73172	Dem1	NA	NA	NA	NA	NA	NA	NA	NA	NA
NR_045437//NR_045436	72578	2700054A10Rik	NA	NA	NA	NA	17	16	NA	1	17
NM_001081635//NM_007632//NM_001081636	12445	Ccnd3	NA	17	17	17	1	16	17	17	17
NM_001005866//NM_001003953//NM_013910	30841	Kdm2b	VI	16	12	12	8	8	14	17	NA
NM_177262//NM_001199593	320795	Pkn1	VI	16	16	16	8	17	16	17	17
NM_133836//NM_008358	16169	Il15ra	VI	NA	NA	NA	17	17	17	16	17
NM_001039941	664723	Cypt8	NA	NA	NA	NA	NA	NA	NA	NA	NA
NM_183263	67390	Rnmtl1	NA	NA	NA	NA	NA	NA	NA	NA	NA
NM_001025377//NM_153820	76117	Arhgap15	NA	NA	NA	NA	NA	NA	NA	NA	NA
NM_028132	72157	Pgm2	NA	17	17	16	4	17	17	17	17
NM_009114	20202	S100a9	NA	17	16	17	17	17	17	15	17
NM_001164200//NM_001164199//NM_001164198//NM_011100	18749	Prkacb	NA	17	16	17	17	17	17	17	17
NM_024233	104444	Rexo2	NA	17	NA	NA	NA	8	17	16	NA
NM_001159417//NM_001159418//NM_008394	16391	Irf9	I	12	1	1	14	8	15	14	13
NM_134123	106583	Scaf8	III	17	16	8	1	6	8	16	14
NM_007983	14084	Faf1	NA	NA	17	17	NA	10	NA	15	NA
NM_001081128	238505	Mtr	NA	15	17	15	NA	NA	NA	NA	NA
NM_026816	68705	Gtf2f2	NA	NA	NA	NA	1	NA	NA	NA	NA
NM_023755	81879	Tfcp2l1	NA	NA	NA	NA	NA	NA	NA	NA	NA
NM_145137	216864	Mgl2	NA	NA	17	NA	NA	NA	NA	NA	NA
NM_001102650//NM_026561	68106	Nt5c3l	NA	NA	NA	NA	NA	NA	NA	NA	NA
NM_007722	12778	Cxcr7	NA	8	17	17	NA	NA	NA	NA	NA
NM_001165997//NM_029773//NM_001165998	76857	Spopl	NA	NA	NA	NA	NA	NA	NA	NA	NA
NM_001081960//NM_001114347//NM_029633	76499	Clasp2	VIII	14	8	8	16	17	17	16	16
NM_138301	28240	Trpm2	IX	16	17	17	17	12	NA	NA	NA
NM_001177792//NM_001177793//NM_009222	20619	Snap23	NA	17	17	17	17	17	17	17	17
NM_011066	18627	Per2	NA	NA	17	16	NA	NA	NA	NA	17
NM_019966	56690	Mlycd	NA	15	NA	NA	NA	NA	NA	NA	NA
NM_029478	75909	Vmp1	I	1	1	8	16	1	1	15	1
NM_146228//NM_001146059//NM_001146060	235633	Als2cl	VI	2	1	14	17	NA	NA	NA	17
NM_016750	51788	H2afz	NA	14	16	17	17	17	17	17	17
NM_019418	50930	Tnfsf14	NA	NA	NA	NA	NA	NA	NA	NA	NA
NM_009770	12228	Btg3	NA	NA	NA	NA	NA	NA	NA	NA	NA
NM_001163496//NM_018767//NM_001163497	54215	Cd160	NA	NA	NA	NA	NA	NA	NA	NA	NA
NM_013563	16186	Il2rg	NA	17	17	17	17	17	17	17	17
NM_139311	246198	Mllt6	NA	17	16	17	17	17	16	17	17
NR_015614	319711	E230029C05Rik	NA	NA	NA	NA	NA	NA	NA	NA	NA
NM_009146//NM_001113478	20321	Frrs1	NA	17	17	17	17	17	17	NA	NA
NM_009824//NM_001109873//NM_177289	12398	Cbfa2t3	NA	NA	NA	NA	NA	NA	NA	NA	NA
NM_010266	14544	Gda	NA	17	17	17	17	2	17	17	17
NM_197998//NM_001164625//NM_001164626	72355	2210021J22Rik	NA	NA	NA	NA	NA	NA	NA	NA	NA
NM_198613	232910	Ap2s1	NA	17	17	17	17	17	17	17	17
NM_175090	20529	Slc31a1	NA	17	17	17	16	17	17	17	17
NM_144860	225164	Mib1	NA	17	16	17	17	17	17	17	17
NM_001025156//NM_029955	70829	Ccdc93	VI	16	16	5	1	1	16	16	10
NM_030250	52014	Nus1	NA	17	17	17	17	17	17	17	17
NM_001177946//NM_183251//NM_001177947//NM_001177945	66273	1810020D17Rik	NA	NA	NA	NA	NA	NA	NA	NA	NA
NR_040749	622070	LOC622070	NA	NA	NA	NA	NA	NA	NA	NA	NA
NM_001114131//NM_146081	70351	Ppp4r1	VI	1	4	16	16	16	6	17	8
NM_019635	56274	Stk3	NA	NA	NA	NA	NA	15	16	15	16
NM_021434	58245	Gpr180	NA	NA	NA	NA	NA	NA	NA	NA	NA
NM_176902	319370	Fam100b	VII	16	17	16	16	16	16	16	16
NM_025839	66911	Nudt16l1	NA	NA	NA	NA	NA	NA	NA	NA	NA
NM_001013810	434171	Gm5591	NA	NA	NA	NA	NA	NA	NA	NA	NA
NM_009026	19416	Rasd1	NA	NA	NA	NA	NA	NA	NA	NA	NA
NR_001581	73266	Speer6-ps1	NA	NA	NA	NA	NA	NA	NA	NA	NA
NM_022321//NM_001162500	64099	Parvg	NA	17	17	17	17	17	17	NA	17
NM_009120	20224	Sar1a	VIII	16	16	16	17	17	17	16	16
NR_037233	100499517	Mir3072	NA	NA	NA	NA	NA	NA	NA	NA	NA
NM_172301	268697	Ccnb1	NA	NA	NA	NA	NA	NA	NA	NA	NA
NM_029937	77595	Nup210l	NA	NA	NA	NA	NA	NA	NA	NA	NA
NM_031373	72075	Ogfr	VI	16	16	16	16	17	14	16	8
NM_008704	18102	Nme1	VIII	17	17	17	NA	16	17	NA	NA
NM_009944	12865	Cox7a1	NA	NA	NA	NA	NA	NA	NA	NA	NA
NM_001045484//NM_008578	17259	Mef2b	NA	NA	NA	NA	NA	NA	NA	NA	NA
NM_008065	14390	Gabpa	NA	17	17	17	17	16	6	13	17
NM_022409	63872	Zfp296	NA	NA	NA	NA	NA	NA	NA	NA	NA
NM_152815//NM_001191001//NR_034030	72635	Lins	NA	NA	NA	NA	NA	NA	NA	NA	NA
NM_027513	70699	Nup205	VIII	1	17	17	15	16	17	17	16
NM_001252251//NM_001252253//NM_001252252//NM_010898//NM_001252250	18016	Nf2	VI	16	14	16	16	NA	14	NA	17
NM_011014	18391	Sigmar1	NA	NA	NA	NA	NA	NA	NA	NA	NA
NM_001199902//NM_001013369//NM_001110152	109054	Pfdn4	NA	NA	NA	NA	NA	NA	NA	NA	NA
NR_045849	71186	4933417D19Rik	NA	NA	NA	NA	NA	NA	NA	NA	NA
NM_139308	99138	Stard7	III	8	14	8	8	16	16	16	16
NM_026046	67230	Zfp329	NA	NA	NA	NA	NA	NA	NA	NA	8
NM_021791	60425	Doc2g	NA	NA	NA	NA	NA	NA	NA	NA	NA
NM_007405	11512	Adcy6	V	15	16	1	1	17	14	10	1
NM_198168	225849	Ppp2r5b	NA	17	NA	17	1	15	NA	NA	NA
NM_026859//NM_001164607//NM_001164608	68877	Maf1	VI	14	16	16	1	16	17	14	17
NM_012021	54683	Prdx5	NA	16	17	17	17	17	17	17	17
NM_021526	59029	Psmd14	VIII	6	17	17	16	16	16	16	17
NM_025680	66642	Ctnnbl1	NA	1	NA	17	NA	NA	NA	2	NA
NM_172711	231279	Guf1	NA	NA	NA	NA	NA	NA	NA	NA	NA
NM_001085409//NM_133186	68428	Steap3	NA	NA	NA	NA	NA	NA	NA	NA	NA
NM_194348	329015	Atg2a	VI	8	10	4	16	16	16	16	16
NM_017380//NM_001113486//NM_001113488//NM_001113487	53860	2016-09-09	NA	17	17	17	15	17	17	17	17
NM_001160229//NM_031494	27081	Zfp275	II	NA	16	16	16	1	NA	2	2
NM_029682	76630	Stambpl1	VI	16	6	16	16	13	10	NA	NA
NM_022995	65112	Pmepa1	NA	NA	NA	NA	NA	17	17	16	2
NM_026562	68107	Cntd1	NA	NA	NA	NA	NA	NA	NA	NA	NA
NM_199197	68731	Rbfa	NA	17	16	8	NA	NA	NA	NA	NA
NR_037689	328657	Gm1968	NA	NA	NA	NA	NA	NA	NA	NA	NA
NM_008433//NM_001163510	16534	Kcnn4	VI	16	16	16	16	16	14	17	17
NM_001177379//NM_175937	231207	Cpeb2	VIII	17	17	17	2	1	1	15	12
NM_182928	223780	Adm2	NA	NA	NA	NA	NA	NA	NA	NA	NA
NM_018814	54604	Pcnx	VIII	17	14	13	2	17	3	15	16
NR_015475//NR_027903//NR_027904	73516	1700086O06Rik	NA	NA	NA	NA	NA	NA	NA	NA	NA
NM_001098230//NM_001033453//NM_001098231	381511	Pdp1	NA	NA	NA	NA	NA	NA	NA	NA	NA
NM_001159683//NM_001033299	228913	Zfp217	I	1	1	1	1	1	8	8	3
NM_025826	66885	Acadsb	NA	14	17	17	NA	17	17	17	17
NM_001005475//NM_001114664	245666	Iqsec2	VII	NA	17	NA	1	17	17	16	17
NM_001135559	20663	Sos2	VIII	17	17	17	8	8	16	17	16
NM_010299	14667	Gm2a	NA	17	17	17	17	17	17	17	17
NR_030781//NR_030780//NR_030779//NM_133971//NM_001167967	102334	Ankrd10	NA	NA	1	NA	NA	NA	NA	NA	NA
NM_009911	12767	Cxcr4	NA	2	5	1	NA	NA	NA	1	NA
NM_001195338//NM_001195348	100503572	Bbip1	NA	NA	NA	NA	NA	NA	NA	NA	NA
NM_029336	75558	1700022P22Rik	NA	NA	NA	NA	NA	NA	NA	NA	NA
NM_028447	73137	Prrc1	NA	16	17	17	17	17	17	16	16
NM_023248	66711	Sbds	NA	17	17	16	17	17	17	16	17
NM_001146050//NM_001146053//NM_001146049//NM_001146052//NM_016865	53415	Htatip2	NA	NA	16	17	NA	NA	NA	NA	NA
NM_001076679	751864	Gm9733	NA	NA	NA	NA	NA	NA	NA	NA	NA
NM_001173459	100038947	LOC100038947	NA	17	17	17	NA	15	NA	17	17
NM_001164197//NM_021412	58223	Mmp19	NA	17	17	17	17	17	17	17	17
NM_172579//NM_001167983	217692	Sipa1l1	VII	17	16	17	17	14	17	8	15
NM_001167831//NM_001033139	68229	AI846148	NA	NA	NA	NA	1	NA	NA	8	NA
NM_026234	67556	Pigm	VIII	1	1	17	17	17	16	16	17
NM_133977	22041	Trf	NA	17	17	17	17	17	17	17	17
NM_001114660//NM_178672	212986	Scfd2	NA	NA	NA	NA	NA	NA	NA	NA	NA
NM_133943//NM_001040684	101502	Hsd3b7	VII	14	17	8	16	NA	NA	16	15
NM_027373	70292	Afap1	NA	NA	NA	NA	NA	7	NA	NA	NA
NM_027446	70511	Fam86	NA	NA	1	NA	NA	NA	NA	NA	NA
NM_175097	54630	Prickle3	NA	17	17	17	17	17	NA	17	NA
NM_024213	52206	Anapc4	V	16	14	14	16	16	16	16	14
NM_001122843//NM_145390	212999	Tnpo2	NA	17	17	17	17	17	17	16	17
NM_025845	66921	Prpf38b	VII	8	16	17	8	16	8	8	14
NM_020265	56811	Dkk2	NA	NA	NA	NA	NA	NA	NA	NA	NA
NR_029527	387251	Mirlet7i	NA	NA	NA	NA	NA	NA	NA	NA	NA
NM_009621	11504	Adamts1	NA	NA	NA	NA	NA	NA	NA	NA	NA
NR_037145//NM_026247	67574	Alg13	NA	NA	NA	NA	NA	NA	NA	NA	NA
NM_001098636//NM_001033206	101631	Pwwp2b	NA	2	NA	NA	NA	NA	NA	NA	NA
NM_001033156	70611	Fbxo33	NA	NA	16	17	16	NA	NA	NA	2
NM_030560//NM_172667	80744	Cwc22	NA	16	14	NA	NA	NA	NA	NA	NA
NM_207680//NM_009754//NM_207681	12125	Bcl2l11	VI	8	16	16	12	16	12	8	4
NM_025567	66445	Cyc1	VII	16	17	17	16	16	16	17	16
NM_025617	66526	2210012G02Rik	NA	17	NA	NA	NA	NA	NA	NA	NA
NM_028181//NM_001114328	72278	Ccpg1	V	17	17	16	17	17	NA	6	NA
NM_025284//NM_001190327//NM_001039392	19240	Tmsb10	NA	17	17	17	17	17	17	17	17
NM_013782	27388	Ptdss2	NA	NA	NA	NA	NA	NA	NA	NA	NA
NM_016878//NM_001110831	13437	Dnpep	VI	17	16	17	16	16	16	17	17
NM_001142919//NM_001142920//NM_001142924//NM_001142921//NM_001142918//NM_001142922//NM_009333//NM_001142923	21416	Tcf7l2	NA	17	17	17	8	NA	NA	NA	NA
NM_001130458//NM_001130459//NM_015749	21452	Tcn2	NA	17	17	17	17	17	17	17	17
NM_134188	171210	Acot2	NA	NA	NA	NA	NA	NA	NA	NA	NA
NM_019499	56150	Mad2l1	NA	NA	NA	NA	NA	NA	NA	NA	NA
NM_001142744//NM_028476//NM_001142745	73242	Atat1	NA	NA	NA	NA	NA	NA	NA	NA	NA
NM_175308	100465	Mob3c	I	NA	15	NA	15	17	NA	1	15
NM_007535	12046	Bcl2a1c	NA	NA	NA	NA	NA	NA	NA	NA	NA
NM_152800//NR_045485	30933	Tor2a	NA	17	NA	17	NA	NA	NA	NA	NA
NM_026360	67755	Ddx47	VI	8	16	16	14	16	1	NA	NA
NM_001163684//NM_025533	66394	Nosip	NA	8	NA	NA	NA	NA	NA	17	17
NM_029074	382030	Tmem188	NA	NA	NA	NA	NA	NA	NA	16	NA
NM_001142968	271278	BC024139	NA	NA	NA	NA	NA	NA	NA	NA	NA
NM_172525	214137	Arhgap29	NA	NA	NA	NA	NA	NA	NA	NA	NA
NM_001128132//NM_029018//NM_001128133//NM_027578	74603	Cd200r3	NA	NA	NA	NA	NA	NA	NA	NA	NA
NM_030210	78894	Aacs	NA	8	14	1	NA	NA	NA	NA	NA
NM_011331	20293	Ccl12	NA	NA	NA	NA	NA	NA	NA	NA	NA
NM_010715//NM_001199310//NM_001083188	16881	Lig1	NA	NA	NA	NA	NA	NA	NA	NA	NA
NM_146515	258508	Olfr99	NA	NA	NA	NA	NA	NA	NA	NA	NA
NM_010380	14964	H2-D1	NA	17	17	17	17	17	17	17	17
NM_009775	12257	Tspo	NA	17	17	17	17	17	17	17	17
NM_019709//NM_001167910	56453	Mbtps1	VIII	1	17	17	15	17	NA	16	8
NM_001113211//NM_173732	210035	Tmem194	NA	NA	NA	NA	NA	NA	NA	17	NA
NM_010187//NM_001077189	14130	Fcgr2b	NA	17	17	17	17	17	17	17	17
NM_177910	331026	Gmppb	VII	NA	1	NA	16	16	16	16	12
NR_015523	613258	A730017L22Rik	NA	17	17	17	17	17	17	17	17
NM_001252640//NM_025935//NM_001252639	67046	Tbc1d7	NA	NA	NA	NA	NA	NA	NA	NA	NA
NM_146200	56347	Eif3c	NA	17	17	16	16	17	17	17	17
NM_146162	231633	Tmem119	VI	8	16	14	12	NA	NA	17	17
NM_001024706	432825	Gm5458	NA	NA	NA	NA	NA	NA	NA	NA	NA
NM_001177303//NM_009024//NM_001176528//NM_001177302	19401	Rara	I	16	7	1	NA	8	8	8	6
NM_009260//NM_175836	20742	Spnb2	NA	17	17	17	17	16	17	17	17
NM_177783//NM_001081548	68795	Ubr3	NA	17	17	17	17	17	17	1	8
NR_040303	433374	LOC433374	NA	NA	NA	NA	NA	NA	NA	NA	NA
NM_008549	17158	Man2a1	NA	17	17	17	17	17	17	17	17
NM_001004140	80986	Ckap2	NA	NA	NA	NA	NA	NA	NA	NA	NA
NM_001026214//NM_007647	12499	Entpd5	NA	NA	NA	NA	NA	NA	NA	NA	NA
NM_021500	59003	Maea	V	16	16	6	16	16	17	16	6
NM_178203	319150	Hist1h3b	NA	NA	NA	NA	NA	NA	NA	NA	NA
NR_046233	100861531	Rn45s	I	1	1	1	1	1	1	3	1
NR_037603//NM_001199247//NM_001199249//NM_001199248//NM_178637	81601	Kat5	VI	1	16	15	14	12	15	NA	14
NM_008795	18557	Cdk18	NA	17	17	17	15	12	17	17	17
NM_001085508	242409	Tmem8b	NA	NA	NA	NA	NA	NA	NA	NA	NA
NM_001256102//NM_001256100//NM_029581//NM_001256101	76366	Mtif3	NA	NA	NA	NA	NA	NA	NA	NA	NA
NM_178610	52705	Krr1	NA	16	1	17	17	17	17	17	17
NM_026021	67187	Zmynd19	NA	NA	NA	NA	NA	NA	NA	NA	NA
NM_023230	66589	Ube2v1	NA	17	17	17	17	17	17	17	17
NM_001206391//NM_001206390//NM_001033245//NM_001206392	212032	Hk3	NA	17	17	17	17	17	17	17	17
NM_010238//NM_001204973//NR_037970	14312	Brd2	II	4	13	6	2	5	8	15	12
NM_011055	18576	Pde3b	NA	17	15	17	16	NA	NA	NA	NA
NM_010314	14699	Gngt1	NA	NA	NA	NA	NA	NA	NA	NA	NA
NM_001198984//NM_011552	21453	Tcof1	VIII	17	17	16	16	17	16	14	17
NM_138594	28040	D6Wsu163e	NA	NA	NA	NA	NA	NA	NA	NA	NA
NM_001256516//NM_001256518//NM_001256517//NR_028331//NR_046280//NM_001256520//NM_178761//NM_001256519	319475	Zfp672	NA	NA	NA	NA	NA	NA	NA	NA	NA
NM_053072	13998	Fgd6	III	17	16	16	14	14	15	8	8
NM_001160712//NM_001160713//NM_027987//NM_001160711	52685	Cd300lg	NA	NA	NA	NA	NA	NA	NA	NA	NA
NM_010686	16792	Laptm5	NA	17	17	17	17	17	17	17	17
NM_001077507//NM_010309//NR_003258//NM_019690//NM_201617//NM_022000//NM_201618//NM_201616//NM_001077510	14683	Gnas	NA	17	17	17	17	17	17	17	17
NM_001177756//NM_133232//NM_001177758//NM_001177755//NM_001177754//NM_001177757//NM_001177752//NM_001177753	170768	Pfkfb3	VI	16	12	7	16	15	15	2	1
NM_001145999//NM_175433//NM_001146000	209225	Zfp710	II	5	3	12	12	2	2	8	6
NM_008129	14630	Gclm	NA	17	17	17	17	17	16	17	17
NM_133501//NM_133500	171171	Ntng2	NA	17	17	17	17	17	17	8	17
NR_040570//NR_040571//NR_040572	76397	4930455F16Rik	NA	NA	NA	NA	NA	NA	NA	NA	NA
NR_027492//NM_030201	110920	Hspa13	NA	NA	17	17	16	NA	17	17	17
NM_172308//NM_001170786//NM_001170785	270685	Mthfd1l	VIII	17	17	17	14	17	16	16	16
NM_026025	67197	Zcrb1	NA	NA	NA	NA	NA	NA	NA	NA	NA
NM_001033472	382252	A830080D01Rik	NA	NA	NA	NA	NA	NA	NA	NA	NA
NM_001040395//NM_001085410	68646	1110020G09Rik	NA	1	8	NA	NA	NA	NA	NA	NA
NM_008925	19089	Prkcsh	NA	17	17	17	17	17	17	17	17
NM_001135001//NM_001081457//NM_012023//NM_001081458	26931	Ppp2r5c	NA	17	17	17	17	17	17	17	17
NM_025302	27398	Mrpl2	NA	1	NA	NA	2	NA	NA	NA	NA
NM_019996//NM_001162989	56698	Phax	NA	NA	12	NA	NA	NA	NA	NA	NA
NR_033554	654822	D330041H03Rik	NA	17	17	1	17	1	NA	17	17
NM_007608	12352	Car5a	NA	NA	NA	NA	NA	NA	NA	NA	NA
NM_001162388//NM_011069//NM_001162387//NR_027845//NR_027844	18632	Pex11b	NA	NA	NA	NA	NA	NA	NA	NA	NA
NM_011894	24056	Sh3bp5	VIII	NA	NA	NA	17	16	4	17	17
NM_029930	77574	Fam115a	NA	NA	NA	NA	NA	NA	NA	NA	NA
NM_019550	56195	Ptbp2	NA	NA	NA	NA	NA	NA	NA	NA	NA
NM_028276	72554	Utp14a	NA	NA	NA	NA	NA	NA	NA	NA	NA
NM_016746//NM_001122982	51813	Ccnc	NA	NA	NA	NA	NA	NA	NA	NA	NA
NM_028233	72416	Lrpprc	NA	17	17	17	17	17	17	NA	16
NM_008595	17305	Mfng	NA	NA	NA	NA	NA	NA	NA	NA	NA
NM_026952//NM_001109628//NM_001109626	69131	Cdk12	VIII	17	17	17	6	17	8	1	2
NM_172884	243219	2900026A02Rik	NA	NA	17	15	NA	NA	NA	NA	NA
NM_021565	59090	Midn	II	8	8	1	14	8	8	8	8
NM_011508	20918	Eif1	NA	17	17	17	17	17	17	17	17
NM_178939	68559	Pdrg1	NA	NA	NA	NA	NA	NA	NA	NA	NA
NM_030248	80280	Cdk5rap3	NA	14	8	17	NA	NA	NA	NA	NA
NM_016700	26419	Mapk8	NA	NA	NA	NA	16	NA	NA	NA	NA
NM_177142//NM_001252513	320355	Lipi	NA	NA	NA	NA	17	NA	NA	NA	1
NM_001164117//NM_009254//NM_001164118//NM_001243192	20719	Serpinb6a	NA	17	16	17	NA	17	17	17	17
NM_010443//NM_001136066	15369	Hmox2	III	17	16	14	16	16	16	16	8
NR_045052	100504347	Gm20187	NA	NA	NA	NA	NA	NA	NA	NA	NA
NM_029659	76571	Styxl1	NA	NA	NA	NA	NA	NA	NA	NA	NA
NM_001177624//NM_001003915	241612	Slc5a12	NA	NA	NA	NA	NA	NA	NA	NA	NA
NM_016780	16416	Itgb3	I	1	15	1	13	3	1	1	13
NM_172566	217201	Rundc1	NA	NA	NA	NA	NA	NA	NA	14	1
NM_001168646//NM_001040692//NM_001168644//NM_001168645//NM_001168643//NM_001136087	22598	Slc6a18	NA	NA	17	NA	17	NA	NA	NA	16
NM_011814	23879	Fxr2	VIII	16	17	16	15	1	17	17	14
NM_181072	71602	Myo1e	VI	15	16	8	12	16	8	17	17
NM_001253386//NM_172702	230779	Serinc2	NA	NA	NA	NA	NA	17	NA	NA	NA
NM_021519	59022	Edf1	NA	17	17	17	17	17	17	17	17
NM_019949	56791	Ube2l6	NA	17	17	NA	17	17	17	17	17
NM_010730	16952	Anxa1	NA	17	17	17	17	17	17	17	17
NM_008950	19184	Psmc5	VIII	16	17	16	15	17	17	17	NA
NM_001142642//NM_028596	381668	Fbrsl1	VII	16	17	15	1	17	17	14	17
NM_018754	55948	Sfn	NA	NA	NA	NA	NA	NA	NA	NA	NA
NM_138748	110854	Ppp2r4	NA	15	17	17	17	17	17	17	1
NR_045390	77855	D730045A05Rik	NA	NA	NA	NA	NA	NA	NA	NA	NA
NM_010494	15896	Icam2	NA	NA	NA	NA	NA	NA	NA	NA	NA
NM_011767	22763	Zfr	NA	17	17	17	16	17	17	6	17
NM_001004176	433586	Maml3	I	16	2	1	1	1	2	7	1
NM_009204	20528	Slc2a4	NA	NA	NA	NA	NA	NA	NA	NA	NA
NM_138956	192678	Rassf3	V	16	16	16	15	16	1	16	16
NM_146672	258667	Olfr816	NA	NA	NA	NA	NA	NA	NA	NA	NA
NR_030719	668108	Gm8979	NA	NA	NA	NA	8	NA	1	13	8
NM_028762	74111	Rbm19	NA	NA	NA	NA	NA	NA	NA	NA	NA
NM_173741	268933	Wdr24	NA	14	1	NA	NA	NA	NA	17	17
NM_001177812//NM_001177813//NM_146099	226178	D19Wsu162e	V	17	8	1	17	17	14	16	16
NM_001003960//NM_001122997//NM_001003963//NM_010068//NM_001003961	13436	Dnmt3b	NA	NA	NA	NA	NA	NA	NA	NA	NA
NM_001136069//NM_010699	16828	Ldha	NA	17	17	17	17	17	17	17	17
NM_008193//NM_001159410	14923	Guk1	NA	17	16	17	NA	NA	NA	NA	17
NM_198300	208922	Cpeb3	NA	NA	NA	NA	NA	NA	NA	NA	NA
NR_029755	723825	Mir103-2	NA	NA	NA	NA	NA	NA	NA	NA	NA
NM_026893	68970	Dcaf12	VII	16	17	15	17	1	17	16	6
NR_002900	104369	Snora69	NA	NA	NA	NA	NA	NA	NA	NA	NA
NM_028243	72461	Prcp	NA	17	17	17	17	17	17	17	17
NM_010412//NM_001077696	15184	Hdac5	VI	17	16	16	4	16	NA	17	1
NM_007987//NM_001146708	14102	Fas	NA	NA	NA	NA	NA	NA	NA	NA	NA
NM_025334	66073	Txndc12	NA	17	17	17	NA	NA	NA	NA	NA
NM_023129//NM_001141927	18821	Pln	NA	NA	NA	NA	NA	NA	NA	NA	NA
NM_145486//NR_045523//NM_001252480//NR_045522	224703	2016-03-02	NA	17	17	NA	17	NA	NA	NA	NA
NR_033794//NM_001190437//NM_145215	68758	Abhd11	NA	NA	NA	NA	NA	NA	NA	NA	NA
NM_028873	74330	Dnajc14	V	14	4	2	14	16	17	16	16
NM_026734	68472	Tmem126b	NA	NA	NA	NA	NA	NA	NA	NA	NA
NM_001177968//NM_001177967//NM_001081071	225010	Lclat1	NA	NA	NA	16	NA	NA	NA	NA	NA
NM_026662	110639	Prps2	NA	NA	NA	NA	NA	NA	NA	NA	1
NM_001172055//NM_027208	69772	Bdh2	NA	NA	NA	NA	NA	NA	NA	NA	NA
NM_023220	66552	2010106G01Rik	NA	17	15	17	17	17	17	17	17
NM_027868//NM_001037493	71699	Slc41a3	NA	NA	17	NA	NA	NA	NA	NA	NA
NM_010727//NM_001159578//NM_001159580//NM_001159577//NM_001159579	16924	Lnx1	NA	NA	NA	NA	NA	NA	NA	NA	NA
NM_007380//NM_001077192//NM_145994//NM_001077190//NM_001077193	11308	Abi1	NA	17	17	17	14	17	17	16	16
NM_001135151//NM_001135152//NM_144808	213053	Slc39a14	NA	17	17	16	17	17	2	8	17
NM_178918	105372	Utp15	NA	NA	NA	4	NA	NA	NA	NA	NA
NM_009150	20341	Selenbp1	III	17	16	16	16	13	8	16	2
NM_009689//NM_001012273	11799	Birc5	NA	NA	NA	NA	NA	NA	NA	NA	NA
NR_035416	100316770	Mir669j	NA	NA	NA	NA	NA	NA	NA	NA	NA
NM_133717//NM_001039394	69834	Rab43	VI	8	16	12	16	16	16	16	15
NM_001162863//NM_029145	75019	Rnase10	NA	NA	NA	NA	NA	NA	NA	NA	NA
NM_001093753//NM_001093752//NM_026989	69207	Srsf11	VI	16	16	16	16	17	1	17	17
NM_001005423	381269	Mreg	VI	16	16	16	17	17	NA	17	8
NM_001111277//NM_175135	108067	Eif2b3	NA	NA	NA	NA	NA	NA	NA	NA	NA
NM_178111	68728	Trp53inp2	NA	17	17	17	17	17	17	NA	NA
NM_001130526//NM_145503//NM_001130525	226154	Lzts2	NA	NA	8	NA	NA	NA	NA	17	NA
NM_173034//NM_027477	272347	Zfp398	NA	NA	NA	NA	NA	NA	NA	NA	NA
NM_026510	68017	Ftsj2	NA	NA	NA	NA	NA	NA	NA	NA	NA
NM_001033161	71609	Tradd	NA	1	1	NA	NA	NA	NA	NA	15
NM_172146	231327	Ppat	NA	NA	NA	NA	NA	NA	NA	NA	NA
NM_029104	74843	Zmynd17	NA	NA	NA	NA	NA	NA	NA	NA	NA
NM_172768	235283	Gramd1b	VI	16	16	14	17	8	16	17	17
NM_027360	70257	2010107E04Rik	NA	NA	NA	NA	NA	NA	NA	NA	NA
NM_009870	12567	Cdk4	VI	16	16	15	16	16	NA	NA	15
NM_173027	271424	Ip6k3	NA	NA	NA	NA	NA	NA	NA	NA	NA
NM_175152//NM_001145929	69876	Thap3	NA	NA	NA	NA	NA	NA	NA	NA	NA
NM_008688//NM_026756	18029	Nfic	NA	17	16	1	NA	NA	NA	NA	17
NM_134009	103425	Ncln	NA	17	17	17	17	17	17	17	17
NM_025380	66143	Eef1e1	NA	NA	NA	NA	NA	NA	NA	NA	NA
NR_034153//NM_026712	328801	Zfp414	NA	NA	NA	NA	NA	NA	NA	NA	NA
NM_026042	67224	Med29	NA	NA	NA	NA	NA	NA	NA	NA	NA
NM_010072	13480	Dpm1	NA	NA	NA	NA	NA	NA	NA	NA	NA
NM_009212	20589	Ighmbp2	NA	NA	17	17	NA	1	NA	NA	17
NM_001164263//NM_172641	226245	9930023K05Rik	NA	NA	NA	NA	NA	NA	NA	NA	NA
NM_012015//NM_001159514//NM_001159513//NM_001159515	26914	H2afy	NA	17	17	17	17	17	17	17	17
NM_011010	18378	Omp	NA	NA	NA	NA	NA	NA	NA	NA	NA
NM_146075	224640	Lemd2	VI	17	16	17	17	8	16	17	16
NM_001165949//NM_018812//NM_146135	229615	Pias3	NA	NA	13	NA	NA	NA	NA	NA	NA
NR_045642//NM_021028	57813	Tk2	NA	16	14	NA	NA	NA	NA	1	NA
NM_177805	328108	Fam179b	VIII	17	17	17	8	17	1	15	1
NM_009609	11465	Actg1	NA	4	17	17	17	17	17	17	17
NM_008142//NM_001160016//NM_001160017	14688	Gnb1	NA	17	17	17	17	17	17	17	17
NM_134058	105083	Pelo	NA	NA	1	1	NA	NA	NA	NA	NA
NM_013571	16706	Ksr1	VI	10	1	16	8	17	15	16	8
NR_039594	100628601	Mir5132	NA	NA	NA	NA	NA	NA	NA	NA	NA
NM_001163333//NM_030249//NM_001163332	80281	Cttnbp2nl	II	8	14	8	14	16	8	16	8
NM_001136071//NM_019391	16985	Lsp1	NA	17	17	17	17	17	17	14	17
NM_178682//NM_001242419	217684	4933426M11Rik	VI	8	16	8	16	8	14	16	4
NM_013595	17192	Mbd3	NA	17	17	17	17	NA	16	17	NA
NM_033562	116891	Derl2	NA	16	8	NA	NA	NA	NA	17	17
NM_001242372//NM_027389	76022	Gon4l	VI	16	16	3	16	8	8	15	6
NR_003523	67552	H2afy3	NA	NA	NA	NA	NA	NA	NA	NA	NA
NM_028357//NM_145820	72789	Veph1	NA	17	17	17	17	1	17	17	17
NM_175229	75956	Srrm2	NA	17	17	17	17	17	14	14	17
NM_019731	56520	Nme4	NA	NA	NA	NA	NA	NA	NA	NA	NA
NM_001085502	230718	Nt5c1a	NA	NA	NA	NA	NA	NA	NA	NA	NA
NM_001162433//NM_010693//NM_001162432	16818	Lck	NA	NA	NA	NA	NA	NA	NA	NA	NA
NM_007455	11766	Ap1g2	VI	NA	NA	8	17	17	17	16	NA
NM_001167889//NM_144871//NM_001167888//NM_001167884//NM_001167887//NM_001167885//NM_001167886	225888	Suv420h1	VI	17	13	2	14	8	8	14	16
NM_009105	20163	Rsu1	NA	17	17	17	17	17	17	17	17
NM_001161790//NM_001161791//NM_019453	54483	Mefv	II	NA	15	8	14	2	14	8	8
NM_007531	12034	Phb2	NA	17	17	17	17	17	16	16	NA
NM_178619	69773	1810026J23Rik	NA	5	NA	NA	NA	NA	NA	NA	4
NM_001163792//NM_145553	230789	Fam76a	NA	16	17	8	NA	NA	NA	NA	NA
NM_001100606	100113398	Adat3	NA	NA	NA	NA	NA	NA	NA	NA	NA
NM_011886	24045	Scamp3	NA	17	17	17	17	17	17	NA	17
NM_024185	66960	Fam188a	NA	NA	16	NA	16	NA	NA	NA	NA
NM_027436//NR_040642	70478	Mipep	NA	NA	NA	NA	NA	NA	NA	NA	NA
NM_030100//NM_001253705//NM_001170869//NM_001253704	78428	Wibg	NA	NA	NA	NA	NA	NA	NA	NA	NA
NM_025802//NR_028142//NM_001163689	66853	Pnpla2	VII	17	16	17	14	8	17	16	17
NR_027630//NM_001159865//NM_001159864	51960	Kctd18	NA	NA	NA	NA	NA	NA	NA	NA	NA
NM_207275//NM_001044750	403171	Banf2	NA	NA	NA	NA	NA	NA	NA	NA	NA
NM_012056	27055	Fkbp9	NA	NA	NA	NA	NA	NA	NA	NA	15
NM_001163851//NM_001163848//NM_001163852//NM_001163847//NM_001163853//NM_173186//NM_001163849//NM_001163850	224617	Tbc1d24	NA	17	14	16	NA	NA	NA	NA	2
NM_001039201//NM_029826//NM_001039202	76987	Hdhd2	NA	NA	NA	NA	NA	NA	NA	NA	NA
NM_001039087//NM_054050//NM_001039086	107746	Rapgef1	VIII	16	16	17	15	17	16	16	17
NR_040401	320295	C920006O11Rik	NA	NA	NA	NA	NA	NA	NA	NA	NA
NM_054051	108083	Pip4k2b	VII	17	17	16	NA	17	NA	2	17
NM_009940	12850	Coq7	NA	NA	NA	NA	NA	NA	NA	NA	NA
NM_001163448//NM_001163453//NM_001163449//NM_001163450//NM_001163451//NM_001163447//NM_013931	30957	Mapk8ip3	NA	17	17	17	17	17	17	17	17
NM_028767//NM_001110825//NM_001110824	74123	Foxp4	VIII	8	17	17	16	17	8	13	15
NM_027195//NM_001159344	69743	Casz1	NA	NA	NA	NA	NA	NA	NA	NA	NA
NM_001253715//NM_001253714//NM_001253712//NM_026322//NM_001253716	110265	Msra	NA	NA	NA	NA	NA	NA	NA	NA	NA
NR_038173//NR_038172	70934	4931403G20Rik	NA	NA	NA	NA	NA	NA	NA	NA	NA
NR_038026//NR_038025	71086	4933412E12Rik	NA	NA	NA	NA	NA	NA	NA	NA	NA
NM_007750	12868	Cox8a	NA	17	17	17	17	17	17	17	17
NM_001163469//NM_001163468//NM_001163467//NM_013629	18685	Phtf1	NA	NA	NA	4	NA	8	NA	NA	NA
NM_001141976//NM_001141978//NM_001141977//NM_028109//NM_001141975	72119	Tpx2	NA	NA	NA	NA	NA	NA	NA	17	17
NM_012032	26943	Serinc3	NA	17	17	17	17	17	17	17	17
NM_001038592//NM_023505//NM_001038593//NM_001038594	69367	Glrx2	NA	17	17	17	17	17	17	17	17
NM_146217	234734	Aars	VI	16	17	1	16	16	17	17	17
NM_001101483	245020	Tmem22	NA	NA	NA	NA	NA	NA	NA	NA	NA
NM_001167693//NM_001167697//NM_008157//NM_001167694//NM_001167695//NM_001167699//NM_001167700//NM_001167696	14760	Gpr19	NA	NA	NA	NA	NA	NA	NA	NA	NA
NM_027121//NM_001001327	69568	Vkorc1l1	NA	NA	NA	NA	NA	NA	NA	NA	NA
NM_010789//NM_001193271	17268	Meis1	NA	NA	NA	NA	NA	NA	NA	NA	NA
NM_001142322//NM_001142323//NM_015742	17925	Myo9b	VI	14	15	16	16	16	14	5	8
NM_007522	12015	Bad	NA	NA	NA	NA	NA	NA	NA	NA	NA
NM_022311	21646	Tcte2	NA	NA	NA	NA	NA	NA	NA	NA	NA
NM_172599	100504663	Atg14	NA	1	NA	NA	NA	NA	NA	NA	NA
NM_026673//NM_001199339//NM_001199337//NM_001199338	68316	Apoo	NA	NA	NA	NA	NA	NA	NA	NA	NA
NM_054087	116914	Slc19a2	NA	NA	NA	NA	NA	NA	NA	NA	NA
NM_001163688//NM_008980	19262	Ptpra	NA	17	17	17	17	17	16	17	17
NM_198599	208158	Map6d1	NA	NA	NA	NA	NA	NA	NA	NA	NA
NM_145582	233189	Ctu1	NA	NA	NA	NA	NA	NA	NA	NA	NA
NR_003544//NM_008710	18115	Nnt	NA	NA	NA	NA	NA	NA	NA	NA	NA
NM_018796	55949	Eef1b2	NA	17	17	17	17	17	13	17	17
NR_036689	245502	Gm41	NA	NA	NA	NA	NA	NA	NA	NA	NA
NM_021384	58185	Rsad2	NA	NA	17	17	17	17	17	17	9
NM_027346	70207	Taco1	NA	NA	NA	NA	NA	NA	NA	NA	NA
NM_001033352	242785	Klhl21	NA	3	8	NA	NA	NA	NA	NA	NA
NR_028515	100306952	Snora78	NA	NA	NA	NA	NA	NA	NA	NA	NA
NM_025280	16588	Kin	NA	NA	NA	NA	NA	NA	NA	NA	NA
NM_007563	12183	Bpgm	NA	NA	17	17	NA	NA	NA	NA	NA
NM_001079903//NM_001079901//NM_001079904//NM_175099//NM_001079902//NM_001079905	58887	Repin1	NA	1	NA	NA	12	NA	NA	NA	17
NM_001164222//NM_023420	68018	Col4a3bp	VIII	6	6	16	17	17	8	4	16
NR_033445	70988	4931428L18Rik	NA	NA	NA	NA	NA	NA	NA	NA	NA
NM_008450//NM_001025360//NM_001081959	16593	Klc1	NA	17	17	17	17	16	17	17	17
NM_013883//NM_001159630	29871	Scmh1	NA	NA	NA	1	NA	NA	NA	NA	NA
NM_001163035//NR_027990//NM_026421	67870	Enoph1	NA	15	NA	NA	NA	NA	NA	NA	NA
NR_028419//NR_028418//NM_026325	67706	Tmem179b	NA	15	16	NA	NA	NA	NA	NA	NA
NM_008289	15484	Hsd11b2	NA	NA	NA	NA	NA	NA	NA	NA	NA
NM_026272	67608	Narf	NA	16	15	15	NA	NA	NA	NA	8
NM_021395	12282	Hyou1	NA	17	17	17	17	17	17	17	17
NM_201637	67772	Chd8	VI	7	13	7	16	16	16	16	16
NM_001159485//NM_001159486//NM_178076	17207	Mcf2l	VI	16	14	1	8	17	8	8	8
NM_029632	76497	Ppp1r11	VIII	NA	17	17	17	16	NA	17	NA
NM_133981//NR_045601	102580	Alg9	VII	16	16	17	17	1	17	NA	NA
NM_024251//NM_001170489	72103	Aplf	NA	17	17	17	17	17	17	17	17
NM_001159711//NM_016923	17087	Ly96	NA	NA	NA	NA	NA	NA	NA	NA	NA
NR_037666	100503704	Gm16861	NA	NA	NA	NA	NA	NA	NA	NA	NA
NR_045526//NM_001252495//NR_045527//NM_001081223	225182	Rbbp8	V	NA	NA	2	16	14	17	16	NA
NM_182650//NM_016806	53379	Hnrnpa2b1	VIII	16	8	17	17	17	17	16	16
NR_045544//NM_001252573//NM_001252574//NM_001252575//NM_144893	228875	Slc35c2	NA	17	16	17	NA	NA	NA	NA	NA
NM_001033253//NM_001159942	213783	Plekhg1	VI	16	1	6	16	2	8	2	14
NM_008915	19057	Ppp3cc	NA	NA	NA	NA	NA	NA	NA	NA	NA
NM_030564	80751	Rnf34	II	NA	8	1	16	16	16	16	14
NR_038048//NR_038050//NR_038047//NR_038049	319760	D130020L05Rik	VIII	16	17	1	1	17	5	5	6
NM_016876	53356	Eif3g	VIII	17	16	17	16	17	8	NA	NA
NR_027664//NM_175236	76187	Adhfe1	NA	NA	NA	NA	NA	NA	NA	NA	NA
NM_001159320//NM_145121//NM_001159319//NM_031173	12295	Cacnb1	NA	NA	NA	NA	NA	NA	NA	NA	NA
NM_027090	69478	2300009A05Rik	NA	NA	NA	NA	NA	NA	NA	NA	NA
NM_205820	279572	Tlr13	VI	16	16	16	16	15	8	16	16
NM_172784	237253	Lrp11	NA	NA	NA	NA	NA	NA	NA	NA	NA
NM_001163538//NM_028273	72542	Pgam5	NA	NA	NA	NA	NA	NA	NA	NA	NA
NM_027082//NM_001254724	69441	1700023F06Rik	NA	NA	NA	NA	NA	NA	NA	NA	NA
NM_001177871//NM_001040397	78749	Filip1l	II	NA	12	8	2	1	8	8	8
NM_007496	11906	Zfhx3	NA	17	17	17	1	16	1	17	17
NM_182994	75423	Arl5a	NA	16	17	17	17	17	17	17	17
NM_013792	27419	Naglu	NA	17	17	17	17	17	17	17	17
NM_016896	53859	Map3k14	I	1	2	2	3	1	5	3	2
NM_199447	107094	Rrp12	NA	NA	NA	NA	NA	NA	NA	NA	NA
NM_201368	381560	Xkr8	NA	NA	NA	NA	NA	3	16	1	16
NM_001007570	73095	Slc25a42	NA	NA	NA	NA	NA	NA	NA	NA	NA
NM_001160415//NM_030255	80287	Apobec3	VI	16	16	14	1	14	16	16	16
NM_001253819//NM_172608//NM_001253820//NM_001253817	223693	Tmem184b	NA	17	17	17	17	17	17	17	17
NM_008490	16816	Lcat	NA	NA	NA	NA	NA	NA	NA	NA	NA
NM_199466//NM_001114362//NM_001114361	78798	Eml4	VI	12	16	8	15	16	4	16	7
NM_175180	72404	Wdr44	NA	NA	NA	NA	NA	NA	NA	2	4
NM_001025431//NM_145534	228662	Btbd3	NA	NA	NA	NA	NA	NA	NA	NA	NA
NR_003508//NM_013606	17858	Mx2	I	NA	NA	NA	1	1	1	1	1
NM_153131	107448	Unc5a	NA	NA	NA	NA	NA	NA	NA	16	NA
NM_133945	101568	Vrk3	NA	17	16	NA	NA	NA	NA	NA	1
NM_001083880//NM_001083881//NM_001083882//NM_026451	67912	1600012H06Rik	NA	16	2	NA	NA	NA	NA	NA	17
NM_001164159//NM_029456//NM_028999	52036	Ppp6r3	VI	15	16	16	14	16	1	16	16
NR_045070	75880	4930592A05Rik	NA	NA	NA	NA	NA	NA	NA	NA	NA
NM_177672//NM_001025106	230917	Tmem201	NA	NA	NA	NA	NA	NA	NA	NA	NA
NM_133215	170749	Mtmr4	V	14	8	4	16	8	14	14	16
NR_015455	408064	BC064078	NA	NA	NA	NA	NA	NA	NA	NA	NA
NM_001024512//NM_001177633//NM_172379	105428	Fam149b	NA	NA	NA	NA	NA	NA	NA	NA	NA
NM_010579	16418	Eif6	NA	14	16	17	16	17	17	17	17
NM_177205//NM_145557	230996	9430015G10Rik	NA	NA	NA	NA	NA	NA	NA	NA	NA
NM_001252464//NM_001252463//NM_019988//NM_001252465	56716	Mlst8	NA	NA	NA	NA	NA	NA	NA	NA	NA
NM_173748	209586	Nudcd3	VII	17	17	16	16	17	17	16	14
NM_001110016//NM_144863//NM_001110015	225348	Wdr36	NA	1	NA	NA	NA	NA	NA	NA	NA
NM_001012766	503845	Ear12	NA	NA	NA	NA	NA	NA	NA	NA	NA
NM_001007578	278097	Armcx6	NA	NA	NA	NA	NA	NA	NA	NA	NA
NM_001081020	108154	Adamts6	NA	NA	NA	NA	NA	NA	NA	NA	NA
NM_001077709//NM_008202	14977	Slc39a7	NA	17	16	17	17	16	17	17	17
NR_015604	78668	E130112N10Rik	NA	NA	NA	1	NA	NA	1	NA	1
NM_012000	26889	Cln8	VI	15	8	1	8	2	16	8	1
NM_027861	71678	Brox	VI	1	1	16	16	16	17	17	16
NM_001199246//NM_030700	80884	Maged2	NA	NA	NA	NA	NA	NA	NA	NA	NA
NM_080575	68738	Acss1	VI	2	16	17	8	NA	17	17	17
NR_046279	74970	4930483O08Rik	NA	NA	NA	NA	NA	NA	NA	NA	NA
NM_023403	67943	Mesdc2	NA	17	17	17	17	17	17	17	NA
NM_018776	54394	Crlf3	VI	13	16	8	16	16	16	16	14
NM_139153//NM_001256431	213990	Agap3	I	1	15	7	NA	NA	15	1	15
NM_001012309	237859	Ccdc55	NA	NA	NA	NA	NA	3	8	14	8
NM_001163556//NM_001163554//NM_011138//NM_001163555	18987	Pou2f2	NA	NA	NA	NA	NA	NA	NA	NA	NA
NR_038088//NR_038088_1	100568459	Bc1	NA	NA	NA	NA	NA	NA	NA	NA	NA
NR_045918	73307	1700046C09Rik	NA	NA	NA	NA	NA	NA	NA	NA	NA
NM_013716	27041	G3bp1	VIII	8	17	17	17	17	16	13	15
NM_001252600//NM_001252601//NM_016850	54123	Irf7	NA	17	16	17	17	17	17	17	17
NM_176840	106326	Osbpl11	VI	7	16	13	16	14	8	15	16
NM_007772	110521	Hivep1	VIII	17	17	17	2	17	1	16	8
NR_002167	279610	E530001F21Rik	NA	NA	NA	NA	NA	NA	NA	NA	NA
NM_173365	239530	Gpr20	NA	NA	NA	NA	NA	NA	NA	NA	NA
NM_029512//NM_181734	76080	Ttpal	V	3	16	14	15	1	17	8	17
NM_019652	56495	Asna1	NA	17	17	17	17	17	17	17	17
NM_172991	269623	C030048B08Rik	NA	NA	NA	NA	NA	NA	NA	NA	NA
NM_001252629//NM_011420	20595	Smn1	NA	NA	NA	NA	17	NA	NA	NA	NA
NM_001008549	210104	Zfp658	NA	NA	NA	NA	NA	NA	NA	NA	NA
NM_017401	54125	Polm	NA	16	NA	NA	NA	17	15	17	NA
NM_029711	76709	Arpc2	NA	17	17	17	17	17	17	17	17
NM_133187	68659	Fam198b	NA	NA	NA	NA	NA	NA	NA	NA	NA
NM_001110017//NM_027341	224170	Dzip3	NA	NA	NA	NA	NA	NA	NA	NA	NA
NM_001081373	214552	Cep164	NA	NA	17	17	NA	NA	NA	NA	NA
NM_026550	68083	Pak1ip1	NA	NA	16	16	16	NA	NA	NA	NA
NM_001113214//NM_013615//NM_001177661//NM_001113213//NM_001177659	18286	Odf2	NA	17	17	16	17	16	NA	17	17
NM_145607	234875	Ttc13	NA	NA	NA	17	NA	NA	NA	NA	NA
NM_176928//NM_145125//NM_001103179	93871	Brwd1	III	17	14	1	2	8	2	17	2
NM_011449	20686	Spa17	NA	NA	NA	NA	NA	NA	NA	NA	NA
NM_009469	22241	Ulk1	VI	17	14	15	8	16	16	16	17
NM_025373	66132	1110008L16Rik	NA	NA	NA	NA	NA	NA	NA	NA	NA
NM_146007	12834	Col6a2	NA	NA	NA	NA	NA	NA	NA	NA	NA
NM_183318//NR_028404	331474	Rgag4	V	4	14	6	2	16	17	16	16
NM_009544	22646	Zfp105	NA	NA	NA	NA	NA	NA	NA	NA	NA
NM_010655	16647	Kpna2	NA	16	17	17	NA	8	NA	NA	NA
NM_010303	14674	Gna13	VI	15	15	16	14	15	16	16	14
NM_152825	77593	Usp45	NA	17	17	17	4	17	1	17	8
NM_001163283//NM_173399//NM_001163284	230119	Zbtb5	I	NA	NA	NA	8	2	1	14	8
NM_010206//NM_001079908//NM_001079909	14182	Fgfr1	NA	8	8	NA	NA	NA	NA	NA	NA
NM_170760	233073	U2af1l4	NA	NA	NA	NA	NA	NA	NA	NA	NA
NM_026613	68201	Ccdc34	NA	NA	NA	NA	NA	NA	NA	NA	NA
NM_008410	16432	Itm2b	NA	17	17	17	17	17	17	17	17
NM_021488	58991	Ghrl	NA	NA	NA	NA	NA	NA	NA	NA	NA
NM_007396	11480	Acvr2a	NA	NA	NA	17	NA	NA	NA	NA	NA
NM_001163753//NM_021411	58222	Rab37	NA	NA	NA	NA	NA	NA	NA	NA	NA
NM_001159331//NM_026366	67768	N6amt1	NA	NA	NA	NA	NA	NA	NA	NA	NA
NR_039575	0	Mir5115	NA	NA	NA	NA	NA	NA	NA	NA	NA
NM_019781	56273	Pex14	NA	3	NA	NA	NA	NA	2	1	17
NM_001161824//NM_013604	17827	Mtx1	NA	NA	NA	NA	NA	NA	NA	NA	NA
NM_001164717//NM_008018	14218	Sh3pxd2a	NA	NA	1	NA	NA	17	NA	NA	NA
NM_197940	68524	Wipf2	VI	17	1	17	8	17	1	8	16
NM_011198	19225	Ptgs2	VIII	NA	17	17	1	2	15	6	2
NM_007639	12479	Cd1d1	NA	NA	15	NA	NA	NA	NA	NA	NA
NM_001256097//NM_023742//NM_001256096//NM_001256098	74198	Dtx2	II	NA	NA	NA	17	16	16	13	15
NR_037854	100039636	Atp6v0c-ps2	NA	17	17	17	17	17	17	17	17
NM_013850	27403	Abca7	VI	17	17	8	16	8	14	17	17
NM_029364	75612	Gns	NA	17	17	17	17	17	17	17	17
NM_001122892//NM_001122893//NM_008054	14360	Fyn	NA	NA	17	16	NA	NA	14	NA	4
NM_027581	70859	Lrrc63	NA	NA	NA	NA	NA	NA	NA	NA	NA
NR_040462	73331	1700034P13Rik	V	NA	15	NA	1	17	14	16	1
NM_001164252//NM_001164255//NM_001164250//NM_001164251//NM_001164249//NM_001164254//NM_024427//NM_001164248//NM_001164253//NM_001164256	22003	Tpm1	NA	17	17	17	NA	17	NA	16	17
NM_028199//NM_001163608	72324	Plxdc1	NA	NA	NA	NA	NA	NA	NA	NA	NA
NM_027248//NM_001253695//NM_001253696//NM_001253694	69890	Zfp219	VIII	17	17	NA	NA	1	17	NA	17
NM_011106//NM_001039391//NM_001164055//NM_001164053//NM_001039390	18769	Pkig	NA	NA	17	NA	NA	NA	NA	NA	NA
NM_172727//NM_001172216	231946	D330028D13Rik	NA	NA	NA	NA	NA	NA	NA	NA	NA
NM_027973	71876	Mlf1ip	NA	NA	NA	NA	NA	NA	NA	NA	NA
NM_001165955//NM_153421//NM_001165956//NM_001165954	241915	Phc3	VIII	16	17	17	15	17	15	14	14
NM_178785	320484	Rasal3	NA	17	17	14	NA	NA	NA	NA	NA
NM_027332//NM_027371	70285	Rpf1	NA	NA	NA	NA	NA	NA	NA	NA	NA
NM_023627	71780	Isyna1	NA	17	17	17	17	17	17	17	17
NM_027708	71176	Fbxo24	NA	NA	NA	NA	NA	NA	NA	NA	NA
NM_026125	67389	Fam132a	NA	NA	NA	NA	NA	NA	NA	NA	NA
NM_001254735//NM_001252550//NM_144832//NM_001252548//NM_001252549	217370	BC017643	VI	17	14	8	NA	NA	17	16	17
NM_019837	56409	Nudt3	NA	17	16	17	8	17	17	16	17
NM_007747	12858	Cox5a	NA	17	6	17	17	17	17	17	17
NM_001195268//NR_036582	100503659	Dos	NA	6	NA	NA	NA	NA	NA	NA	NA
NR_024198	19785	Rprl3	NA	NA	NA	NA	NA	NA	NA	NA	NA
NM_001164679	382014	Ano8	NA	NA	NA	NA	NA	NA	NA	NA	NA
NM_178592	193742	Abhd16a	NA	16	17	16	17	17	17	1	17
NM_001145780//NM_025917	67023	Use1	NA	17	16	16	17	17	17	17	16
NM_026480	67968	Ooep	NA	NA	NA	NA	NA	NA	NA	NA	NA
NM_198020//NM_001164559//NM_001164560	212528	Trmt1	NA	17	16	NA	NA	NA	NA	NA	NA
NM_177861	329795	Tmem67	VIII	NA	NA	NA	1	17	17	16	8
NM_175213	75033	Mei4	NA	NA	NA	NA	NA	NA	NA	NA	NA
NR_028107	67342	1700058G18Rik	NA	NA	NA	NA	NA	NA	NA	NA	NA
NM_010183	14123	Fbrs	II	17	8	15	6	15	16	14	8
NM_001162412//NM_133720	70086	Cysltr2	NA	NA	NA	NA	NA	NA	NA	NA	NA
NM_138754//NM_026638	52858	Cdipt	NA	17	17	17	17	17	17	17	17
NM_001113517//NM_017402//NM_001113518	54126	Arhgef7	VI	8	16	4	16	17	14	16	2
NM_020008	56644	Clec7a	NA	17	17	17	17	17	17	17	17
NR_033210//NM_001170935//NM_181681	216152	BC005764	NA	NA	NA	NA	NA	NA	NA	NA	NA
NM_027031	69306	Efcab9	NA	NA	NA	NA	NA	NA	NA	NA	NA
NM_013514//NM_001252662//NM_001252663//NM_001252664//NM_001252666//NM_001252665	13829	Epb4.9	NA	NA	NA	NA	NA	NA	NA	NA	NA
NM_001101503	380787	A230065H16Rik	NA	NA	NA	NA	NA	NA	NA	NA	NA
NM_011150	19039	Lgals3bp	NA	17	17	17	17	17	17	17	17
NM_177828	328967	Arhgef37	NA	NA	NA	NA	NA	16	14	14	1
NM_001141931//NM_020296//NM_001141932	56878	Rbms1	NA	17	17	17	17	17	17	16	17
NM_019666//NM_019796	56403	Syncrip	VII	17	15	17	17	16	16	16	4
NM_133754//NM_001163256	74202	Fblim1	VIII	17	17	16	12	NA	NA	14	17
NM_001254730	73133	3110021N24Rik	NA	NA	NA	NA	NA	NA	NA	NA	NA
NM_023284	66977	Nuf2	NA	NA	NA	17	NA	17	NA	NA	NA
NM_028118//NM_001159636	72137	Wdsub1	NA	NA	NA	NA	NA	NA	NA	NA	NA
NR_040321	74161	1300015D01Rik	NA	NA	NA	NA	NA	NA	NA	NA	NA
NM_001199084//NM_198703//NM_001185021//NM_001185020//NM_001199083	232341	Wnk1	NA	17	17	17	1	17	17	16	16
NM_028295	72599	Pdia5	NA	NA	NA	NA	NA	NA	NA	NA	NA
NM_001142357//NM_145477	223774	Alg12	NA	NA	NA	NA	NA	NA	NA	NA	NA
NM_010286//NM_001077364	14605	Tsc22d3	NA	15	NA	NA	NA	NA	NA	NA	NA
NM_145925	108705	Pttg1ip	NA	17	17	17	17	17	17	17	17
NM_001081030//NM_001170561	77980	Sbf1	VI	17	16	16	16	17	17	8	17
NM_013646	19883	Rora	NA	16	17	NA	NA	NA	NA	NA	NA
NM_001101606	667794	Gm8817	NA	NA	NA	NA	NA	NA	NA	NA	NA
NM_146110//NM_001190444	227290	Aamp	NA	15	17	17	17	17	17	16	17
NM_001162955	71223	Gpr15	NA	NA	NA	NA	NA	NA	NA	NA	NA
NM_001253685//NM_013888	30045	Dnajc12	NA	NA	NA	NA	NA	NA	NA	NA	NA
NM_025549//NM_001042592	66412	Arrdc4	VI	16	14	8	12	14	16	16	16
NM_177691	232941	Ppm1n	NA	NA	NA	NA	NA	NA	NA	NA	NA
NR_002928	384864	Gm1943	NA	NA	NA	NA	NA	NA	NA	NA	NA
NM_001167537	100312474	Vmn1r88	NA	NA	NA	NA	NA	NA	NA	NA	NA
NM_008028//NM_001040403	14252	Flot2	NA	17	17	17	17	17	17	17	17
NM_024262	74133	1200011M11Rik	II	5	14	8	1	1	2	8	NA
NM_001195437	235634	Gm590	NA	NA	NA	NA	NA	NA	NA	NA	NA
NM_027756//NM_001177882//NM_001177881	71306	Mfap3l	NA	NA	NA	NA	NA	NA	17	17	17
NM_001166666//NR_030710//NM_001166667//NM_001001882//NM_001166668//NM_001166665	269400	Rtel1	NA	NA	NA	NA	NA	NA	NA	NA	NA
NM_001177320//NM_011576//NM_001177319	21788	Tfpi	NA	NA	NA	NA	NA	NA	NA	NA	NA
NM_172676	229011	Samd10	NA	NA	NA	NA	NA	NA	NA	NA	NA
NR_033622	625603	Gm6607	NA	NA	NA	NA	NA	NA	NA	NA	NA
NM_001029983	227619	Man1b1	VI	17	16	16	16	NA	NA	17	NA
NM_001033378	319493	A430078G23Rik	NA	17	17	17	17	17	17	17	17
NM_022656	64652	Nisch	NA	17	16	6	17	17	17	16	17
NM_007610	12366	Casp2	I	8	NA	NA	NA	4	1	15	16
NM_001205068//NM_178659//NR_037992	194952	Jmjd4	NA	NA	NA	NA	NA	NA	NA	NA	NA
NM_001109906//NM_011490//NM_001109905	20853	Stau1	VIII	17	17	17	10	8	14	16	16
NM_026367	67769	Gpatch2	NA	NA	6	NA	NA	NA	NA	NA	NA
NM_053157	94043	Tm2d1	NA	NA	NA	NA	NA	NA	NA	NA	NA
NM_019798//NM_183408	18577	Pde4a	NA	NA	4	NA	NA	NA	NA	NA	NA
NM_001081357	225028	Map4k3	VIII	16	16	17	8	1	17	16	8
NM_001101628	100041096	Iqcf6	NA	NA	NA	NA	NA	NA	NA	NA	NA
NM_026592	68170	B230118H07Rik	NA	NA	NA	NA	NA	NA	NA	NA	NA
NM_028315	72662	Dis3	NA	NA	NA	NA	NA	NA	NA	NA	NA
NM_010362	14873	Gsto1	NA	17	17	17	17	17	17	1	17
NM_008311	15559	Htr2b	NA	NA	NA	NA	NA	NA	NA	NA	NA
NM_183140//NM_001145936//NM_001145935	195522	Zfp691	NA	NA	NA	NA	NA	NA	NA	NA	NA
NM_001177856//NM_001177849//NM_001177851//NM_001177852//NM_001177854//NM_001177853//NM_023066//NM_001177855//NM_133723//NM_001177850	65973	Asph	NA	17	17	17	17	17	17	17	17
NM_153416	223921	Aaas	NA	NA	NA	NA	NA	NA	NA	NA	NA
NM_024190	67064	Chmp1b	NA	17	17	17	17	17	17	14	17
NM_030244	72500	Ier5l	NA	NA	NA	NA	NA	NA	NA	NA	NA
NM_001190264//NM_025369	66128	Mrps36	NA	NA	NA	NA	NA	NA	NA	NA	NA
NM_019568	57266	Cxcl14	NA	17	17	17	17	17	17	NA	NA
NM_138580//NM_001045864//NM_001045863	27632	Rdbp	NA	16	17	17	17	17	17	16	16
NM_001081453//NM_008697	18080	Nin	VIII	17	16	8	8	14	17	16	14
NM_001198789	546143	Gm5918	NA	NA	NA	NA	NA	NA	NA	NA	NA
NM_027872	71706	Slc46a3	NA	NA	NA	NA	NA	NA	NA	NA	NA
NM_020575	57438	2016-03-07	I	4	8	8	8	3	1	15	16
NM_172586//NM_001111107	218100	Zfp322a	NA	NA	NA	NA	NA	NA	NA	NA	NA
NM_144546	104349	Zfp119a	NA	NA	NA	NA	NA	NA	NA	NA	NA
NM_009841	12475	Cd14	NA	17	17	17	17	17	17	17	17
NM_016763	15108	Hsd17b10	NA	17	NA	NA	NA	NA	NA	NA	NA
NM_001037177//NM_001037178//NM_010899//NM_001136073	18019	Nfatc2	NA	17	17	17	NA	NA	NA	NA	NA
NM_147779	20388	Sftpb	NA	NA	NA	NA	NA	NA	NA	NA	NA
NM_178577//NM_001253869//NR_045606//NM_001253867//NM_001253868//NM_001253870	235043	Tmem205	NA	NA	NA	NA	NA	NA	NA	NA	NA
NM_021313	57751	Rnf25	NA	NA	NA	NA	NA	NA	NA	NA	NA
NM_201361	381110	Fam82a1	NA	NA	NA	NA	NA	NA	NA	NA	NA
NM_025911	67015	Ccdc91	NA	NA	NA	NA	NA	NA	NA	NA	NA
NM_181070	19330	Rab18	VIII	17	14	17	16	17	16	17	16
NM_010222	14231	Fkbp7	NA	NA	NA	NA	NA	NA	NA	NA	NA
NM_001110856//NM_001110857//NM_001110853//NM_013498//NM_001110855//NM_001110858//NM_001110852//NM_001110851//NM_001110859//NM_001110850//NM_001110854	12916	Crem	NA	NA	NA	NA	NA	NA	NA	NA	NA
NM_001081746	665378	Gm7609	NA	NA	NA	NA	NA	NA	NA	NA	17
NR_027890	68144	5031426D15Rik	NA	NA	NA	NA	NA	NA	NA	NA	NA
NM_025719	66707	Nkapl	NA	NA	NA	NA	NA	NA	NA	NA	NA
NM_054038	117158	Scgb3a2	NA	NA	NA	NA	NA	NA	NA	NA	NA
NM_023160	66116	Cml1	NA	NA	NA	NA	NA	NA	NA	NA	NA
NM_009193	20492	Slbp	NA	NA	NA	16	1	NA	NA	NA	NA
NM_175317//NM_001159672	101592	Eftud1	NA	NA	17	16	NA	NA	NA	NA	NA
NM_153402	214150	Eif2c3	NA	17	17	17	6	17	17	17	8
NR_033608	73486	1700084J12Rik	NA	NA	NA	NA	NA	NA	NA	NA	NA
NM_001146174//NM_011241	19387	Rangap1	NA	17	17	17	17	17	17	16	17
NM_001164272//NM_172302	269061	Cpsf7	VI	17	8	2	12	17	16	8	8
NM_001013365	18413	Osm	NA	NA	15	1	NA	NA	NA	NA	NA
NM_053246	114255	Dok4	NA	NA	NA	NA	NA	NA	NA	NA	NA
NM_031842	83797	Smarcd1	NA	1	NA	NA	NA	NA	NA	NA	NA
NM_145149//NM_001174155//NR_045676	233046	Rasgrp4	VI	17	15	16	16	17	14	8	1
NM_133786	70099	Smc4	V	16	16	16	7	16	16	16	14
NM_001013811	434197	Fam169b	NA	17	17	17	NA	16	1	17	17
NM_030058	78239	Spint4	NA	NA	NA	NA	NA	NA	NA	NA	NA
NM_173429	243372	Zfp775	NA	NA	NA	NA	NA	NA	NA	NA	NA
NM_199029	380912	Zfp395	VI	16	16	8	NA	NA	NA	14	16
NM_146535	258528	Olfr1370	NA	NA	NA	NA	NA	NA	NA	NA	NA
NR_045593//NM_001253783//NM_054046//NM_001253784	23854	Def8	VIII	16	17	17	NA	NA	14	17	17
NM_011882	24014	Rnasel	VI	17	15	16	17	16	15	17	17
NM_009572//NM_001042438	22770	Zhx1	VIII	17	NA	17	17	17	15	NA	NA
NM_011379//NM_001164481//NM_001164480//NM_001164568//NM_001164482	20469	Sipa1	II	16	16	12	8	16	8	8	17
NM_001168488//NM_001168490//NM_008583//NM_001168489	17283	Men1	VIII	16	NA	16	NA	NA	17	1	1
NM_026885	68953	Chmp2a	NA	17	17	17	17	17	17	17	17
NM_001145884//NM_010580	16419	Itgb5	NA	17	17	15	16	17	17	17	17
NM_001047159//NM_019671	56349	Net1	VI	8	8	3	8	6	16	16	16
NM_021548//NM_001142655	59046	Arpp19	NA	NA	NA	17	17	17	NA	NA	NA
NM_010763	17156	Man1a2	NA	17	17	16	17	17	17	17	16
NM_144900	11928	Atp1a1	NA	17	17	17	17	17	17	17	17
NM_138679	192195	Ash1l	I	12	1	8	2	17	13	2	1
NM_001167872//NM_001167873//NM_001033355	243905	Zfp568	I	NA	2	1	14	6	8	13	1
NM_001242360//NM_001242358//NM_027296	70047	Trnt1	NA	NA	NA	NA	NA	NA	NA	NA	NA
NM_001159394//NM_001159395//NM_030612	80859	Nfkbiz	II	8	8	3	2	5	2	8	3
NM_001081068	78913	Ltn1	VI	16	16	16	16	4	16	16	15
NM_207104//NM_028633	73738	Haus7	NA	NA	NA	NA	NA	NA	NA	NA	NA
NM_021507//NR_027888//NM_001162503	59010	Sqrdl	NA	17	14	8	17	17	8	17	17
NM_022999	65116	Prrg2	NA	NA	NA	NA	NA	NA	NA	NA	NA
NM_019769	56398	1500003O03Rik	NA	17	17	17	17	17	17	17	17
NM_138589	28018	Ubfd1	VII	17	17	16	4	1	NA	NA	NA
NM_026508	68015	Trap1	NA	17	17	17	17	16	16	17	16
NR_033514	69548	2310015A10Rik	NA	16	NA	NA	NA	NA	NA	NA	NA
NM_001033966//NM_016895	11637	Ak2	NA	17	17	17	17	17	17	17	17
NM_009924	12802	Cnr2	NA	4	NA	NA	NA	NA	NA	NA	NA
NM_152807	67291	Ccdc137	NA	NA	NA	NA	NA	NA	NA	NA	NA
NM_001082546	100034684	BC100530	NA	NA	NA	NA	NA	NA	NA	NA	NA
NM_013898	30058	Timm8a1	NA	NA	NA	NA	NA	NA	NA	NA	NA
NM_001163303//NM_001163305//NM_001163304//NM_001163301//NM_001163302//NM_001163306//NM_008994	19302	Pxmp3	NA	NA	NA	NA	NA	NA	NA	NA	NA
NM_027854//NM_001081394	71667	0610007L01Rik	NA	17	17	17	17	17	17	17	17
NM_001043355//NM_010837//NM_001048167	17760	Mtap6	NA	NA	NA	NA	NA	NA	NA	NA	NA
NM_008567	17219	Mcm6	NA	1	NA	16	NA	NA	NA	1	16
NM_175291	210293	Dock10	NA	17	17	17	17	17	17	17	17
NM_022992	65106	Arl6ip5	NA	17	17	17	17	17	17	17	10
NM_025541	66403	Asf1a	NA	NA	NA	NA	16	14	8	16	NA
NM_001081499	245638	Tbc1d8b	NA	NA	NA	NA	NA	NA	NA	NA	NA
NM_001161329//NM_133702	68979	Nol11	NA	NA	NA	NA	NA	NA	NA	NA	NA
NM_019717//NM_178050	56298	Atl2	NA	NA	14	NA	8	NA	NA	NA	8
NM_172276	231769	Sfswap	V	17	1	1	6	2	14	14	16
NM_177266//NM_001146043	320806	Gfm2	VIII	17	NA	17	1	NA	NA	8	17
NM_001177513	633057	Gm7102	NA	17	1	6	17	1	17	17	17
NM_001195006//NM_145602	234593	Ndrg4	NA	NA	NA	NA	NA	NA	NA	NA	NA
NM_153542	216011	Lrrc20	NA	NA	NA	NA	NA	NA	NA	NA	NA
NM_001033277	223918	Spryd3	VI	14	16	2	NA	17	1	14	NA
NM_026700//NM_027293	70028	Dopey2	NA	17	17	17	17	17	17	2	17
NM_001109687//NM_172545//NM_001012518//NM_001109686	77683	Ehmt1	II	17	14	16	4	2	13	14	1
NM_011099//NM_001253883	18746	Pkm2	NA	17	17	17	17	17	17	17	17
NM_028200	72325	1300018I17Rik	II	8	16	1	NA	8	13	17	17
NM_010708//NM_001159301	16859	Lgals9	NA	17	17	17	17	17	17	17	17
NM_010345//NM_001177629	14783	Grb10	NA	NA	NA	NA	NA	NA	NA	NA	NA
NM_001214911	668225	Fignl2	NA	NA	NA	NA	NA	NA	NA	NA	NA
NM_007581//NM_001044741	12297	Cacnb3	NA	16	17	17	17	17	17	17	17
NM_025830	66894	Wwp2	NA	17	17	17	16	17	17	17	1
NM_001113419	100505386	Iqcj-schip1	VI	NA	NA	NA	15	16	16	17	17
NM_001168226//NM_001168225//NM_001168227//NM_001168228//NM_001168229//NM_001168230//NM_019768	56397	Morf4l2	NA	17	17	17	17	17	17	16	17
NM_001038643//NM_023908	108116	Slco3a1	NA	NA	1	NA	17	17	17	17	17
NM_199308	546071	Mast3	II	8	16	8	8	8	NA	17	8
NM_008819	18618	Pemt	NA	NA	NA	NA	NA	NA	NA	NA	NA
NM_001190322//NM_181391//NM_001190323//NM_001190324	66433	Chchd7	NA	NA	NA	NA	NA	NA	NA	NA	NA
NM_009275	20818	Srprb	NA	NA	17	17	17	17	NA	NA	NA
NM_030691	80719	Igsf6	NA	17	17	17	17	17	17	16	17
NM_001109752//NM_007864	13385	Dlg4	NA	NA	NA	NA	NA	NA	NA	NA	NA
NM_009424	22034	Traf6	VI	16	8	4	7	1	8	15	14
NM_027552	70789	Kynu	NA	NA	NA	NA	NA	8	17	NA	NA
NM_016713//NM_001045959//NM_176893//NM_001045964	50932	Mink1	NA	17	17	17	4	17	16	17	17
NM_024199	67337	Cstf1	NA	14	NA	NA	NA	NA	NA	NA	NA
NR_040403//NR_040404	545539	Gm15417	NA	NA	NA	NA	NA	NA	NA	NA	NA
NM_020022	19718	Rfc2	NA	8	17	NA	NA	NA	NA	NA	17
NM_170758	217303	Cd300a	VIII	17	8	1	17	1	16	17	17
NM_001184709//NM_001184710//NM_001184711//NM_001184708//NM_001184706//NM_178667	211586	Tfdp2	NA	NA	NA	17	NA	NA	NA	NA	NA
NM_001079929	207209	Ccdc154	NA	NA	NA	NA	NA	NA	NA	NA	NA
NM_011292	20005	Rpl9	NA	17	17	17	17	17	17	17	17
NM_199322	208266	Dot1l	V	17	14	17	6	14	14	14	16
NM_009483	22289	Kdm6a	II	16	8	14	8	16	2	14	8
NM_134099	106052	Fbxo4	NA	NA	NA	NA	NA	NA	NA	NA	NA
NM_026346	67731	Fbxo32	NA	1	17	1	NA	NA	NA	NA	NA
NM_028175	72267	Lrrc8e	NA	NA	NA	NA	NA	NA	NA	NA	NA
NM_024209	67857	Ppp6c	NA	17	16	17	16	17	16	17	17
NM_199157	387510	Ifnk	NA	NA	NA	NA	NA	NA	NA	NA	NA
NM_011588	21849	Trim28	VI	16	16	16	12	17	14	16	12
NR_027770//NM_016874//NR_027769	54006	Deaf1	NA	NA	NA	NA	NA	NA	NA	NA	NA
NM_028416	73016	Kremen2	NA	NA	NA	NA	NA	NA	NA	NA	NA
NM_028924//NM_001082976	74413	Tc2n	NA	NA	NA	NA	NA	NA	NA	NA	NA
NM_023579	70572	Ipo5	NA	17	17	16	17	1	17	17	17
NM_009443	22134	Tgoln1	NA	17	17	17	17	17	17	17	16
NM_028513	73353	Actrt2	NA	NA	NA	NA	NA	NA	NA	NA	NA
NM_001081336//NR_045588	380921	Dgkh	NA	NA	NA	NA	NA	16	16	17	14
NM_001168304//NM_198164	78334	Cdk19	VII	17	16	17	1	16	NA	16	15
NM_007932//NM_001146350//NM_001146348	13805	Eng	VIII	17	17	NA	NA	17	16	14	17
NM_009884	12611	Cebpg	NA	1	13	NA	NA	NA	NA	16	16
NM_023314//NM_001039170//NM_001039169	26987	Eif4e2	NA	2	17	17	17	17	17	17	17
NM_016904	54124	Cks1b	NA	NA	NA	NA	NA	NA	NA	NA	NA
NM_001177700//NM_001177698//NM_001177697//NM_177678//NM_001177696//NM_001177699	231148	Ablim2	NA	NA	NA	NA	NA	NA	NA	NA	NA
NM_008723	18150	Npm3	NA	NA	NA	NA	NA	NA	NA	NA	NA
NM_008253	15354	Hmgb3	NA	NA	1	NA	NA	NA	NA	NA	NA
NM_001038613//NM_001038614//NM_001038612//NM_019498	56177	Olfm1	NA	17	17	16	17	17	17	17	17
NM_178757	272359	Irf2bp1	NA	NA	NA	NA	NA	NA	NA	NA	NA
NM_024200	67414	Mfn1	VIII	17	17	17	16	1	15	16	17
NM_029945//NM_001164609//NM_001164611//NM_001164610	77626	Smpd4	NA	NA	17	NA	NA	NA	NA	1	NA
NM_025722//NR_033144	66714	4921524J17Rik	NA	NA	NA	NA	NA	NA	NA	NA	NA
NM_175034	317750	Slc24a5	NA	NA	NA	NA	NA	NA	NA	NA	NA
NM_001190490//NM_001190491//NM_032418	13400	Dmpk	NA	NA	NA	NA	NA	NA	NA	NA	NA
NM_001253745//NM_013517//NM_001253737//NM_001253747//NM_001253739//NM_001253743//NM_001253746	14128	Fcer2a	NA	NA	NA	NA	NA	NA	NA	NA	NA
NM_029094	74769	Pik3cb	V	15	8	14	8	8	16	16	15
NM_008611	17394	Mmp8	NA	17	17	17	17	17	17	17	17
NM_019428	54364	Rpp30	NA	NA	NA	NA	NA	NA	NA	NA	NA
NM_146065	223922	Atf7	NA	16	17	16	NA	NA	NA	8	NA
NM_019412//NM_198048	19153	Prx	NA	NA	NA	NA	NA	NA	NA	NA	NA
NM_011527	21349	Tal1	NA	NA	NA	NA	8	2	NA	8	NA
NM_008486	16790	Anpep	NA	17	17	17	17	17	17	17	17
NM_025613	58521	Eid1	NA	17	6	NA	NA	NA	NA	NA	14
NM_001162493//NM_138670//NM_001162492	246221	Mpst	NA	NA	NA	NA	NA	NA	NA	NA	NA
NM_213728	105866	Krt72-ps	NA	NA	NA	NA	NA	NA	NA	NA	NA
NM_024228	68616	Gdpd3	NA	NA	NA	NA	NA	NA	NA	NA	NA
NM_026402	67841	Atg3	VII	17	16	17	17	6	8	8	17
NM_027456//NM_030184	78795	Armc9	NA	NA	NA	NA	NA	NA	NA	NA	NA
NM_021888	60507	Qtrt1	NA	NA	NA	NA	NA	NA	NA	NA	NA
NM_027287//NM_025926	67035	Dnajb4	II	NA	8	16	8	8	NA	15	8
NM_145819	109889	Mzf1	NA	NA	NA	NA	NA	NA	NA	NA	NA
NM_009406	21954	Tnni3	NA	NA	NA	NA	NA	NA	NA	NA	NA
NM_025648	66590	Farsa	VI	NA	15	16	8	8	16	2	NA
NM_001177667//NM_001076554//NM_001177668	20740	Spna2	VII	16	16	17	14	16	8	10	4
NM_001110230//NM_001110228//NM_001160293//NM_001160292//NM_010160//NM_001110231//NM_001110232//NM_001110229	14007	Celf2	NA	17	17	17	17	17	NA	17	17
NM_011981	26466	Zfp260	VI	15	NA	NA	NA	1	8	16	16
NM_019411	19052	Ppp2ca	VI	12	16	16	16	13	16	16	17
NM_010787	17256	Mea1	NA	17	NA	NA	NA	NA	NA	NA	NA
NM_011672//NR_028403	22230	Ufd1l	VIII	NA	1	17	NA	NA	17	17	1
NM_028126//NM_001252448//NM_001252449	72149	Strada	NA	1	NA	14	NA	NA	NA	NA	NA
NM_027500//NM_025762	99650	4933434E20Rik	NA	NA	NA	NA	NA	NA	NA	NA	NA
NR_045329	319931	A330032B11Rik	NA	NA	NA	1	NA	NA	NA	NA	NA
NM_023815	76367	Trp53rk	NA	NA	NA	NA	NA	NA	NA	NA	NA
NM_078478//NM_001199122	66092	Ghitm	NA	14	17	17	17	17	17	17	17
NM_145391	213233	Tapbpl	VIII	2	NA	NA	17	17	16	17	16
NM_015766	50498	Ebi3	NA	17	17	17	17	17	17	17	17
NM_145134	211949	Spsb4	NA	NA	NA	NA	NA	NA	NA	NA	NA
NM_001198824//NM_001198825//NM_007471//NM_001198826//NM_001198823	11820	App	NA	17	17	17	17	17	17	17	17
NM_021897//NM_001199105	60599	Trp53inp1	NA	16	15	NA	NA	NA	NA	NA	NA
NR_033573	74724	4930512B01Rik	NA	NA	NA	NA	NA	NA	NA	NA	NA
NM_009338	110460	Acat2	NA	NA	NA	NA	NA	NA	NA	NA	NA
NM_009582//NM_001163643	26404	Map3k12	NA	17	17	17	17	17	17	17	17
NM_001145857//NM_172668	228357	Lrp4	NA	NA	NA	NA	NA	NA	NA	17	17
NR_045009	100504591	Gm15987	NA	NA	NA	NA	NA	NA	NA	NA	NA
NM_199201//NM_199201_1	382551	Cd300lh	NA	NA	NA	NA	NA	NA	NA	NA	NA
NM_030712	80901	Cxcr6	NA	NA	NA	NA	NA	NA	NA	NA	NA
NM_023738	74153	Uba7	NA	16	16	2	17	17	17	17	17
NM_001190989//NM_029561	76273	Ndfip2	NA	NA	NA	17	NA	17	17	17	NA
NM_009408	21969	Top1	NA	17	17	17	17	17	15	6	17
NM_009658	11677	Akr1b3	NA	17	17	17	17	17	17	17	17
NM_001037841//NM_029295	75458	Cklf	NA	NA	NA	NA	NA	NA	NA	NA	NA
NM_009070//NM_001080127//NM_001080128	19826	Rnps1	VIII	17	17	17	14	17	16	16	14
NM_026110	67367	Gcfc1	NA	17	17	17	17	16	16	17	17
NM_001004193	434768	Rhox8	NA	NA	NA	NA	NA	NA	NA	NA	NA
NR_046281	74995	4930502E09Rik	NA	NA	NA	NA	NA	NA	NA	NA	NA
NM_001008498	71820	Wdr34	NA	NA	2	NA	NA	NA	NA	NA	NA
NM_011824	23892	Grem1	NA	NA	NA	NA	NA	NA	NA	NA	NA
NM_175660	319172	Hist1h2ab	NA	NA	NA	NA	NA	NA	NA	NA	NA
NM_207176	21753	Tes	VI	16	16	16	16	16	16	16	16
NM_134068//NM_001037955	105352	Dusp22	NA	NA	NA	NA	NA	NA	NA	NA	NA
NM_001166653//NM_001166654//NM_153785//NM_001166655//NM_001166656//NM_001166657	213084	Cdkl3	NA	NA	NA	NA	NA	NA	NA	NA	NA
NM_008220	101488143	Hbb-b1	NA	NA	NA	NA	NA	NA	NA	NA	NA
NM_172748	233902	Fbxl19	NA	NA	NA	NA	1	NA	14	16	17
NM_011119	18813	Pa2g4	NA	17	17	17	17	17	17	NA	NA
NM_134081	108671	Dnajc9	NA	NA	NA	NA	NA	NA	NA	NA	NA
NR_015506	74597	4833418N02Rik	NA	NA	NA	NA	NA	NA	NA	NA	NA
NM_177282//NM_001193305	320878	Mical2	II	14	16	16	8	8	NA	NA	NA
NR_033546	100038554	Gm15348	NA	NA	NA	NA	NA	NA	NA	NA	NA
NM_027350//NM_001142950	70223	Nars	NA	17	17	17	17	16	17	17	17
NM_001254947//NM_001254946	232406	BC035044	NA	NA	NA	NA	NA	NA	NA	NA	NA
NM_181590	72171	Shq1	NA	NA	NA	NA	NA	NA	NA	NA	NA
NM_028533	73410	1700065D16Rik	NA	NA	NA	NA	NA	NA	NA	NA	NA
NM_024433	66902	Mtap	NA	NA	NA	NA	NA	NA	NA	NA	NA
NM_009565	22724	Zbtb7b	NA	8	17	17	17	17	17	17	17
NM_175245	76789	Mzt1	NA	NA	NA	NA	NA	NA	NA	NA	NA
NM_029748	76799	2510006D16Rik	VI	17	14	16	NA	1	17	17	6
NM_011031//NM_001136076	18452	P4ha2	VIII	17	17	16	17	NA	16	16	17
NM_001110211//NM_013472	11749	Anxa6	NA	17	17	17	17	17	17	17	16
NM_174992//NM_001033872	207818	Smagp	NA	NA	NA	NA	NA	NA	NA	NA	NA
NM_013908	30839	Fbxw5	III	17	16	6	1	16	16	17	17
NM_001110239//NM_021330	11431	Acp1	NA	17	NA	16	NA	NA	NA	6	NA
NM_146045	218271	B4galt7	NA	15	NA	NA	NA	NA	NA	NA	NA
NM_028005	71923	2310047M10Rik	NA	4	15	NA	1	NA	NA	NA	NA
NM_009761	12177	Bnip3l	NA	17	17	17	17	17	17	17	17
NM_008920	19074	Prg2	NA	1	NA	NA	NA	NA	NA	NA	NA
NM_133346	72323	Asb6	II	NA	16	15	17	8	13	8	17
NM_021476	58861	Cysltr1	NA	NA	NA	NA	NA	NA	NA	NA	17
NM_010273	14567	Gdi1	NA	17	17	17	17	17	14	17	17
NM_011172	19125	Prodh	NA	NA	NA	NA	NA	NA	NA	NA	NA
NM_133915//NM_011223	19303	Pxn	VI	16	14	16	12	8	16	16	16
NM_181278	78521	B230219D22Rik	VIII	17	17	17	17	16	16	16	8
NM_144938//NM_001097617	50908	C1s	NA	NA	NA	NA	NA	NA	NA	NA	NA
NM_178750	269397	Ss18l1	NA	17	8	NA	NA	NA	NA	NA	15
NM_026479	67966	Zcchc10	NA	NA	NA	NA	NA	NA	NA	NA	NA
NM_144804	211896	Depdc7	NA	NA	NA	NA	NA	NA	NA	NA	NA
NM_130892	170728	Rtn4ip1	NA	NA	NA	NA	NA	NA	NA	NA	NA
NM_001037842//NM_053097	93674	Cml3	NA	NA	NA	NA	NA	NA	NA	NA	NA
NM_011221	19291	Purb	VII	16	17	17	1	14	6	17	16
NM_001198877//NM_001198876//NM_010064//NM_001198872//NM_001198873//NM_001198878//NM_001198874//NM_001198875	13427	Dync1i2	NA	17	17	17	16	17	17	17	17
NM_001164819//NM_001164820//NM_027172	69698	Slc52a3	NA	NA	NA	NA	NA	NA	NA	NA	NA
NM_146103	226351	Tmem185b	VI	1	1	14	14	16	NA	1	NA
NM_207633	77929	Yipf6	NA	NA	16	NA	NA	NA	NA	17	14
NM_001168405//NM_001168403//NM_029898//NM_001168404	77318	Ankrd55	NA	NA	NA	NA	NA	NA	NA	NA	NA
NM_001114399	67785	Zmym4	V	16	17	1	17	14	NA	4	NA
NM_025435//NM_001013578	66231	Thoc7	NA	NA	NA	NA	NA	NA	NA	NA	NA
NM_001136270	66300	Prr24	NA	NA	NA	NA	NA	NA	NA	NA	NA
NM_001177987//NM_001177985//NM_019831//NM_001177986//NM_001177988	56364	Zmym3	NA	NA	NA	NA	NA	NA	NA	2	17
NM_030203	72480	Tspyl4	NA	NA	NA	NA	NA	NA	NA	NA	NA
NM_001080707//NM_001190297	68526	Gpr155	NA	NA	NA	NA	NA	NA	NA	NA	NA
NM_029610	73919	Lyrm1	NA	NA	NA	NA	NA	NA	NA	NA	NA
NR_027289//NR_027290	100271841	Gm16119	NA	NA	NA	NA	NA	NA	NA	NA	NA
NM_009969	12981	Csf2	NA	NA	NA	NA	NA	NA	NA	NA	NA
NM_008828	18655	Pgk1	NA	17	17	17	17	17	17	17	17
NM_019704	56395	Tmem115	I	6	1	1	15	8	1	NA	15
NM_206536//NM_001198794	382062	AB124611	NA	17	17	17	17	17	17	17	17
NM_001081077	72502	Cwf19l1	NA	NA	NA	NA	NA	NA	NA	NA	NA
NM_033584	93709	Pcdhga1	NA	NA	NA	NA	NA	NA	NA	NA	NA
NM_019748	56459	Sae1	NA	16	NA	16	4	NA	NA	NA	NA
NM_181402	101187	Parp11	NA	NA	NA	NA	NA	16	17	17	17
NM_007953	26379	Esrra	VII	2	1	16	16	16	16	16	13
NM_026877//NM_001164224//NM_198223	68938	Aspscr1	NA	16	17	NA	NA	NA	NA	NA	NA
NM_152134//NM_147176//NM_011982	26556	Homer1	VI	16	15	NA	NA	NA	17	16	17
NM_026352	67738	Ppid	NA	NA	NA	NA	NA	NA	NA	NA	NA
NM_173010//NM_001033962//NM_011668	22215	Ube3a	NA	17	17	17	1	17	17	14	17
NM_020483	57230	Sap30bp	NA	NA	NA	NA	NA	NA	NA	NA	NA
NM_027008	69259	Kctd5	NA	NA	NA	NA	NA	NA	NA	NA	NA
NM_001034029//NM_145826//NM_001034031	57890	Il17re	NA	NA	NA	NA	NA	NA	NA	NA	NA
NM_172285	234779	Plcg2	NA	17	17	17	15	17	17	17	17
NM_016813	53319	Nxf1	NA	17	17	17	17	17	17	17	17
NM_023440	68255	Tmem86b	NA	NA	NA	NA	NA	NA	NA	NA	NA
NM_008173	14815	Nr3c1	VI	16	16	16	16	16	16	6	16
NR_040633	75279	4930555B11Rik	NA	NA	NA	NA	NA	NA	NA	NA	NA
NM_001081678	627049	Zfp800	VIII	NA	17	17	1	1	16	16	8
NM_207213	102141	Snx25	NA	16	16	8	10	NA	NA	NA	NA
NM_026035	67212	Mrpl55	NA	NA	NA	NA	NA	NA	NA	NA	NA
NM_026377	67788	Sfr1	VIII	16	17	17	16	17	NA	NA	NA
NM_007859	13368	Dffb	NA	NA	NA	NA	NA	NA	NA	NA	NA
NR_027944//NR_015494//NR_027945	75084	4930511M06Rik	NA	17	17	17	17	17	17	17	17
NM_026895//NM_001163422//NM_001163421	68972	Tatdn3	NA	NA	NA	NA	NA	NA	NA	NA	NA
NM_001003948	98496	Pid1	II	16	16	16	17	16	16	16	16
NM_007650	12507	Cd5	NA	NA	NA	NA	NA	NA	NA	NA	NA
NM_016661	269378	Ahcy	NA	NA	17	NA	NA	NA	NA	NA	NA
NM_011072	18643	Pfn1	NA	17	17	17	17	17	17	17	17
NM_144872	225898	Eml3	VI	17	13	15	16	16	16	NA	17
NM_001177401	629747	Spint3	NA	NA	NA	NA	NA	NA	NA	NA	NA
NM_028040	71989	Rpusd4	NA	NA	NA	NA	NA	NA	NA	NA	NA
NM_019699	56473	Fads2	NA	17	17	17	14	NA	NA	NA	NA
NM_001099793//NM_001099792//NM_177374	328162	Trmt61a	NA	NA	NA	NA	NA	NA	NA	NA	NA
NM_175000	216635	Hbq1a	NA	NA	NA	NA	NA	NA	NA	NA	NA
NM_007542	12111	Bgn	NA	NA	NA	NA	NA	NA	NA	NA	NA
NM_021557	17252	Rdh11	NA	NA	NA	17	17	NA	17	NA	NA
NR_033586//NM_024203	67544	Fam120b	I	14	14	17	1	8	1	14	1
NR_038031//NR_038030	75255	4930562F07Rik	NA	NA	NA	NA	NA	NA	NA	NA	NA
NM_001191004//NM_030145	78651	Lsm6	NA	17	17	17	17	17	17	17	17
NM_016961//NM_001163672//NM_207692//NM_001163671	26420	Mapk9	NA	17	17	1	16	17	17	17	1
NM_172282	234076	Tmco3	NA	17	17	17	17	17	17	17	17
NM_177561	69727	Usp46	NA	NA	NA	NA	NA	NA	NA	NA	NA
NM_001242390//NM_001242389//NM_001242391//NM_134125	106628	Trip10	II	16	16	16	17	16	14	16	16
NM_001168615//NM_145976	212937	Tifab	V	14	16	12	16	8	16	5	14
NM_010742	17068	Ly6d	NA	NA	NA	NA	NA	NA	NA	NA	NA
NM_007683	12617	Cenpc1	NA	NA	NA	NA	NA	NA	NA	NA	1
NM_007435	11666	Abcd1	NA	17	17	17	17	16	17	17	17
NM_009471	22247	Umps	NA	NA	NA	NA	NA	NA	NA	NA	NA
NM_008579	104362	Meig1	NA	NA	NA	NA	NA	NA	NA	NA	NA
NR_027988	114673	4930433N12Rik	NA	NA	NA	NA	NA	NA	NA	NA	NA
NM_207239	233863	Gtf3c1	V	8	8	16	13	8	16	16	16
NM_027115//NM_001045483	69546	Mapk1ip1	NA	NA	NA	NA	NA	NA	NA	NA	NA
NM_001142336//NM_001142335//NM_008505//NM_001142337	16909	Lmo2	VI	16	16	16	NA	10	17	17	17
NM_194066//NM_194069//NM_194068//NM_194067//NM_026790	52668	Ifi27l1	VIII	16	NA	17	16	17	17	NA	NA
NM_026532	68051	Nutf2	NA	12	NA	NA	NA	NA	NA	NA	NA
NM_001177607//NM_145758//NM_001177601//NM_001177606//NM_001177603//NM_026757	104457	0610010K14Rik	NA	NA	NA	NA	NA	NA	NA	NA	NA
NM_025447	66254	Dimt1	NA	NA	NA	NA	NA	NA	NA	NA	NA
NM_009810	12367	Casp3	VI	16	6	14	16	16	17	17	16
NR_029537	387143	Mir101a	NA	NA	NA	NA	NA	NA	NA	NA	NA
NM_024460//NM_001134692	67695	Ost4	NA	17	17	17	17	17	17	17	17
NM_010559	16194	Il6ra	NA	17	16	17	NA	NA	NA	NA	NA
NM_172960	268822	Adck5	NA	NA	6	NA	NA	NA	NA	NA	NA
NM_001164336//NM_027314//NM_001164337	69104	2016-03-05	VIII	8	1	16	17	16	8	17	17
NM_001081315	268936	Brpf3	VIII	8	17	17	17	17	14	16	8
NM_001081110//NM_009857	12525	Cd8a	NA	NA	NA	NA	NA	NA	NA	NA	NA
NM_001110204//NM_007394//NM_001110205	11477	Acvr1	NA	NA	NA	NA	NA	NA	NA	8	NA
NM_013727//NM_001048146	27215	Azi2	VII	6	15	17	16	15	16	16	17
NR_045908	73129	3110015C05Rik	NA	NA	NA	NA	NA	NA	NA	NA	NA
NM_134250	171285	Havcr2	NA	NA	NA	NA	NA	NA	NA	NA	NA
NM_001024841	229588	Gm128	NA	NA	NA	NA	NA	NA	NA	NA	NA
NR_029530	387217	Mir23b	NA	NA	NA	NA	NA	NA	NA	NA	NA
NM_009787	12304	Pdia4	NA	17	17	17	17	17	17	17	17
NM_001037914	622408	Gm6320	NA	NA	NA	NA	NA	NA	NA	NA	NA
NM_001142792//NM_177887	330460	Tmem150b	NA	NA	NA	NA	NA	NA	NA	NA	NA
NM_145380	98221	Eif3m	VI	17	16	8	16	16	17	17	17
NR_033185//NM_001170694//NM_134083	105670	Rcbtb2	NA	17	16	17	17	17	17	NA	NA
NM_024221	68263	Pdhb	NA	17	17	17	17	16	NA	17	NA
NM_029704//NM_028360	72795	Ttc19	NA	NA	NA	NA	1	NA	NA	NA	NA
NM_001163662//NM_008749	18220	Nucb1	NA	17	17	17	17	17	17	17	17
NM_001081326	77559	Agl	NA	17	17	17	17	17	17	17	17
NM_133884	100210	Gpn2	NA	NA	NA	NA	NA	NA	NA	NA	NA
NM_001113563//NM_011489	20851	Stat5b	VIII	10	15	17	17	17	16	1	16
NM_001033335//NM_001168294//NM_001168295	238393	Serpina3f	NA	NA	NA	NA	NA	NA	NA	NA	NA
NR_029531	387221	Mir27b	NA	NA	NA	NA	NA	NA	NA	NA	NA
NM_144512	14412	Slc6a13	NA	NA	NA	NA	NA	NA	NA	NA	NA
NM_019825//NM_001242558	56406	Ncoa6	I	8	1	15	1	8	5	8	16
NM_172697	230596	Prpf38a	NA	NA	NA	NA	NA	NA	NA	17	17
NM_007690	12648	Chd1	VI	16	1	16	13	7	16	12	16
NM_001198912//NM_008487//NM_001198913//NM_001198911	16800	Arhgef2	II	14	16	16	12	8	14	12	8
NR_024068	72091	Snhg7	NA	NA	NA	NA	NA	NA	NA	NA	NA
NR_045040//NR_045042	67194	2700038G22Rik	NA	NA	NA	NA	NA	NA	NA	NA	NA
NR_015574	319960	4930513N10Rik	NA	NA	NA	NA	NA	NA	NA	NA	NA
NM_020557	22169	Cmpk2	V	NA	NA	NA	4	16	17	16	16
NR_001463//NR_001570	213742	Xist	NA	17	17	17	17	17	17	17	17
NM_007826//NM_001038610	13134	Dach1	NA	17	17	17	2	17	17	14	16
NM_001128171//NM_173369//NM_001128170//NM_001128169	74256	Cyld	VI	16	17	16	16	17	15	17	17
NM_177686	232413	Clec12a	NA	NA	17	17	17	17	16	17	NA
NM_175187//NR_029418//NR_029419	72745	Tmem161b	NA	NA	NA	NA	NA	NA	NA	NA	NA
NM_028188//NM_001083808//NM_001083807	72296	Rusc1	NA	NA	NA	NA	NA	NA	NA	NA	NA
NM_197989	69109	Fam58b	NA	NA	NA	NA	NA	NA	NA	NA	NA
NM_001024508	105246	Brd9	NA	NA	NA	NA	15	NA	NA	NA	16
NM_033591	93716	Pcdhga8	NA	NA	NA	NA	NA	NA	NA	NA	NA
NM_001169153//NM_145634	246746	Cd300lf	NA	17	17	17	16	17	17	17	17
NM_011875	23997	Psmd13	NA	17	16	17	17	17	17	17	17
NM_198608	224805	Aars2	NA	NA	NA	NA	NA	NA	NA	NA	NA
NM_172958	268783	Mtmr12	II	1	1	1	16	8	8	16	16
NM_028369	72825	Mon1a	NA	NA	NA	NA	NA	NA	NA	NA	NA
NM_023055//NM_023449	65962	Slc9a3r2	NA	NA	NA	NA	NA	NA	NA	NA	NA
NM_015830	50817	Solh	NA	17	NA	16	4	NA	NA	NA	17
NM_011112	18789	Papola	NA	17	17	17	17	17	17	16	17
NR_038043//NR_038044	378466	Gm10033	NA	NA	NA	NA	NA	NA	NA	NA	NA
NR_045059	73895	4930431P03Rik	NA	NA	NA	NA	NA	NA	NA	NA	NA
NM_175172//NM_001114312	71653	4930506M07Rik	NA	17	17	17	16	17	17	17	17
NM_026055	67248	Rpl39	VI	16	16	8	17	16	17	17	17
NM_133759//NM_001098237	75291	Zbtb3	NA	NA	NA	NA	NA	NA	NA	NA	NA
NM_001163464//NM_025659	66610	Abi3	II	17	14	16	17	16	16	16	17
NM_138664//NM_001099738	246738	Dnajc28	NA	NA	NA	NA	NA	NA	NA	NA	NA
NM_019679//NM_001077698	57778	Fmnl1	VI	16	17	16	15	17	14	16	17
NM_026975	69168	Bola1	NA	NA	NA	NA	NA	NA	NA	NA	NA
NM_013660	20354	Sema4d	NA	8	17	17	17	17	17	17	17
NM_026880	68943	Pink1	VII	16	16	17	16	NA	1	NA	NA
NM_025408	66190	Acer3	VI	NA	17	NA	16	17	16	17	17
NM_001115087	100040608	Fancf	NA	NA	NA	NA	NA	NA	NA	NA	NA
NM_001190975//NM_009465//NM_001190974	26362	Axl	NA	17	17	17	17	17	17	17	17
NM_139227	246103	Atxn7	VII	17	17	16	6	17	15	1	14
NR_028264	668253	Dleu2	NA	NA	16	NA	NA	NA	NA	NA	NA
NM_029342	75570	Nhej1	NA	NA	NA	NA	NA	NA	NA	NA	NA
NM_009950	12905	Cradd	NA	NA	NA	NA	NA	NA	NA	NA	NA
NM_001253843//NM_001253844//NM_134129	28000	Prpf19	II	14	16	16	4	14	13	1	NA
NM_016768	18516	Pbx3	NA	NA	NA	NA	NA	NA	NA	NA	NA
NM_011486//NM_213659//NM_213660	20848	Stat3	NA	8	17	17	17	17	17	17	16
NM_029437//NM_001165989	75786	Ckap5	II	14	8	14	10	12	16	14	14
NM_001033783	434396	Gm5615	NA	NA	NA	NA	NA	NA	NA	NA	NA
NM_026119	67381	Med4	NA	NA	NA	NA	NA	NA	NA	NA	NA
NM_009614//NM_001037722	11490	Adam15	NA	17	17	17	17	17	17	17	17
NR_035492	100316712	Mir1966	NA	NA	NA	NA	NA	NA	NA	NA	NA
NM_001252455//NM_001252456//NM_001252453//NM_011218	19280	Ptprs	NA	17	17	17	17	17	17	17	17
NM_001039530	547253	Parp14	VII	17	6	17	17	16	14	10	14
NM_009303//NM_207708	20972	Syngr1	NA	NA	NA	NA	NA	NA	NA	NA	NA
NM_007631	12443	Ccnd1	NA	NA	NA	NA	NA	NA	NA	17	17
NM_134034	104570	Smek2	NA	17	17	17	17	17	17	16	17
NM_028049	71999	Fbxo22	VI	16	8	2	16	NA	NA	16	NA
NM_008503	16898	Rps2	NA	17	17	17	17	17	17	17	17
NM_010510	15977	Ifnb1	NA	NA	NA	NA	6	NA	NA	NA	NA
NM_001162923//NM_001033158	70784	Rasl12	NA	NA	NA	NA	NA	NA	NA	NA	NA
NM_026409//NM_001190795	67848	Ddx55	NA	NA	NA	NA	NA	NA	NA	NA	NA
NM_181748	107221	O3far1	NA	NA	NA	NA	NA	NA	NA	NA	NA
NM_133704	317717	Sec22a	NA	NA	NA	NA	NA	NA	NA	NA	NA
NM_133249	170826	Ppargc1b	NA	NA	NA	NA	NA	NA	NA	NA	NA
NM_029998//NM_001166360	77877	6030458C11Rik	NA	NA	NA	NA	NA	NA	NA	NA	NA
NM_021555	59053	Fam203a	NA	NA	NA	NA	NA	NA	NA	NA	NA
NM_172480	210009	Mtrr	NA	NA	NA	1	NA	NA	NA	NA	NA
NM_008851//NM_001136078	18739	Pitpnm1	NA	17	15	16	16	17	17	17	17
NM_001139509//NM_013613	18227	Nr4a2	NA	NA	17	NA	NA	NA	NA	NA	NA
NM_153556	227099	Pms1	NA	NA	NA	NA	NA	NA	NA	NA	NA
NM_019750	56441	Nat6	NA	2	NA	NA	NA	NA	NA	16	1
NM_001164374	100302688	Gm17455	NA	NA	NA	NA	NA	NA	NA	NA	NA
NM_026936	69089	Oxa1l	NA	17	16	10	NA	NA	NA	NA	NA
NM_028106	72114	Zbed3	NA	NA	NA	NA	NA	NA	NA	NA	NA
NM_010629	16579	Kifap3	NA	NA	NA	NA	NA	NA	NA	NA	NA
NM_009917	12774	Ccr5	VI	1	16	16	16	6	16	16	16
NM_001033041	266645	Acmsd	NA	NA	NA	NA	NA	NA	NA	NA	NA
NM_207146	384703	Olfr670	NA	NA	NA	NA	NA	NA	NA	NA	NA
NM_016781	19082	Prkag1	NA	17	14	NA	NA	NA	NA	NA	NA
NM_053201	107528	Magee1	NA	NA	NA	NA	NA	NA	NA	NA	NA
NM_019541	56094	Cts8	NA	NA	NA	NA	NA	NA	NA	NA	NA
NM_025939	67054	Paics	VII	17	16	17	17	16	17	8	14
NM_019389//NM_001134474//NM_001081249//NM_172955//NM_001134475	13003	Vcan	NA	17	16	17	17	17	17	17	17
NM_001111320//NM_010497	15926	Idh1	VIII	16	16	17	16	8	15	17	NA
NM_146835	258832	Olfr109	NA	NA	NA	NA	NA	NA	NA	NA	NA
NM_001003919	320209	Ddx11	NA	NA	NA	NA	NA	NA	NA	NA	NA
NM_175687	319278	A230050P20Rik	NA	NA	NA	NA	NA	NA	NA	17	NA
NM_001044740//NM_007514	11988	Slc7a2	NA	17	16	17	17	17	17	17	17
NM_013907	30838	Fbxw4	NA	17	17	NA	NA	NA	NA	8	1
NM_133347//NM_001252683//NM_001252682	72831	Dhx30	II	16	14	16	5	14	13	2	15
NM_010257	14459	Gast	NA	NA	NA	NA	NA	NA	NA	NA	NA
NR_033213	74305	1700111N16Rik	NA	NA	NA	NA	NA	NA	NA	NA	NA
NR_040411	100503068	Gm11549	NA	NA	NA	NA	NA	NA	NA	NA	NA
NM_001033420	330662	Dock1	NA	17	17	17	16	17	17	17	17
NM_053254	114606	Tle6	NA	NA	NA	NA	NA	NA	NA	NA	NA
NR_015577	76508	2210015D19Rik	NA	NA	NA	NA	NA	NA	NA	NA	NA
NM_145375	107769	Tm6sf1	NA	16	17	17	17	16	17	17	17
NM_013778	27384	Akr1c13	NA	NA	NA	NA	NA	NA	NA	NA	NA
NM_001113199//NM_013608	17938	Naca	NA	17	17	17	17	17	17	17	16
NM_027010	12969	Crygf	NA	NA	NA	NA	NA	NA	NA	NA	NA
NM_001039231	626391	Zfp951	NA	NA	NA	NA	NA	NA	NA	NA	NA
NR_028143//NM_027413//NM_175124//NR_028144	67867	Lrrc28	NA	NA	NA	NA	NA	NA	NA	NA	NA
NM_145532	228576	Mall	NA	NA	NA	NA	NA	NA	NA	NA	NA
NM_183029	319765	Igf2bp2	NA	8	17	17	17	17	16	17	17
NR_036602	100504166	4933421O10Rik	NA	17	17	17	17	17	17	17	17
NM_011919	26356	Ing1	V	16	16	16	16	16	17	16	16
NM_001025296//NM_010044	13347	Dffa	NA	NA	NA	NA	NA	NA	NA	NA	NA
NM_133768	109900	Asl	NA	17	17	17	17	17	NA	NA	NA
NM_020517	57275	Lenep	NA	NA	NA	NA	NA	NA	NA	NA	NA
NR_030698	320642	A630066F11Rik	NA	NA	NA	NA	NA	NA	NA	NA	NA
NM_001166408//NM_030690	75646	Rai14	VII	1	17	16	15	1	8	16	14
NM_001166379//NM_001166377//NM_001166378//NM_001166380//NM_030066	78248	Armcx1	NA	NA	NA	NA	NA	NA	NA	NA	NA
NM_025417	66199	Commd4	NA	NA	17	NA	NA	NA	NA	NA	NA
NM_011655	22154	Tubb5	NA	17	17	16	16	16	17	17	17
NM_001161782//NM_053084	69807	Trim32	NA	NA	NA	NA	NA	NA	NA	NA	NA
NM_001111050//NM_001111049//NM_009842	12476	Cd151	NA	16	12	15	NA	NA	NA	NA	17
NR_040753	78060	4930593C16Rik	NA	NA	NA	NA	NA	NA	NA	NA	NA
NM_001145821//NM_010283	14594	Ggta1	V	15	17	16	15	1	17	6	16
NM_019965	56709	Dnajb12	VI	16	16	16	12	16	16	8	16
NM_009980//NM_001170744	13017	Ctbp2	VIII	17	17	17	16	17	16	16	8
NM_001122820//NM_029505	64933	Ap3m2	VIII	NA	NA	NA	17	17	17	4	14
NM_153055	140740	Sec63	NA	17	17	17	17	17	17	17	17
NM_028788	74152	1300002K09Rik	NA	NA	NA	NA	NA	NA	NA	NA	NA
NM_001177896//NM_177824//NM_001177897	328829	9830107B12Rik	NA	NA	NA	NA	NA	NA	NA	NA	NA
NM_001114140//NM_013836	21411	Tcf20	NA	17	17	17	17	17	8	16	1
NM_031182	83383	Tfap4	NA	NA	NA	NA	NA	NA	NA	NA	NA
NM_010907	18035	Nfkbia	I	1	2	1	1	1	2	3	2
NM_001163642//NM_001163641//NM_018877	84505	Setdb1	II	16	16	10	8	6	8	12	NA
NM_028364//NM_133691//NM_001164600	67959	Puf60	VI	16	16	16	7	16	16	14	17
NM_025358	66108	Ndufa9	VI	16	16	14	17	17	17	17	NA
NM_001045515//NM_001164483	104015	Synj1	II	3	8	7	17	16	14	16	16
NM_001146073//NM_001001333	238023	Hexdc	NA	NA	NA	NA	NA	NA	NA	NA	NA
NM_008617	17448	Mdh2	NA	17	17	17	17	17	17	17	17
NM_172253	28071	Twistnb	NA	NA	NA	NA	NA	NA	NA	NA	NA
NR_028447//NM_199198//NR_028448//NR_028449	170787	Hdac10	NA	NA	NA	NA	NA	NA	NA	NA	NA
NM_080442	58864	Tssk3	NA	NA	NA	NA	NA	NA	NA	NA	NA
NR_003518	66776	Pisd-ps3	NA	17	17	17	17	17	17	17	17
NM_026959	71116	Stx18	NA	NA	NA	NA	NA	NA	NA	NA	17
NM_177700	234776	Atmin	VI	16	8	14	15	8	14	10	16
NM_010219	14228	Fkbp4	VII	4	17	17	15	10	NA	NA	NA
NM_028015	71949	Lass5	NA	17	17	17	NA	NA	NA	NA	NA
NM_011503	20911	Stxbp2	NA	17	17	16	16	17	17	1	17
NM_001170984//NM_001170981//NM_001170983//NM_016884//NM_001170982	15381	Hnrnpc	VII	16	17	16	16	17	17	16	17
NM_008250	15284	Hlx	I	8	2	1	1	8	2	13	NA
NM_001160208//NM_001160209//NM_025505	66352	Blzf1	NA	NA	NA	NA	NA	NA	NA	NA	NA
NM_025575	66460	Sys1	NA	17	15	15	2	NA	NA	NA	NA
NR_040476	68306	4930565N06Rik	NA	NA	NA	NA	NA	NA	NA	NA	NA
NM_001102456//NM_009691//NM_001102455	11804	Aplp2	NA	17	17	17	17	17	17	17	16
NM_007992//NM_001081437	14115	Fbln2	NA	NA	NA	NA	NA	NA	NA	NA	NA
NM_178089//NM_144922	232989	Hnrnpul1	NA	17	17	17	17	17	16	17	16
NM_001166547//NM_023743//NM_001166548//NM_001166549	74203	Eif4enif1	III	17	15	4	16	17	13	15	16
NM_009211	20588	Smarcc1	NA	17	17	17	17	17	4	6	17
NM_010415	15200	Hbegf	NA	NA	NA	NA	NA	8	17	16	14
NM_001163378//NM_029818	76967	2700049A03Rik	NA	NA	15	NA	NA	NA	NA	NA	NA
NM_001002787	442829	Ccin	NA	NA	NA	NA	NA	NA	NA	NA	NA
NM_030713	80902	Zfp202	NA	NA	NA	NA	NA	NA	NA	NA	NA
NM_021272	12140	Fabp7	NA	NA	NA	NA	NA	NA	NA	NA	NA
NM_146092//NM_001177798	225895	Taf6l	NA	NA	NA	NA	NA	NA	NA	NA	NA
NM_144917//NM_001253692	232089	Elmod3	NA	NA	NA	NA	NA	NA	NA	NA	NA
NR_026853	626275	A930012L18Rik	NA	NA	NA	NA	NA	NA	NA	NA	NA
NR_015504	69732	2410018L13Rik	NA	NA	NA	NA	NA	NA	NA	NA	NA
NM_001164096//NM_025298	26939	Polr3e	NA	1	NA	NA	NA	NA	NA	NA	NA
NM_177091//NM_001165965	320181	Fndc7	NA	NA	NA	NA	NA	NA	NA	NA	NA
NM_020255	19018	Scand1	NA	17	4	17	1	17	NA	17	17
NM_012027//NM_201245	26936	Mprip	NA	17	17	17	17	17	17	17	17
NM_010241	14339	Aktip	NA	NA	NA	NA	NA	NA	NA	NA	NA
NM_133737	71835	Lancl2	NA	NA	NA	NA	16	NA	1	NA	NA
NM_028521	73373	Phospho2	NA	NA	NA	NA	NA	NA	NA	NA	NA
NR_027886	68074	A930013F10Rik	NA	NA	NA	NA	NA	NA	NA	NA	8
NM_001083912//NM_138752	101497	Plekhg2	VI	14	14	8	8	16	8	14	17
NM_146821	258818	Olfr629	NA	NA	NA	NA	NA	NA	NA	NA	NA
NM_001077636//NM_027388	70325	Pigw	NA	NA	NA	NA	NA	NA	NA	NA	NA
NM_016914	53856	Prg3	NA	NA	NA	NA	NA	NA	NA	NA	NA
NR_040528	100503565	Gm9926	NA	NA	NA	NA	NA	NA	NA	NA	NA
NM_177103	320213	Senp5	III	16	16	1	17	4	8	1	17
NM_023913	78943	Ern1	VII	17	14	17	12	16	NA	8	17
NM_026982	69186	1810027O10Rik	NA	NA	NA	NA	NA	NA	NA	NA	NA
NR_015567	77779	A930007I19Rik	NA	NA	NA	NA	NA	NA	NA	NA	NA
NM_001168491//NM_001168492//NM_011050	18569	Pdcd4	NA	14	16	NA	8	NA	NA	NA	NA
NM_001024230	432555	Gm5431	VIII	NA	NA	NA	17	1	8	17	8
NM_001251826//NM_007908	13631	Eef2k	NA	16	1	NA	NA	NA	NA	NA	NA
NM_027203	69757	Leng1	NA	NA	NA	1	NA	NA	NA	NA	NA
NM_178640	97884	B3galnt2	NA	NA	NA	10	NA	NA	NA	NA	NA
NM_020505//NM_146139	57257	Vav3	II	16	4	15	8	15	13	NA	NA
NM_198017	109359	Fam175b	VI	2	8	14	16	16	16	1	NA
NM_146119	227737	Fam129b	VI	14	16	16	15	16	8	16	6
NM_001199009//NM_133734//NR_037572	28199	Dcaf11	NA	17	17	14	16	17	17	17	16
NM_008669	17939	Naga	NA	17	17	17	17	17	17	17	17
NM_175423	109305	Orai1	III	8	16	16	1	NA	3	16	16
NM_021419	58230	Rnf8	NA	13	NA	NA	NA	NA	NA	NA	NA
NM_026330	67711	Nsmce1	NA	NA	16	NA	NA	NA	NA	NA	NA
NM_177036	319930	Ceacam19	NA	NA	NA	NA	NA	NA	NA	NA	NA
NM_025336	66075	Chchd3	NA	NA	17	17	NA	17	NA	NA	NA
NM_138598	28081	D11Wsu99e	II	17	6	14	17	16	16	16	15
NM_027521//NM_001142701	70719	Hmha1	VI	16	16	12	12	17	8	8	1
NM_011200	19243	Ptp4a1	NA	17	17	17	17	17	16	17	17
NM_013810//NM_001146309//NM_001146308	13169	Dbnl	VI	1	16	16	17	17	17	16	17
NM_001014390	69181	Dyrk2	V	4	16	16	6	8	8	14	16
NM_001025257//NM_001110267//NM_001110268//NM_001110266//NM_009505//NM_001025250	22339	Vegfa	II	17	16	12	15	8	16	14	2
NM_011722	22428	Dctn6	NA	16	17	NA	NA	NA	NA	NA	NA
NM_008692//NM_001048168	18046	Nfyc	NA	NA	NA	16	NA	NA	NA	NA	NA
NM_008624	17532	Mras	NA	17	17	17	NA	NA	NA	NA	NA
NM_011997//NM_001122978	26885	Casp8ap2	NA	NA	NA	NA	NA	NA	NA	NA	NA
NM_001042675//NM_001042674//NM_019733	19663	Rbpms	NA	17	17	17	17	6	17	16	17
NM_010130	13733	Emr1	NA	16	17	17	17	17	17	17	17
NM_001172561//NM_020011//NM_203280	56632	Sphk2	II	1	8	2	8	8	8	16	15
NM_011186	19173	Psmb5	VI	1	16	14	16	17	16	17	17
NM_028262	52690	Setd3	NA	17	17	17	17	17	17	17	17
NM_001204229//NM_177562	74374	Clec16a	NA	17	16	17	16	17	17	17	16
NR_037221	100526467	Mir3061	NA	NA	NA	NA	NA	NA	NA	NA	NA
NM_008670	17940	Naip1	NA	NA	NA	NA	NA	NA	NA	NA	NA
NM_008292	15488	Hsd17b4	NA	17	17	17	17	17	17	17	17
NR_033220	408057	BC039771	NA	NA	NA	NA	NA	NA	NA	NA	NA
NM_133680//NM_001083901	66631	Hiatl1	NA	17	17	17	17	17	17	17	14
NM_025520	66373	Lsm5	NA	NA	NA	NA	NA	NA	NA	NA	NA
NM_001024945//NM_023268	104009	Qsox1	NA	17	17	17	17	17	17	17	17
NM_001199147//NM_153410//NM_001199146	67839	Gpsm1	NA	NA	NA	NA	NA	NA	NA	NA	NA
NM_138682	192198	Lrrc4	NA	NA	NA	NA	NA	NA	NA	NA	NA
NM_025714//NM_001162538//NM_001162539	52184	Odf2l	NA	NA	NA	NA	NA	NA	NA	NA	NA
NM_011979	26464	Vnn3	NA	NA	NA	NA	NA	NA	NA	NA	NA
NM_030060	381319	Batf3	NA	NA	NA	NA	NA	NA	NA	NA	NA
NM_022410	17886	Myh9	NA	17	17	17	17	17	17	16	17
[truncated: 11,305 more rows]
